# Supplementary material for: Skin-inspired, sensory robots for electronic implants
Source: Nat Commun. 2024 Jun 5;15:4777. doi: 10.1038/s41467-024-48903-z (PMC11153219; doi:10.1038/s41467-024-48903-z)
Supplement: Supplementary file 10 — Source data [file 41467_2024_48903_MOESM10_ESM.zip]

Archive with 2 entries (2 files):
- Data Source/Main Figures-NC.xlsx
- Data Source/Supporting Information Figures-NC.xlsx
