# Supplementary material for: Skin-inspired, sensory robots for electronic implants
Source: Nat Commun. 2024 Jun 5;15:4777. doi: 10.1038/s41467-024-48903-z (PMC11153219; doi:10.1038/s41467-024-48903-z)
Supplement: Supplementary file 10 — Source data [file 41467_2024_48903_MOESM10_ESM.zip › Data Source/Main Figures-NC.xlsx]

## Sheet: Figure 2H
Temperature (degrees Celsius)	Volume shrinkage of hydrogel	S.D. Error bars
25	0	0
30	0	0
32	0.05	0.055
34	0.67	0.043
40	0.9	0.057
45	0.92	0.036
50	0.93	0.033
55	0.94	0.044
60	0.94	0.064

## Sheet: Figure 3F
	Input Power (0 W)	Input Power (0.04 W)	Input Power (0.08 W)	Input Power (0.12 W)	Input Power (0.19 W)	Input Power (0.27 W)	Input Power (0.37 W)	Input Power (0.49 W)	Input Power (0.71 W)
Time (mins)	Temperature (degrees Celsius)	Temperature (degrees Celsius)	Temperature (degrees Celsius)	Temperature (degrees Celsius)	Temperature (degrees Celsius)	Temperature (degrees Celsius)	Temperature (degrees Celsius)	Temperature (degrees Celsius)	Temperature (degrees Celsius)
0	23	23	23	23	23	23	23	23	23
1	23	23.8	27.5	30.1	32.8	34.9	37.4	40	47.2
2	23	23.9	27.8	30.5	33.4	35.8	37.6	43.1	47.1
3	23	23.9	28	30.9	33.6	35.8	38	43.2	47.8
4	23	23.9	28.1	31.1	33.3	35.6	37.7	43.7	47.8
5	23	23.9	28.1	31.1	33.3	35.5	38	43.8	47.6

## Sheet: Figure 3G
	Input Power (0.38 W)	Input Power (0.44 W)	Input Power (0.50 W)	Input Power (0.56 W)
Time (mins)	Bending angle (degrees)	Bending angle (degrees)	Bending angle (degrees)	Bending angle (degrees)
0	0	0	0	0
2	0	16	21	34
4	0	23	35	44
6	0	35	48	56
8	8	46	58	68
10	10	54	67	72
12	15	60	69	80
15	18	61	70	82
17	17	60	71	80
20	18	62	70	82
25	18	62	71	80

## Sheet: Figure 3H
	Resting		Bending		PBS Immersion
Temperature (degrees Celsius)	Resistance change (ΔR/R)	S.D. Error bars	Resistance change (ΔR/R)	S.D. Error bars	Resistance change (ΔR/R)	S.D. Error bars
23	0	0	0	0	0	0
33	0.08538	0.02512	0.08279	0.02414	0.09239	0.0237
38	0.11383	0.02683	0.10594	0.0253	0.11354	0.02454
43	0.13383	0.02803	0.1279	0.02639	0.13769	0.02551
49	0.17687	0.02061	0.16591	0.0283	0.18667	0.02747
56	0.20928	0.02256	0.21422	0.02071	0.21048	0.02842
68	0.25254	0.02515	0.26637	0.02332	0.27884	0.02115
80	0.31684	0.02901	0.30721	0.02536	0.32664	0.02307
92	0.37596	0.02256	0.36943	0.02847	0.39436	0.02577

## Sheet: Figure 3I
Time (min)	Resistance change (ΔR/R)	Temperature (degrees Celsius)
0	0.08413	34.8261
0.00333	0.08493	34.9863
0.00667	0.08601	35.2024
0.01	0.0855	35.1003
0.01333	0.08462	34.9235
0.01667	0.08373	34.745
0.02	0.08407	34.8148
0.02333	0.08442	34.8837
0.02667	0.08423	34.8458
0.03	0.08445	34.8909
0.03333	0.08537	35.0749
0.03667	0.08451	34.9029
0.04	0.08415	34.8305
0.04333	0.08369	34.7383
0.04667	0.08484	34.9675
0.05	0.08485	34.9691
0.05333	0.08503	35.0051
0.05667	0.08585	35.1694
0.06	0.08702	35.4037
0.06333	0.08447	34.8946
0.06667	0.08447	34.8937
0.07	0.08644	35.2882
0.07333	0.08469	34.9378
0.07667	0.08362	34.7231
0.08	0.08445	34.889
0.08333	0.08446	34.8914
0.08667	0.08362	34.7244
0.09	0.08443	34.8862
0.09333	0.08432	34.8639
0.09667	0.08444	34.8884
0.1	0.08617	35.2336
0.10333	0.08523	35.0468
0.10667	0.08455	34.9102
0.11	0.08589	35.1773
0.11333	0.08476	34.9527
0.11667	0.08519	35.0389
0.12	0.08446	34.8925
0.12333	0.08564	35.1283
0.12667	0.08453	34.9062
0.13	0.08326	34.6529
0.13333	0.08443	34.8854
0.13667	0.08348	34.6962
0.14	0.08342	34.6837
0.14333	0.08262	34.5234
0.14667	0.08409	34.8174
0.15	0.08556	35.1124
0.15333	0.08426	34.8525
0.15667	0.08512	35.025
0.16	0.08406	34.8111
0.16333	0.08444	34.8882
0.16667	0.08502	35.004
0.17	0.08449	34.8987
0.17333	0.08324	34.647
0.17667	0.08255	34.5097
0.18	0.08369	34.7388
0.18333	0.08347	34.6943
0.18667	0.08442	34.8832
0.19	0.08352	34.7039
0.19333	0.08327	34.6536
0.19667	0.08463	34.9263
0.2	0.0849	34.9804
0.20333	0.08576	35.1521
0.20667	0.08542	35.0837
0.21	0.08441	34.883
0.21333	0.08552	35.1032
0.21667	0.08631	35.2617
0.22	0.08479	34.9574
0.22333	0.08419	34.8372
0.22667	0.08489	34.9776
0.23	0.08399	34.7983
0.23333	0.08503	35.0061
0.23667	0.08597	35.1942
0.24	0.08458	34.9154
0.24333	0.08338	34.676
0.24667	0.08377	34.7531
0.25	0.08416	34.8327
0.25333	0.08546	35.0915
0.25667	0.08477	34.9532
0.26	0.08389	34.778
0.26333	0.08511	35.022
0.26667	0.08327	34.6536
0.27	0.08436	34.8729
0.27333	0.08327	34.6533
0.27667	0.08488	34.9762
0.28	0.08424	34.8486
0.28333	0.08303	34.606
0.28667	0.08379	34.7587
0.29	0.08269	34.5383
0.29333	0.08456	34.9129
0.29667	0.08588	35.1758
0.3	0.08697	35.3944
0.30333	0.08603	35.2059
0.30667	0.08394	34.7873
0.31	0.08346	34.6918
0.31333	0.08297	34.5939
0.31667	0.08167	34.3341
0.32	0.08236	34.4728
0.32333	0.08285	34.5704
0.32667	0.08345	34.6902
0.33	0.0831	34.6194
0.33333	0.08548	35.0959
0.33667	0.08407	34.8138
0.34	0.0856	35.1195
0.34333	0.08461	34.922
0.34667	0.08423	34.8454
0.35	0.08521	35.0417
0.35333	0.08367	34.7349
0.35667	0.08444	34.8876
0.36	0.08607	35.213
0.36333	0.08547	35.0936
0.36667	0.08653	35.3056
0.37	0.08781	35.5612
0.37333	0.08873	35.7453
0.37667	0.08899	35.7978
0.38	0.09063	36.126
0.38333	0.09121	36.2419
0.38667	0.09043	36.087
0.39	0.09204	36.4087
0.39333	0.09203	36.406
0.39667	0.09459	36.9189
0.4	0.09424	36.8487
0.40333	0.09474	36.9474
0.40667	0.09671	37.3411
0.41	0.09816	37.6311
0.41333	0.10115	38.2297
0.41667	0.10108	38.2154
0.42	0.10258	38.5164
0.42333	0.10325	38.6499
0.42667	0.10346	38.6919
0.43	0.10249	38.4986
0.43333	0.10217	38.434
0.43667	0.10226	38.4512
0.44	0.09935	37.8694
0.44333	0.09986	37.9715
0.44667	0.0975	37.5005
0.45	0.09847	37.6941
0.45333	0.10088	38.1755
0.45667	0.10498	38.9965
0.46	0.10538	39.0764
0.46333	0.10694	39.3876
0.46667	0.10904	39.8079
0.47	0.10795	39.5904
0.47333	0.10896	39.7927
0.47667	0.1078	39.5595
0.48	0.10627	39.2545
0.48333	0.10806	39.612
0.48667	0.10931	39.8621
0.49	0.11039	40.0777
0.49333	0.11206	40.4115
0.49667	0.1129	40.58
0.5	0.11353	40.7064
0.50333	0.11422	40.8443
0.50667	0.11377	40.7548
0.51	0.11415	40.8291
0.51333	0.11629	41.2583
0.51667	0.11853	41.7069
0.52	0.11557	41.1148
0.52333	0.11892	41.7843
0.52667	0.11971	41.9415
0.53	0.12292	42.5834
0.53333	0.11987	41.9734
0.53667	0.12251	42.5026
0.54	0.12424	42.8473
0.54333	0.12517	43.0336
0.54667	0.1245	42.8991
0.55	0.12617	43.2339
0.55333	0.12661	43.3217
0.55667	0.13023	44.0459
0.56	0.13092	44.1835
0.56333	0.1329	44.5795
0.56667	0.13288	44.5751
0.57	0.132	44.4005
0.57333	0.13123	44.2467
0.57667	0.13369	44.7381
0.58	0.13403	44.8052
0.58333	0.13442	44.884
0.58667	0.13379	44.7583
0.59	0.13336	44.6717
0.59333	0.1343	44.8609
0.59667	0.13391	44.7818
0.6	0.13375	44.7492
0.60333	0.1339	44.7805
0.60667	0.13685	45.3695
0.61	0.1394	45.8808
0.61333	0.14243	46.4855
0.61667	0.14099	46.1973
0.62	0.14058	46.1156
0.62333	0.14084	46.1678
0.62667	0.13806	45.6127
0.63	0.13783	45.566
0.63333	0.13834	45.6672
0.63667	0.14225	46.449
0.64	0.14562	47.1249
0.64333	0.14866	47.7313
0.64667	0.14872	47.7444
0.65	0.14894	47.7883
0.65333	0.14882	47.7639
0.65667	0.14829	47.6587
0.66	0.15004	48.0078
0.66333	0.15318	48.6364
0.66667	0.15523	49.0459
0.67	0.15831	49.6627
0.67333	0.15985	49.9707
0.67667	0.16171	50.3423
0.68	0.16004	50.0078
0.68333	0.16088	50.1756
0.68667	0.16109	50.2188
0.69	0.16255	50.5094
0.69333	0.16268	50.5351
0.69667	0.16833	51.6658
0.7	0.16726	51.4514
0.70333	0.16815	51.6294
0.70667	0.16736	51.4718
0.71	0.16507	51.0131
0.71333	0.16757	51.5132
0.71667	0.16583	51.1666
0.72	0.16745	51.4902
0.72333	0.16905	51.8105
0.72667	0.17089	52.177
0.73	0.17452	52.904
0.73333	0.17726	53.4529
0.73667	0.17848	53.695
0.74	0.17831	53.6629
0.74333	0.18154	54.3079
0.74667	0.18371	54.7418
0.75	0.18458	54.9162
0.75333	0.18622	55.2445
0.75667	0.18481	54.9628
0.76	0.18263	54.5259
0.76333	0.18722	55.4437
0.76667	0.18449	54.8974
0.77	0.18475	54.9509
0.77333	0.18495	54.9893
0.77667	0.18634	55.2672
0.78	0.18836	55.6712
0.78333	0.19027	56.0535
0.78667	0.19321	56.6421
0.79	0.19731	57.4618
0.79333	0.20056	58.112
0.79667	0.20146	58.2921
0.8	0.20205	58.4107
0.80333	0.2019	58.3793
0.80667	0.20057	58.1135
0.81	0.20152	58.3038
0.81333	0.20454	58.909
0.81667	0.20199	58.3977
0.82	0.20134	58.2685
0.82333	0.2056	59.12
0.82667	0.20408	58.8152
0.83	0.20395	58.7905
0.83333	0.20408	58.8156
0.83667	0.20133	58.2664
0.84	0.20057	58.1144
0.84333	0.20302	58.6031
0.84667	0.20408	58.8154
0.85	0.20369	58.7376
0.85333	0.20547	59.0941
0.85667	0.20565	59.1293
0.86	0.20543	59.086
0.86333	0.20617	59.2334
0.86667	0.20701	59.4028
0.87	0.21005	60.0095
0.87333	0.20826	59.6521
0.87667	0.20836	59.6721
0.88	0.20871	59.7428
0.88333	0.20978	59.9562
0.88667	0.20964	59.9289
0.89	0.21284	60.5672
0.89333	0.2125	60.5002
0.89667	0.21643	61.2861
0.9	0.21822	61.6445
0.90333	0.21829	61.6586
0.90667	0.21972	61.9435
0.91	0.2195	61.9009
0.91333	0.22131	62.2612
0.91667	0.21928	61.8555
0.92	0.2203	62.0609
0.92333	0.21928	61.8558
0.92667	0.21859	61.7185
0.93	0.21995	61.9899
0.93333	0.22152	62.3045
0.93667	0.22294	62.5887
0.94	0.22333	62.6664
0.94333	0.22596	63.1922
0.94667	0.22722	63.4436
0.95	0.22775	63.5501
0.95333	0.22517	63.0338
0.95667	0.22887	63.7743
0.96	0.22598	63.1959
0.96333	0.22732	63.4643
0.96667	0.22715	63.4301
0.97	0.22858	63.7155
0.97333	0.22827	63.6534
0.97667	0.22944	63.8888
0.98	0.23392	64.7845
0.98333	0.23655	65.3098
0.98667	0.23488	64.9766
0.99	0.23566	65.1317
0.99333	0.23674	65.3489
0.99667	0.23744	65.4879
1	0.23709	65.418
1.00333	0.23962	65.9232
1.00667	0.24	65.9994
1.01	0.23687	65.3747
1.01333	0.23726	65.4517
1.01667	0.24092	66.1839
1.02	0.2424	66.4803
1.02333	0.24301	66.6025
1.02667	0.24647	67.2931
1.03	0.24975	67.9501
1.03333	0.25077	68.1542
1.03667	0.2545	68.8996
1.04	0.25291	68.5822
1.04333	0.25416	68.8317
1.04667	0.25311	68.6226
1.05	0.2533	68.6606
1.05333	0.25629	69.258
1.05667	0.25304	68.6081
1.06	0.25228	68.4569
1.06333	0.25352	68.7038
1.06667	0.25546	69.0914
1.07	0.25477	68.9547
1.07333	0.2543	68.8606
1.07667	0.25406	68.8126
1.08	0.25592	69.1832
1.08333	0.25895	69.7903
1.08667	0.2598	69.9599
1.09	0.26051	70.1013
1.09333	0.26037	70.0737
1.09667	0.25908	69.8156
1.1	0.25904	69.8085
1.10333	0.25887	69.7749
1.10667	0.26025	70.0494
1.11	0.25929	69.8571
1.11333	0.25906	69.8116
1.11667	0.25991	69.9828
1.12	0.25926	69.8528
1.12333	0.26034	70.0684
1.12667	0.25973	69.9461
1.13	0.25958	69.9159
1.13333	0.26405	70.8105
1.13667	0.26417	70.8341
1.14	0.26255	70.5109
1.14333	0.26211	70.4226
1.14667	0.26442	70.8844
1.15	0.26387	70.7739
1.15333	0.26432	70.8642
1.15667	0.26582	71.1646
1.16	0.26392	70.7833
1.16333	0.26035	70.0699
1.16667	0.26143	70.2856
1.17	0.26241	70.4825
1.17333	0.26221	70.4429
1.17667	0.26365	70.7296
1.18	0.26202	70.403
1.18333	0.26391	70.7828
1.18667	0.26661	71.3226
1.19	0.26922	71.8447
1.19333	0.26886	71.7725
1.19667	0.26792	71.5849
1.2	0.2714	72.2808
1.20333	0.27167	72.3344
1.20667	0.27328	72.6551
1.21	0.27425	72.8491
1.21333	0.27518	73.0354
1.21667	0.27485	72.9691
1.22	0.27599	73.1975
1.22333	0.27613	73.2263
1.22667	0.27246	72.4914
1.23	0.27341	72.6811
1.23333	0.27114	72.2289
1.23667	0.27335	72.6693
1.24	0.27285	72.5697
1.24333	0.27319	72.6379
1.24667	0.27181	72.3611
1.25	0.27257	72.5131
1.25333	0.27652	73.3048
1.25667	0.27573	73.146
1.26	0.27393	72.7869
1.26333	0.2715	72.3005
1.26667	0.27455	72.9104
1.27	0.27572	73.143
1.27333	0.27716	73.4322
1.27667	0.27645	73.2905
1.28	0.27879	73.7571
1.28333	0.27875	73.7499
1.28667	0.27812	73.6245
1.29	0.28005	74.0107
1.29333	0.27976	73.9521
1.29667	0.27992	73.9835
1.3	0.28139	74.2772
1.30333	0.28104	74.2074
1.30667	0.28326	74.6522
1.31	0.28275	74.5506
1.31333	0.28468	74.9363
1.31667	0.28491	74.9823
1.32	0.28403	74.8053
1.32333	0.28582	75.1636
1.32667	0.28518	75.0363
1.33	0.28304	74.6087
1.33333	0.2851	75.0202
1.33667	0.28503	75.0061
1.34	0.28687	75.3739
1.34333	0.28683	75.365
1.34667	0.28476	74.9527
1.35	0.28692	75.3832
1.35333	0.28651	75.3013
1.35667	0.28486	74.9723
1.36	0.28729	75.4578
1.36333	0.28568	75.1364
1.36667	0.28449	74.8984
1.37	0.28512	75.0242
1.37333	0.28348	74.6969
1.37667	0.28397	74.7935
1.38	0.28542	75.0849
1.38333	0.28252	74.5046
1.38667	0.28456	74.9117
1.39	0.28357	74.7132
1.39333	0.2851	75.02
1.39667	0.28749	75.4978
1.4	0.28834	75.6683
1.40333	0.28947	75.8938
1.40667	0.28936	75.8712
1.41	0.28901	75.8012
1.41333	0.29334	76.6678
1.41667	0.28999	75.9972
1.42	0.2912	76.2391
1.42333	0.29146	76.2929
1.42667	0.2923	76.4601
1.43	0.29374	76.7477
1.43333	0.29503	77.0062
1.43667	0.29255	76.5107
1.44	0.2931	76.6195
1.44333	0.29066	76.131
1.44667	0.29301	76.6024
1.45	0.29423	76.8462
1.45333	0.29444	76.8889
1.45667	0.29469	76.9384
1.46	0.29226	76.4523
1.46333	0.29545	77.089
1.46667	0.29346	76.6923
1.47	0.29461	76.9215
1.47333	0.29563	77.1258
1.47667	0.29481	76.962
1.48	0.29495	76.99
1.48333	0.29411	76.8212
1.48667	0.29441	76.8827
1.49	0.29223	76.4465
1.49333	0.2929	76.5794
1.49667	0.29152	76.3031
1.5	0.29187	76.3741
1.50333	0.29105	76.2096
1.50667	0.29207	76.4146
1.51	0.29257	76.5139
1.51333	0.2932	76.6391
1.51667	0.29429	76.8588
1.52	0.29387	76.7733
1.52333	0.29379	76.7575
1.52667	0.29341	76.6815
1.53	0.29381	76.7628
1.53333	0.29823	77.6457
1.53667	0.29674	77.3485
1.54	0.29617	77.2338
1.54333	0.29786	77.5723
1.54667	0.29678	77.3551
1.55	0.29669	77.3376
1.55333	0.2957	77.1394
1.55667	0.29647	77.2947
1.56	0.29676	77.3511
1.56333	0.29913	77.8265
1.56667	0.29926	77.8511
1.57	0.30008	78.016
1.57333	0.29703	77.4064
1.57667	0.29766	77.5325
1.58	0.29801	77.6026
1.58333	0.29696	77.3923
1.58667	0.29784	77.5675
1.59	0.29975	77.9501
1.59333	0.30046	78.0926
1.59667	0.3026	78.5202
1.6	0.29961	77.9223
1.60333	0.30192	78.3842
1.60667	0.30176	78.3511
1.61	0.30198	78.3955
1.61333	0.30294	78.588
1.61667	0.30382	78.7634
1.62	0.30316	78.6321
1.62333	0.30389	78.7773
1.62667	0.30634	79.2672
1.63	0.3056	79.1195
1.63333	0.30652	79.3044
1.63667	0.3085	79.7006
1.64	0.30558	79.1157
1.64333	0.3052	79.0404
1.64667	0.30737	79.4744
1.65	0.30823	79.6456
1.65333	0.30777	79.5538
1.65667	0.30865	79.7302
1.66	0.30742	79.4841
1.66333	0.30655	79.3095
1.66667	0.30931	79.8627
1.67	0.30741	79.4812
1.67333	0.30691	79.3825
1.67667	0.31003	80.0065
1.68	0.30947	79.8948
1.68333	0.30961	79.9211
1.68667	0.30854	79.7086
1.69	0.30828	79.6564
1.69333	0.30916	79.8328
1.69667	0.30913	79.8264
1.7	0.30775	79.5501
1.70333	0.30703	79.4065
1.70667	0.30599	79.1984
1.71	0.30566	79.1316
1.71333	0.30467	78.933
1.71667	0.30571	79.142
1.72	0.30846	79.6925
1.72333	0.30803	79.6059
1.72667	0.30778	79.5555
1.73	0.30718	79.4361
1.73333	0.30824	79.6487
1.73667	0.30812	79.6233
1.74	0.30855	79.71
1.74333	0.30978	79.9554
1.74667	0.30797	79.5945
1.75	0.31001	80.0011
1.75333	0.30984	79.9671
1.75667	0.309	79.8002
1.76	0.30984	79.968
1.76333	0.30876	79.752
1.76667	0.30865	79.7292
1.77	0.30839	79.6779
1.77333	0.30945	79.8896
1.77667	0.30994	79.9875
1.78	0.30971	79.9423
1.78333	0.31003	80.0066
1.78667	0.3082	79.6396
1.79	0.3093	79.8608
1.79333	0.30923	79.8458
1.79667	0.31063	80.1266
1.8	0.31061	80.1227
1.80333	0.30904	79.8074
1.80667	0.31128	80.2556
1.81	0.30895	79.7894
1.81333	0.30825	79.651
1.81667	0.30853	79.7057
1.82	0.30672	79.3432
1.82333	0.30906	79.8127
1.82667	0.30854	79.7079
1.83	0.30884	79.767
1.83333	0.30882	79.7649
1.83667	0.3095	79.8999
1.84	0.30685	79.3691
1.84333	0.3104	80.0802
1.84667	0.30992	79.984
1.85	0.31211	80.4211
1.85333	0.3095	79.9004
1.85667	0.31123	80.2459
1.86	0.31094	80.1885
1.86333	0.30867	79.7344
1.86667	0.30805	79.6098
1.87	0.3102	80.0397
1.87333	0.30842	79.6848
1.87667	0.31	80.0001
1.88	0.30937	79.8737
1.88333	0.31121	80.2425
1.88667	0.31108	80.2153
1.89	0.30847	79.6947
1.89333	0.31204	80.4086
1.89667	0.30997	79.9941
1.9	0.30936	79.8711
1.90333	0.31115	80.2296
1.90667	0.30912	79.8237
1.91	0.30946	79.8923
1.91333	0.31095	80.1895
1.91667	0.31034	80.0674
1.92	0.31186	80.3715
1.92333	0.31032	80.0631
1.92667	0.31068	80.1351
1.93	0.31104	80.208
1.93333	0.31344	80.6883
1.93667	0.31013	80.0268
1.94	0.31389	80.7781
1.94333	0.31145	80.2891
1.94667	0.31148	80.2956
1.95	0.31349	80.6974
1.95333	0.31273	80.5459
1.95667	0.31227	80.4531
1.96	0.31117	80.2343
1.96333	0.31204	80.4082
1.96667	0.31187	80.3749
1.97	0.31214	80.428
1.97333	0.31093	80.186
1.97667	0.31383	80.7664
1.98	0.3133	80.6606
1.98333	0.31372	80.7448
1.98667	0.31167	80.3343
1.99	0.31201	80.4029
1.99333	0.31206	80.412
1.99667	0.31238	80.4763
2	0.30915	79.8304
2.00333	0.31365	80.73
2.00667	0.31126	80.2523
2.01	0.31298	80.5962
2.01333	0.31287	80.5733
2.01667	0.31224	80.4486
2.02	0.30923	79.8459
2.02333	0.30824	79.6488
2.02667	0.31018	80.0356
2.03	0.31159	80.3173
2.03333	0.3116	80.3195
2.03667	0.31153	80.3061
2.04	0.31344	80.6888
2.04333	0.31302	80.6046
2.04667	0.31367	80.7345
2.05	0.31298	80.5968
2.05333	0.31174	80.3487
2.05667	0.31296	80.5925
2.06	0.31377	80.7535
2.06333	0.31329	80.6589
2.06667	0.31554	81.1083
2.07	0.31744	81.4888
2.07333	0.31676	81.3527
2.07667	0.31544	81.0879
2.08	0.3159	81.1799
2.08333	0.31517	81.0343
2.08667	0.31375	80.7498
2.09	0.3127	80.5396
2.09333	0.31096	80.1913
2.09667	0.31444	80.8874
2.1	0.31369	80.7385
2.10333	0.31428	80.8554
2.10667	0.31291	80.5821
2.11	0.31185	80.3694
2.11333	0.31006	80.0117
2.11667	0.31462	80.9235
2.12	0.31287	80.5743
2.12333	0.31329	80.6575
2.12667	0.31415	80.8297
2.13	0.31169	80.339
2.13333	0.31228	80.4567
2.13667	0.31311	80.6229
2.14	0.31165	80.3298
2.14333	0.31369	80.7385
2.14667	0.31376	80.7518
2.15	0.31291	80.5821
2.15333	0.31322	80.6438
2.15667	0.31283	80.5657
2.16	0.31092	80.1838
2.16333	0.31237	80.4732
2.16667	0.31205	80.4106
2.17	0.31149	80.298
2.17333	0.31296	80.5918
2.17667	0.31396	80.7916
2.18	0.31221	80.4415
2.18333	0.31194	80.3876
2.18667	0.31146	80.2913
2.19	0.31175	80.3495
2.19333	0.3135	80.7003
2.19667	0.31233	80.4659
2.2	0.31159	80.317
2.20333	0.31351	80.7015
2.20667	0.31156	80.3126
2.21	0.3104	80.08
2.21333	0.31069	80.1373
2.21667	0.311	80.2007
2.22	0.31193	80.3858
2.22333	0.31232	80.4638
2.22667	0.31081	80.1613
2.23	0.31129	80.2583
2.23333	0.31265	80.5297
2.23667	0.31373	80.745
2.24	0.31135	80.2698
2.24333	0.31151	80.3013
2.24667	0.31143	80.2861
2.25	0.31108	80.2166
2.25333	0.31206	80.412
2.25667	0.30878	79.7558
2.26	0.31069	80.1375
2.26333	0.3107	80.1396
2.26667	0.30885	79.7708
2.27	0.31193	80.3854
2.27333	0.31044	80.0872
2.27667	0.31284	80.5674
2.28	0.31156	80.3115
2.28333	0.31335	80.6709
2.28667	0.31075	80.1509
2.29	0.31093	80.1866
2.29333	0.30887	79.7738
2.29667	0.3079	79.581
2.3	0.31031	80.0626
2.30333	0.3106	80.1191
2.30667	0.30957	79.9133
2.31	0.31119	80.238
2.31333	0.31237	80.4731
2.31667	0.31022	80.0438
2.32	0.31273	80.5455
2.32333	0.31003	80.0065
2.32667	0.30777	79.555
2.33	0.30904	79.8071
2.33333	0.30957	79.9136
2.33667	0.30948	79.8967
2.34	0.30934	79.8686
2.34333	0.30843	79.6853
2.34667	0.30809	79.6184
2.35	0.30777	79.5541
2.35333	0.30779	79.5579
2.35667	0.30608	79.2168
2.36	0.30545	79.0897
2.36333	0.30387	78.7746
2.36667	0.30675	79.3507
2.37	0.30678	79.3554
2.37333	0.30855	79.7101
2.37667	0.30617	79.2345
2.38	0.30708	79.4168
2.38333	0.3073	79.4602
2.38667	0.30729	79.458
2.39	0.30596	79.1911
2.39333	0.30507	79.0131
2.39667	0.30518	79.0367
2.4	0.30677	79.3542
2.40333	0.30792	79.5839
2.40667	0.30833	79.6662
2.41	0.30568	79.1355
2.41333	0.30676	79.3522
2.41667	0.30586	79.1724
2.42	0.30665	79.3305
2.42333	0.30675	79.3498
2.42667	0.30488	78.9753
2.43	0.30414	78.8283
2.43333	0.305	79.0001
2.43667	0.30303	78.6067
2.44	0.30388	78.7759
2.44333	0.30389	78.7771
2.44667	0.30287	78.5741
2.45	0.30283	78.5659
2.45333	0.30257	78.5137
2.45667	0.30327	78.6536
2.46	0.30395	78.7909
2.46333	0.30279	78.5578
2.46667	0.30318	78.6356
2.47	0.30377	78.754
2.47333	0.30407	78.8147
2.47667	0.30321	78.6419
2.48	0.30413	78.8257
2.48333	0.3037	78.7407
2.48667	0.30452	78.9048
2.49	0.30447	78.8948
2.49333	0.30367	78.734
2.49667	0.30384	78.7679
2.5	0.30428	78.8562
2.50333	0.30209	78.418
2.50667	0.30021	78.0412
2.51	0.30105	78.2095
2.51333	0.30156	78.3123
2.51667	0.30115	78.2308
2.52	0.30109	78.2174
2.52333	0.29971	77.9422
2.52667	0.30035	78.0699
2.53	0.3001	78.0203
2.53333	0.30036	78.0723
2.53667	0.30009	78.0176
2.54	0.30114	78.2271
2.54333	0.30103	78.2059
2.54667	0.29881	77.7621
2.55	0.29817	77.6333
2.55333	0.29989	77.9788
2.55667	0.29906	77.8113
2.56	0.29977	77.9545
2.56333	0.30042	78.0831
2.56667	0.2993	77.8596
2.57	0.30044	78.0872
2.57333	0.30166	78.3329
2.57667	0.30101	78.2015
2.58	0.29926	77.8514
2.58333	0.30078	78.1556
2.58667	0.29964	77.9278
2.59	0.30081	78.1623
2.59333	0.29945	77.8897
2.59667	0.29715	77.4297
2.6	0.30104	78.2072
2.60333	0.30188	78.3763
2.60667	0.30307	78.6134
2.61	0.30154	78.3089
2.61333	0.30144	78.2877
2.61667	0.30008	78.0159
2.62	0.29974	77.9482
2.62333	0.30025	78.0493
2.62667	0.30098	78.196
2.63	0.30131	78.2617
2.63333	0.30015	78.0304
2.63667	0.30045	78.0893
2.64	0.30095	78.1903
2.64333	0.3009	78.1803
2.64667	0.30349	78.6974
2.65	0.30158	78.3153
2.65333	0.29975	77.9497
2.65667	0.29982	77.9646
2.66	0.29997	77.9934
2.66333	0.29999	77.9988
2.66667	0.30015	78.0293
2.67	0.3023	78.4601
2.67333	0.29882	77.7648
2.67667	0.29775	77.55
2.68	0.29756	77.5116
2.68333	0.29885	77.7709
2.68667	0.29778	77.5552
2.69	0.29769	77.5374
2.69333	0.3001	78.0197
2.69667	0.3018	78.3601
2.7	0.30063	78.1253
2.70333	0.29574	77.149
2.70667	0.29152	76.3042
2.71	0.28582	75.1632
2.71333	0.28343	74.6865
2.71667	0.27942	73.8842
2.72	0.27501	73.003
2.72333	0.27274	72.5478
2.72667	0.26935	71.8697
2.73	0.26787	71.575
2.73333	0.27044	72.0884
2.73667	0.27038	72.0767
2.74	0.27038	72.0762
2.74333	0.26868	71.7361
2.74667	0.26814	71.6286
2.75	0.26603	71.2066
2.75333	0.26552	71.1035
2.75667	0.26017	70.0345
2.76	0.25517	69.0332
2.76333	0.25432	68.863
2.76667	0.25367	68.7346
2.77	0.25595	69.1893
2.77333	0.25765	69.5291
2.77667	0.25584	69.1677
2.78	0.25557	69.1134
2.78333	0.25301	68.6014
2.78667	0.24889	67.7779
2.79	0.24933	67.865
2.79333	0.24766	67.5324
2.79667	0.24315	66.6298
2.8	0.24536	67.0716
2.80333	0.24321	66.6423
2.80667	0.24455	66.9097
2.81	0.24254	66.5077
2.81333	0.24304	66.6075
2.81667	0.24563	67.1267
2.82	0.24082	66.1633
2.82333	0.23678	65.3555
2.82667	0.23437	64.8735
2.83	0.23181	64.3612
2.83333	0.23401	64.8028
2.83667	0.2356	65.1197
2.84	0.23521	65.0427
2.84333	0.23415	64.8291
2.84667	0.23247	64.4933
2.85	0.23219	64.4384
2.85333	0.23168	64.3352
2.85667	0.23176	64.3524
2.86	0.23285	64.5699
2.86333	0.22859	63.7177
2.86667	0.22607	63.2145
2.87	0.22293	62.5862
2.87333	0.22122	62.2435
2.87667	0.2184	61.6794
2.88	0.22185	62.3694
2.88333	0.21741	61.4811
2.88667	0.21508	61.0154
2.89	0.21122	60.2433
2.89333	0.21687	61.3737
2.89667	0.21709	61.4188
2.9	0.21609	61.2178
2.90333	0.21463	60.9255
2.90667	0.21015	60.0301
2.91	0.20367	58.7349
2.91333	0.2021	58.4198
2.91667	0.19938	57.8756
2.92	0.19876	57.7529
2.92333	0.19722	57.444
2.92667	0.19756	57.5117
2.93	0.19554	57.1086
2.93333	0.19459	56.9186
2.93667	0.19487	56.9744
2.94	0.19554	57.1077
2.94333	0.19317	56.6332
2.94667	0.1889	55.7806
2.95	0.1897	55.9398
2.95333	0.18587	55.1735
2.95667	0.18686	55.3713
2.96	0.18521	55.0421
2.96333	0.18306	54.6116
2.96667	0.18449	54.8974
2.97	0.18081	54.1613
2.97333	0.18127	54.2547
2.97667	0.18095	54.1895
2.98	0.17853	53.7056
2.98333	0.18032	54.0633
2.98667	0.17926	53.853
2.99	0.17814	53.6276
2.99333	0.17476	52.9512
2.99667	0.17431	52.8618
3	0.1705	52.1005
3.00333	0.169	51.8002
3.00667	0.16842	51.6849
3.01	0.16904	51.8074
3.01333	0.17066	52.1317
3.01667	0.1707	52.1403
3.02	0.17106	52.2117
3.02333	0.16972	51.9432
3.02667	0.16825	51.6496
3.03	0.16384	50.7681
3.03333	0.15963	49.9267
3.03667	0.15849	49.6972
3.04	0.16139	50.2773
3.04333	0.16027	50.0536
3.04667	0.15733	49.4657
3.05	0.15843	49.6856
3.05333	0.16033	50.066
3.05667	0.15983	49.9668
3.06	0.15925	49.8509
3.06333	0.15757	49.5146
3.06667	0.16028	50.0553
3.07	0.15882	49.7631
3.07333	0.15548	49.0962
3.07667	0.15272	48.5449
3.08	0.15263	48.5259
3.08333	0.15331	48.6613
3.08667	0.15387	48.7733
3.09	0.15357	48.7143
3.09333	0.14977	47.9548
3.09667	0.14905	47.81
3.1	0.14939	47.8777
3.10333	0.14786	47.5721
3.10667	0.1482	47.6398
3.11	0.14719	47.4384
3.11333	0.14939	47.8779
3.11667	0.14686	47.3722
3.12	0.14491	46.9826
3.12333	0.1456	47.1203
3.12667	0.14624	47.2488
3.13	0.14141	46.2816
3.13333	0.14108	46.2152
3.13667	0.14119	46.2371
3.14	0.14049	46.0975
3.14333	0.14158	46.3166
3.14667	0.1417	46.3409
3.15	0.14068	46.1365
3.15333	0.14286	46.572
3.15667	0.14045	46.0903
3.16	0.13846	45.6913
3.16333	0.13792	45.5842
3.16667	0.13674	45.3483
3.17	0.13513	45.0269
3.17333	0.13312	44.625
3.17667	0.13449	44.8986
3.18	0.13112	44.2243
3.18333	0.12981	43.9614
3.18667	0.13004	44.0072
3.19	0.13096	44.1926
3.19333	0.13089	44.1779
3.19667	0.1286	43.7191
3.2	0.12794	43.589
3.20333	0.12808	43.6158
3.20667	0.12756	43.5114
3.21	0.12809	43.6179
3.21333	0.12847	43.6944
3.21667	0.12891	43.7826
3.22	0.12848	43.6957
3.22333	0.12662	43.3242
3.22667	0.1246	42.9205
3.23	0.12293	42.585
3.23333	0.1247	42.94
3.23667	0.12437	42.8747
3.24	0.12824	43.648
3.24333	0.12603	43.2061
3.24667	0.12506	43.0122
3.25	0.12502	43.005
3.25333	0.12614	43.2283
3.25667	0.12445	42.891
3.26	0.12298	42.596
3.26333	0.12191	42.3824
3.26667	0.12077	42.154
3.27	0.11882	41.7632
3.27333	0.12223	42.446
3.27667	0.1202	42.0403
3.28	0.11921	41.8425
3.28333	0.11817	41.634
3.28667	0.11744	41.4885
3.29	0.1172	41.4407
3.29333	0.11606	41.2116
3.29667	0.11672	41.3434
3.3	0.11633	41.2659
3.30333	0.11441	40.8821
3.30667	0.11254	40.5084
3.31	0.11406	40.8113
3.31333	0.11489	40.9778
3.31667	0.11253	40.5057
3.32	0.11102	40.2033
3.32333	0.10973	39.9464
3.32667	0.11099	40.1979
3.33	0.11051	40.1014
3.33333	0.11318	40.6358
3.33667	0.1131	40.6202
3.34	0.11168	40.3351
3.34333	0.11495	40.9904
3.34667	0.1138	40.7606
3.35	0.11384	40.7674
3.35333	0.11414	40.828
3.35667	0.11553	41.1054
3.36	0.11348	40.6952
3.36333	0.11261	40.5226
3.36667	0.11272	40.5434
3.37	0.11237	40.475
3.37333	0.11069	40.137
3.37667	0.10888	39.776
3.38	0.10813	39.6258
3.38333	0.11071	40.1426
3.38667	0.10786	39.5725
3.39	0.10762	39.524
3.39333	0.10953	39.9067
3.39667	0.10864	39.7284
3.4	0.10916	39.8327
3.40333	0.10865	39.7296
3.40667	0.11122	40.2431
3.41	0.10951	39.9011
3.41333	0.1103	40.0591
3.41667	0.11112	40.2247
3.42	0.10969	39.9388
3.42333	0.10831	39.6622
3.42667	0.10654	39.3088
3.43	0.10601	39.2016
3.43333	0.10623	39.2464
3.43667	0.1052	39.041
3.44	0.10654	39.3079
3.44333	0.10611	39.2222
3.44667	0.10632	39.2637
3.45	0.10625	39.2506
3.45333	0.10805	39.611
3.45667	0.10601	39.2023
3.46	0.10517	39.0348
3.46333	0.10617	39.234
3.46667	0.10556	39.1112
3.47	0.10928	39.8565
3.47333	0.10664	39.3287
3.47667	0.10716	39.4321
3.48	0.10609	39.2176
3.48333	0.10625	39.25
3.48667	0.10306	38.6128
3.49	0.10281	38.5626
3.49333	0.10054	38.1073
3.49667	0.09995	37.9896
3.5	0.101	38.1993
3.50333	0.09837	37.6741
3.50667	0.09988	37.9769
3.51	0.09828	37.6555
3.51333	0.09639	37.2781
3.51667	0.09748	37.4951
3.52	0.09912	37.8234
3.52333	0.0987	37.7394
3.52667	0.09651	37.3019
3.53	0.09868	37.7365
3.53333	0.09767	37.5347
3.53667	0.09671	37.3411
3.54	0.09729	37.4575
3.54333	0.09753	37.5063
3.54667	0.09616	37.2321
3.55	0.09523	37.046
3.55333	0.0945	36.9003
3.55667	0.09274	36.548
3.56	0.09053	36.1061
3.56333	0.09065	36.1309
3.56667	0.09111	36.2225
3.57	0.09117	36.235
3.57333	0.09038	36.0763
3.57667	0.09023	36.0468
3.58	0.09003	36.0058
3.58333	0.08994	35.9879
3.58667	0.09075	36.1502
3.59	0.08879	35.7586
3.59333	0.09034	36.0674
3.59667	0.08903	35.805
3.6	0.08879	35.7583
3.60333	0.0902	36.039
3.60667	0.09055	36.11
3.61	0.09164	36.3275
3.61333	0.08974	35.949
3.61667	0.08874	35.7484
3.62	0.09004	36.0086
3.62333	0.09001	36.0013
3.62667	0.08859	35.7184
3.63	0.08783	35.5664
3.63333	0.08891	35.7821
3.63667	0.08807	35.6144
3.64	0.08843	35.6861
3.64333	0.08742	35.4831
3.64667	0.08858	35.7152
3.65	0.08961	35.9227
3.65333	0.08876	35.7525
3.65667	0.08809	35.6178
3.66	0.08822	35.6443
3.66333	0.08597	35.1937
3.66667	0.08767	35.5343
3.67	0.08603	35.2055
3.67333	0.08695	35.3907
3.67667	0.08595	35.1894
3.68	0.08522	35.0432
3.68333	0.08442	34.883
3.68667	0.08591	35.1816
3.69	0.0864	35.2804
3.69333	0.08737	35.473
3.69667	0.08501	35.002
3.7	0.08631	35.2611
3.70333	0.08668	35.3353
3.70667	0.087	35.4004
3.71	0.08519	35.0379
3.71333	0.08496	34.992
3.71667	0.08464	34.9272
3.72	0.0846	34.9191
3.72333	0.08492	34.9842
3.72667	0.08345	34.6901
3.73	0.08384	34.7683
3.73333	0.08252	34.503
3.73667	0.08461	34.9223
3.74	0.08466	34.9323
3.74333	0.08345	34.6908
3.74667	0.08419	34.8372
3.75	0.08173	34.3452
3.75333	0.0816	34.3207
3.75667	0.08252	34.5048
3.76	0.07983	33.9653
3.76333	0.08039	34.0771
3.76667	0.08032	34.0633
3.77	0.08003	34.0059
3.77333	0.08032	34.0644
3.77667	0.08001	34.0029
3.78	0.07981	33.9612
3.78333	0.08103	34.2052
3.78667	0.08208	34.4157
3.79	0.08234	34.4676
3.79333	0.08333	34.6665
3.79667	0.08118	34.2362
3.8	0.08058	34.1155
3.80333	0.08176	34.3514
3.80667	0.08163	34.3261
3.81	0.08177	34.3533
3.81333	0.08243	34.4857
3.81667	0.08188	34.3758
3.82	0.08191	34.3825
3.82333	0.07984	33.9678
3.82667	0.07929	33.8571
3.83	0.08026	34.0526
3.83333	0.07806	33.6127
3.83667	0.07828	33.6555
3.84	0.0803	34.0604
3.84333	0.07942	33.8848
3.84667	0.0788	33.761
3.85	0.07997	33.9943
3.85333	0.07803	33.6061
3.85667	0.07736	33.4716
3.86	0.07758	33.516
3.86333	0.07737	33.4734
3.86667	0.07716	33.4317
3.87	0.07747	33.4942
3.87333	0.07773	33.546
3.87667	0.07791	33.5814
3.88	0.07937	33.873
3.88333	0.07862	33.7245
3.88667	0.07944	33.888
3.89	0.07747	33.4949
3.89333	0.07691	33.3826
3.89667	0.07875	33.7496
3.9	0.07728	33.4559
3.90333	0.07623	33.2459
3.90667	0.07674	33.3478
3.91	0.07637	33.2732
3.91333	0.07623	33.2454
3.91667	0.07701	33.4015
3.92	0.07705	33.4098
3.92333	0.07765	33.5297
3.92667	0.07583	33.1655
3.93	0.07659	33.3174
3.93333	0.07589	33.178
3.93667	0.07658	33.316
3.94	0.07801	33.6017
3.94333	0.07795	33.5895
3.94667	0.07793	33.5855
3.95	0.07639	33.2779
3.95333	0.07734	33.4675
3.95667	0.07682	33.3634
3.96	0.07605	33.2109
3.96333	0.07985	33.9703
3.96667	0.0769	33.3793
3.97	0.07871	33.7422
3.97333	0.07782	33.5634
3.97667	0.07932	33.8648
3.98	0.07892	33.7844
3.98333	0.07858	33.7164
3.98667	0.07783	33.5663
3.99	0.07759	33.5171
3.99333	0.07845	33.6904
3.99667	0.0784	33.679
4	0.07862	33.7243
4.00333	0.08154	34.3083
4.00667	0.07953	33.9059
4.01	0.07981	33.9619
4.01333	0.07891	33.783
4.01667	0.07931	33.8627
4.02	0.08	34
4.02333	0.0775	33.5009
4.02667	0.07886	33.7719
4.03	0.07852	33.7047
4.03333	0.07866	33.7319
4.03667	0.07857	33.7131
4.04	0.07804	33.6089
4.04333	0.0783	33.6591
4.04667	0.07828	33.6551
4.05	0.07801	33.6026
4.05333	0.07746	33.4928
4.05667	0.07936	33.8713
4.06	0.07955	33.9091
4.06333	0.07727	33.4545
4.06667	0.07948	33.8962
4.07	0.08	34.0006
4.07333	0.08027	34.054
4.07667	0.08078	34.1552
4.08	0.08061	34.1224
4.08333	0.08003	34.005
4.08667	0.08061	34.1226
4.09	0.0799	33.9798
4.09333	0.07738	33.4766
4.09667	0.07968	33.9364
4.1	0.07975	33.9505
4.10333	0.07905	33.8102
4.10667	0.08002	34.0048
4.11	0.07924	33.8489
4.11333	0.07897	33.794
4.11667	0.07923	33.8466
4.12	0.07914	33.8287
4.12333	0.07613	33.2255
4.12667	0.07706	33.4118
4.13	0.07757	33.5137
4.13333	0.07774	33.5474
4.13667	0.07577	33.1536
4.14	0.0765	33.2997
4.14333	0.07604	33.2087
4.14667	0.0758	33.1604
4.15	0.07629	33.2589
4.15333	0.07598	33.1967
4.15667	0.07743	33.4864
4.16	0.07653	33.3051
4.16333	0.07713	33.4267
4.16667	0.07835	33.6705
4.17	0.07692	33.3841
4.17333	0.07787	33.5746
4.17667	0.0777	33.5394
4.18	0.07776	33.5518
4.18333	0.07737	33.4731
4.18667	0.07719	33.437
4.19	0.07647	33.2943
4.19333	0.07696	33.3921
4.19667	0.07709	33.4176
4.2	0.0766	33.3208
4.20333	0.07555	33.11
4.20667	0.07504	33.0084
4.21	0.07544	33.088
4.21333	0.07519	33.0389
4.21667	0.0743	32.8601
4.22	0.07529	33.0587
4.22333	0.07495	32.9899
4.22667	0.07492	32.9834
4.23	0.07502	33.0031
4.23333	0.07443	32.8867
4.23667	0.07334	32.6686
4.24	0.07417	32.8335
4.24333	0.07487	32.9739
4.24667	0.07553	33.1068
4.25	0.07659	33.3186
4.25333	0.0743	32.8601
4.25667	0.07469	32.9389
4.26	0.07445	32.8897
4.26333	0.07735	33.4699
4.26667	0.07625	33.25
4.27	0.07574	33.1483
4.27333	0.07583	33.1656
4.27667	0.07497	32.9942
4.28	0.07563	33.1263
4.28333	0.07687	33.3742
4.28667	0.07775	33.5507
4.29	0.07799	33.5976
4.29333	0.07605	33.2094
4.29667	0.07861	33.7216
4.3	0.07683	33.3663
4.30333	0.07633	33.2654
4.30667	0.07659	33.3172
4.31	0.07735	33.4691
4.31333	0.07705	33.4109
4.31667	0.07799	33.598
4.32	0.07886	33.7713
4.32333	0.07868	33.7352
4.32667	0.07955	33.9102
4.33	0.07717	33.4349
4.33333	0.07861	33.7214
4.33667	0.07756	33.5114
4.34	0.07742	33.4835
4.34333	0.07865	33.729
4.34667	0.0783	33.6609
4.35	0.07643	33.2867
4.35333	0.07723	33.446
4.35667	0.07732	33.4649
4.36	0.07966	33.9312
4.36333	0.07408	32.8152
4.36667	0.07554	33.1073
4.37	0.0747	32.9392
4.37333	0.07535	33.0705
4.37667	0.07678	33.3561
4.38	0.07643	33.2855
4.38333	0.077	33.4005
4.38667	0.07717	33.4342
4.39	0.07765	33.5294
4.39333	0.07677	33.3546
4.39667	0.07725	33.4499
4.4	0.07638	33.2751
4.40333	0.07718	33.4352
4.40667	0.07778	33.5551
4.41	0.07759	33.5174
4.41333	0.07948	33.8959
4.41667	0.07799	33.5987
4.42	0.07842	33.6841
4.42333	0.07723	33.4461
4.42667	0.07825	33.6506
4.43	0.07652	33.3034
4.43333	0.07878	33.7557
4.43667	0.07943	33.8863
4.44	0.07653	33.306
4.44333	0.07834	33.6688
4.44667	0.0793	33.861
4.45	0.07757	33.5146
4.45333	0.07699	33.3989
4.45667	0.07557	33.1134
4.46	0.07705	33.4096
4.46333	0.07922	33.8439
4.46667	0.07855	33.7109
4.47	0.07565	33.1291
4.47333	0.07841	33.6814
4.47667	0.07644	33.2884
4.48	0.07999	33.9976
4.48333	0.07998	33.9968
4.48667	0.07932	33.8647
4.49	0.07755	33.5092
4.49333	0.07886	33.7711
4.49667	0.07896	33.7917
4.5	0.07704	33.4084
4.50333	0.07779	33.5578
4.50667	0.07805	33.6095
4.51	0.07813	33.626
4.51333	0.0771	33.42
4.51667	0.0771	33.42
4.52	0.0791	33.8206
4.52333	0.07817	33.6343
4.52667	0.07763	33.526
4.53	0.07826	33.6524
4.53333	0.07669	33.3381
4.53667	0.07641	33.2823
4.54	0.07764	33.5286
4.54333	0.07657	33.3135
4.54667	0.07682	33.3645
4.55	0.07748	33.4958
4.55333	0.07803	33.6058
4.55667	0.07451	32.9018
4.56	0.07473	32.9453
4.56333	0.07609	33.2177
4.56667	0.07529	33.0585
4.57	0.07602	33.2038
4.57333	0.0755	33.0996
4.57667	0.07583	33.1661
4.58	0.07439	32.8782
4.58333	0.07471	32.943
4.58667	0.0744	32.879
4.59	0.07271	32.5428
4.59333	0.07475	32.9496
4.59667	0.07416	32.8323
4.6	0.07469	32.9382
4.60333	0.0755	33.0998
4.60667	0.07531	33.0612
4.61	0.07617	33.2344
4.61333	0.07554	33.108
4.61667	0.07653	33.3058
4.62	0.07508	33.017
4.62333	0.07712	33.4231
4.62667	0.07561	33.1228
4.63	0.07593	33.186
4.63333	0.0767	33.3395
4.63667	0.0775	33.5003
4.64	0.07701	33.4019
4.64333	0.07726	33.4519
4.64667	0.07531	33.0614
4.65	0.07766	33.5316
4.65333	0.07742	33.484
4.65667	0.07689	33.3773
4.66	0.0756	33.1197
4.66333	0.07694	33.3872
4.66667	0.07438	32.8752
4.67	0.07444	32.8875
4.67333	0.07512	33.0245
4.67667	0.07577	33.1533
4.68	0.07698	33.3962
4.68333	0.0774	33.4808
4.68667	0.07599	33.1985
4.69	0.07606	33.2116
4.69333	0.07441	32.8826
4.69667	0.07537	33.0738
4.7	0.07624	33.2477
4.70333	0.07471	32.9417
4.70667	0.07267	32.535
4.71	0.07459	32.9188
4.71333	0.07538	33.0763
4.71667	0.07398	32.7965
4.72	0.07527	33.0549
4.72333	0.07384	32.767
4.72667	0.07315	32.6301
4.73	0.07284	32.5677
4.73333	0.07447	32.8933
4.73667	0.07362	32.7244
4.74	0.07294	32.5882
4.74333	0.07415	32.831
4.74667	0.07439	32.8785
4.75	0.0747	32.9392
4.75333	0.07616	33.2313
4.75667	0.07569	33.1377
4.76	0.07425	32.8498
4.76333	0.07522	33.0434
4.76667	0.07541	33.0811
4.77	0.07383	32.7661
4.77333	0.07651	33.3018
4.77667	0.07564	33.1287
4.78	0.07494	32.9876
4.78333	0.07633	33.2665
4.78667	0.07661	33.3223
4.79	0.07792	33.5833
4.79333	0.07773	33.5455
4.79667	0.07784	33.5685
4.8	0.07563	33.1262
4.80333	0.07676	33.3518
4.80667	0.07751	33.502
4.81	0.07787	33.575
4.81333	0.07659	33.3189
4.81667	0.07844	33.6874
4.82	0.07793	33.5864
4.82333	0.07742	33.4838
4.82667	0.07764	33.5281
4.83	0.0792	33.8409
4.83333	0.07822	33.6447
4.83667	0.07813	33.6266
4.84	0.07937	33.8745
4.84333	0.07789	33.5781
4.84667	0.07708	33.4156
4.85	0.0789	33.7792
4.85333	0.07907	33.8137
4.85667	0.0811	34.2202
4.86	0.0798	33.9606
4.86333	0.08164	34.3277
4.86667	0.08232	34.4649
4.87	0.08279	34.5577
4.87333	0.07992	33.9835
4.87667	0.0816	34.3203
4.88	0.08039	34.0787
4.88333	0.07954	33.9079
4.88667	0.08087	34.174
4.89	0.08235	34.4705
4.89333	0.08244	34.4877
4.89667	0.08111	34.2215
4.9	0.08231	34.4614
4.90333	0.08221	34.4417
4.90667	0.08191	34.3825
4.91	0.08261	34.5213
4.91333	0.08232	34.4637
4.91667	0.08324	34.6478
4.92	0.083	34.6009
4.92333	0.08217	34.4349
4.92667	0.08121	34.2426
4.93	0.08315	34.6304
4.93333	0.08279	34.5589
4.93667	0.08293	34.5851
4.94	0.08364	34.7273
4.94333	0.08162	34.3238
4.94667	0.08189	34.3772
4.95	0.08211	34.4223
4.95333	0.08284	34.5677
4.95667	0.08378	34.7559
4.96	0.08546	35.0913
4.96333	0.08512	35.0238
4.96667	0.08355	34.7106
4.97	0.08359	34.7171
4.97333	0.08435	34.87
4.97667	0.08428	34.8551
4.98	0.08439	34.8773
4.98333	0.08408	34.8156
4.98667	0.08408	34.8156
4.99	0.08547	35.0934
4.99333	0.08621	35.243
4.99667	0.08582	35.1648
5	0.08676	35.3515
5.00333	0.08788	35.576
5.00667	0.0887	35.7396
5.01	0.08843	35.687
5.01333	0.08659	35.3176
5.01667	0.08759	35.5182
5.02	0.08662	35.3241
5.02333	0.08727	35.4532
5.02667	0.08836	35.6728
5.03	0.09039	36.0776
5.03333	0.08761	35.5213
5.03667	0.08774	35.5484
5.04	0.08891	35.782
5.04333	0.08952	35.9037
5.04667	0.08875	35.7498
5.05	0.08757	35.5145
5.05333	0.08806	35.6115
5.05667	0.09116	36.2319
5.06	0.09125	36.25
5.06333	0.08823	35.6451
5.06667	0.0901	36.0194
5.07	0.09147	36.2935
5.07333	0.09154	36.3074
5.07667	0.08963	35.9255
5.08	0.0906	36.1197
5.08333	0.09047	36.0933
5.08667	0.0921	36.42
5.09	0.09287	36.5748
5.09333	0.08963	35.926
5.09667	0.09068	36.135
5.1	0.08979	35.9588
5.10333	0.08886	35.772
5.10667	0.08805	35.6107
5.11	0.08766	35.5317
5.11333	0.08993	35.9858
5.11667	0.08913	35.8261
5.12	0.08955	35.9108
5.12333	0.09031	36.0613
5.12667	0.09126	36.2514
5.13	0.09005	36.0094
5.13333	0.09048	36.0966
5.13667	0.08901	35.801
5.14	0.08952	35.9047
5.14333	0.09037	36.075
5.14667	0.08953	35.9054
5.15	0.08821	35.6429
5.15333	0.09043	36.0863
5.15667	0.08985	35.9694
5.16	0.09077	36.1537
5.16333	0.09062	36.1248
5.16667	0.08932	35.863
5.17	0.08929	35.8589
5.17333	0.08794	35.5873
5.17667	0.08831	35.6621
5.18	0.08798	35.5954
5.18333	0.08601	35.2014
5.18667	0.08659	35.3181
5.19	0.08552	35.1042
5.19333	0.086	35.2004
5.19667	0.08622	35.2447
5.2	0.08835	35.669
5.20333	0.08801	35.6023
5.20667	0.08922	35.8441
5.21	0.09244	36.4886
5.21333	0.09181	36.3617
5.21667	0.09361	36.7215
5.22	0.09395	36.7906
5.22333	0.09385	36.77
5.22667	0.09794	37.5873
5.23	0.09672	37.3433
5.23333	0.09451	36.9024
5.23667	0.09421	36.8413
5.24	0.09459	36.9179
5.24333	0.09515	37.029
5.24667	0.0931	36.6204
5.25	0.09666	37.3329
5.25333	0.09604	37.2084
5.25667	0.09723	37.4465
5.26	0.09794	37.5882
5.26333	0.09859	37.7184
5.26667	0.09963	37.9253
5.27	0.09786	37.5715
5.27333	0.09892	37.785
5.27667	0.09894	37.7882
5.28	0.09786	37.5721
5.28333	0.09943	37.8854
5.28667	0.09736	37.4722
5.29	0.09936	37.872
5.29333	0.09983	37.9651
5.29667	0.0996	37.9205
5.3	0.10117	38.2347
5.30333	0.1013	38.2602
5.30667	0.1036	38.7197
5.31	0.10268	38.5356
5.31333	0.10323	38.6461
5.31667	0.10644	39.2884
5.32	0.10842	39.6831
5.32333	0.10944	39.888
5.32667	0.11429	40.8578
5.33	0.11513	41.0257
5.33333	0.11664	41.3285
5.33667	0.11718	41.4352
5.34	0.11701	41.4029
5.34333	0.1204	42.0793
5.34667	0.12142	42.2831
5.35	0.12307	42.6145
5.35333	0.12628	43.2553
5.35667	0.12467	42.9335
5.36	0.12613	43.227
5.36333	0.12357	42.7144
5.36667	0.121	42.1997
5.37	0.11895	41.7895
5.37333	0.12144	42.289
5.37667	0.1225	42.5002
5.38	0.12299	42.5971
5.38333	0.12148	42.2953
5.38667	0.11999	41.9978
5.39	0.12299	42.5976
5.39333	0.12378	42.755
5.39667	0.12464	42.9274
5.4	0.12739	43.478
5.40333	0.12809	43.619
5.40667	0.13076	44.1517
5.41	0.1321	44.4199
5.41333	0.13322	44.6449
5.41667	0.13282	44.5642
5.42	0.13402	44.8033
5.42333	0.13394	44.7883
5.42667	0.1365	45.3001
5.43	0.13696	45.3915
5.43333	0.13933	45.8662
5.43667	0.14253	46.5051
5.44	0.14127	46.2545
5.44333	0.14232	46.4633
5.44667	0.14285	46.5698
5.45	0.1418	46.3591
5.45333	0.14433	46.8651
5.45667	0.14925	47.8506
5.46	0.14973	47.9464
5.46333	0.15177	48.3532
5.46667	0.15099	48.1988
5.47	0.14967	47.9344
5.47333	0.15144	48.2878
5.47667	0.15548	49.097
5.48	0.15585	49.1695
5.48333	0.16077	50.1533
5.48667	0.16207	50.4131
5.49	0.16303	50.6061
5.49333	0.16251	50.5023
5.49667	0.16311	50.6226
5.5	0.16214	50.4277
5.50333	0.1625	50.4995
5.50667	0.1606	50.1191
5.51	0.16176	50.353
5.51333	0.16202	50.403
5.51667	0.16189	50.3778
5.52	0.16312	50.6235
5.52333	0.16277	50.554
5.52667	0.16336	50.6726
5.53	0.16368	50.736
5.53333	0.16459	50.9182
5.53667	0.16631	51.2627
5.54	0.16995	51.9907
5.54333	0.17154	52.3089
5.54667	0.17246	52.4913
5.55	0.17635	53.2698
5.55333	0.17389	52.7785
5.55667	0.17456	52.9125
5.56	0.17386	52.7724
5.56333	0.1751	53.0195
5.56667	0.17626	53.2516
5.57	0.1753	53.0603
5.57333	0.17885	53.7705
5.57667	0.17906	53.8123
5.58	0.17971	53.9423
5.58333	0.18081	54.1611
5.58667	0.17885	53.7692
5.59	0.17903	53.806
5.59333	0.18162	54.3236
5.59667	0.18245	54.4897
5.6	0.17973	53.9465
5.60333	0.18077	54.1537
5.60667	0.18284	54.5682
5.61	0.18569	55.1384
5.61333	0.18786	55.5718
5.61667	0.18926	55.8525
5.62	0.18708	55.4169
5.62333	0.18829	55.658
5.62667	0.18621	55.2428
5.63	0.18632	55.2645
5.63333	0.1877	55.54
5.63667	0.18582	55.1634
5.64	0.18563	55.1255
5.64333	0.18893	55.7867
5.64667	0.19284	56.5671
5.65	0.19428	56.8565
5.65333	0.19347	56.6939
5.65667	0.19613	57.2257
5.66	0.19532	57.0648
5.66333	0.19567	57.1337
5.66667	0.19447	56.8937
5.67	0.19618	57.2362
5.67333	0.19698	57.3952
5.67667	0.19773	57.5466
5.68	0.19987	57.9736
5.68333	0.20528	59.057
5.68667	0.20766	59.5319
5.69	0.20787	59.5748
5.69333	0.20941	59.882
5.69667	0.2108	60.1597
5.7	0.21235	60.4696
5.70333	0.21085	60.1696
5.70667	0.20863	59.7253
5.71	0.20802	59.6044
5.71333	0.20896	59.7925
5.71667	0.20961	59.9224
5.72	0.21063	60.1266
5.72333	0.21304	60.6072
5.72667	0.2167	61.3392
5.73	0.21734	61.4676
5.73333	0.21978	61.9564
5.73667	0.22136	62.2729
5.74	0.22375	62.7495
5.74333	0.22148	62.2963
5.74667	0.22016	62.0312
5.75	0.21933	61.8669
5.75333	0.21747	61.4936
5.75667	0.21773	61.5468
5.76	0.21844	61.6887
5.76333	0.21838	61.6767
5.76667	0.22119	62.2377
5.77	0.22176	62.3518
5.77333	0.22676	63.3529
5.77667	0.22669	63.3383
5.78	0.22934	63.868
5.78333	0.23158	64.3157
5.78667	0.2341	64.8197
5.79	0.2324	64.4801
5.79333	0.2325	64.5003
5.79667	0.2328	64.5604
5.8	0.23405	64.8097
5.80333	0.2331	64.6195
5.80667	0.23426	64.8527
5.81	0.23389	64.7779
5.81333	0.23549	65.0978
5.81667	0.23708	65.4161
5.82	0.23711	65.421
5.82333	0.23527	65.054
5.82667	0.23685	65.3706
5.83	0.23514	65.0282
5.83333	0.23441	64.882
5.83667	0.23611	65.2223
5.84	0.23717	65.4345
5.84333	0.2377	65.5405
5.84667	0.23814	65.627
5.85	0.23422	64.8439
5.85333	0.23346	64.6917
5.85667	0.2336	64.7196
5.86	0.23331	64.6617
5.86333	0.23604	65.2074
5.86667	0.235	64.9992
5.87	0.23622	65.2445
5.87333	0.2353	65.06
5.87667	0.23657	65.3146
5.88	0.23644	65.2881
5.88333	0.23941	65.8827
5.88667	0.23899	65.7975
5.89	0.24132	66.2631
5.89333	0.24167	66.3335
5.89667	0.24359	66.7186
5.9	0.24343	66.6852
5.90333	0.24506	67.0117
5.90667	0.24367	66.7342
5.91	0.24425	66.8506
5.91333	0.24416	66.8326
5.91667	0.24365	66.7303
5.92	0.24142	66.2845
5.92333	0.24042	66.0846
5.92667	0.24197	66.3947
5.93	0.24335	66.6701
5.93333	0.24586	67.171
5.93667	0.24491	66.9811
5.94	0.24761	67.5222
5.94333	0.24716	67.4326
5.94667	0.2496	67.9203
5.95	0.2515	68.2992
5.95333	0.25106	68.2113
5.95667	0.25042	68.0833
5.96	0.25195	68.389
5.96333	0.25096	68.192
5.96667	0.25254	68.5071
5.97	0.25057	68.115
5.97333	0.25103	68.2051
5.97667	0.24989	67.9775
5.98	0.25029	68.0582
5.98333	0.24841	67.6816
5.98667	0.24851	67.7027
5.99	0.24836	67.671
5.99333	0.24869	67.7373
5.99667	0.24981	67.9611
6	0.25218	68.4354
6.00333	0.25238	68.4753
6.00667	0.2516	68.3208
6.01	0.25318	68.6368
6.01333	0.25296	68.5923
6.01667	0.25532	69.0636
6.02	0.25568	69.1359
6.02333	0.25672	69.3446
6.02667	0.25637	69.2736
6.03	0.25599	69.1976
6.03333	0.25899	69.7971
6.03667	0.25875	69.7508
6.04	0.25861	69.7225
6.04333	0.25961	69.9228
6.04667	0.26186	70.3717
6.05	0.26184	70.3689
6.05333	0.26294	70.5874
6.05667	0.2628	70.5607
6.06	0.26228	70.4554
6.06333	0.26108	70.2153
6.06667	0.26278	70.5567
6.07	0.26062	70.1244
6.07333	0.26202	70.4034
6.07667	0.26171	70.3426
6.08	0.264	70.8002
6.08333	0.26488	70.976
6.08667	0.26439	70.8775
6.09	0.26513	71.026
6.09333	0.26559	71.119
6.09667	0.26629	71.2581
6.1	0.26828	71.6554
6.10333	0.26598	71.1961
6.10667	0.27069	72.1374
6.11	0.27046	72.0927
6.11333	0.27251	72.5015
6.11667	0.27344	72.687
6.12	0.2729	72.5798
6.12333	0.27471	72.9426
6.12667	0.27619	73.2387
6.13	0.27732	73.4638
6.13333	0.27695	73.3907
6.13667	0.27671	73.3417
6.14	0.27803	73.6062
6.14333	0.27727	73.4544
6.14667	0.27712	73.4233
6.15	0.27859	73.717
6.15333	0.27641	73.2824
6.15667	0.27901	73.8014
6.16	0.2778	73.5596
6.16333	0.27831	73.6613
6.16667	0.27522	73.0435
6.17	0.27459	72.9183
6.17333	0.27447	72.895
6.17667	0.27573	73.1465
6.18	0.27612	73.2242
6.18333	0.27296	72.5922
6.18667	0.27371	72.7426
6.19	0.2733	72.6602
6.19333	0.27407	72.8141
6.19667	0.27438	72.8764
6.2	0.27581	73.1622
6.20333	0.27643	73.2861
6.20667	0.27967	73.9346
6.21	0.27977	73.954
6.21333	0.2796	73.9204
6.21667	0.27975	73.9493
6.22	0.28095	74.1891
6.22333	0.28169	74.3381
6.22667	0.28329	74.6578
6.23	0.28214	74.4286
6.23333	0.28215	74.4301
6.23667	0.2836	74.7198
6.24	0.28292	74.5849
6.24333	0.28021	74.041
6.24667	0.28212	74.4249
6.25	0.28254	74.5087
6.25333	0.28099	74.199
6.25667	0.28365	74.7305
6.26	0.28187	74.3743
6.26333	0.28335	74.67
6.26667	0.2854	75.079
6.27	0.2838	74.7605
6.27333	0.28424	74.8486
6.27667	0.28205	74.41
6.28	0.28266	74.5316
6.28333	0.28298	74.5957
6.28667	0.28128	74.2559
6.29	0.28193	74.3868
6.29333	0.28253	74.5067
6.29667	0.28122	74.2449
6.3	0.28157	74.315
6.30333	0.28049	74.0978
6.30667	0.28021	74.0428
6.31	0.28119	74.2389
6.31333	0.28136	74.2712
6.31667	0.28205	74.409
6.32	0.28114	74.2287
6.32333	0.28185	74.37
6.32667	0.28207	74.4143
6.33	0.28593	75.1862
6.33333	0.28554	75.1088
6.33667	0.28648	75.2956
6.34	0.28528	75.0568
6.34333	0.28617	75.2342
6.34667	0.28677	75.3533
6.35	0.28814	75.6287
6.35333	0.28809	75.619
6.35667	0.28766	75.532
6.36	0.29154	76.3074
6.36333	0.28884	75.7686
6.36667	0.29071	76.1411
6.37	0.29046	76.0919
6.37333	0.29258	76.5161
6.37667	0.29108	76.216
6.38	0.29394	76.7873
6.38333	0.29324	76.6487
6.38667	0.29107	76.2136
6.39	0.29201	76.4015
6.39333	0.29348	76.6952
6.39667	0.29144	76.2884
6.4	0.28912	75.8243
6.40333	0.29167	76.3335
6.40667	0.29224	76.4476
6.41	0.2893	75.8597
6.41333	0.29026	76.0518
6.41667	0.28939	75.8781
6.42	0.28893	75.7859
6.42333	0.28948	75.8956
6.42667	0.28738	75.4763
6.43	0.28893	75.7861
6.43333	0.28849	75.6973
6.43667	0.28734	75.4678
6.44	0.28752	75.5036
6.44333	0.28756	75.5111
6.44667	0.28817	75.6345
6.45	0.29048	76.0955
6.45333	0.28989	75.9784
6.45667	0.28868	75.7368
6.46	0.28859	75.7177
6.46333	0.29117	76.2345
6.46667	0.29225	76.4508
6.47	0.29055	76.1103
6.47333	0.29074	76.1487
6.47667	0.2917	76.3401
6.48	0.2932	76.6406
6.48333	0.29296	76.5923
6.48667	0.29094	76.189
6.49	0.29032	76.0641
6.49333	0.29228	76.4565
6.49667	0.2932	76.6402
6.5	0.2908	76.1604
6.50333	0.29243	76.4859
6.50667	0.29388	76.777
6.51	0.29277	76.5541
6.51333	0.29082	76.1646
6.51667	0.29037	76.075
6.52	0.29011	76.0223
6.52333	0.29346	76.6923
6.52667	0.29159	76.3182
6.53	0.29362	76.7245
6.53333	0.2932	76.6408
6.53667	0.294	76.8004
6.54	0.29635	77.2706
6.54333	0.29518	77.0355
6.54667	0.29506	77.0129
6.55	0.29582	77.1649
6.55333	0.29661	77.3229
6.55667	0.29632	77.2641
6.56	0.2973	77.4608
6.56333	0.30042	78.0837
6.56667	0.29879	77.7589
6.57	0.29803	77.6063
6.57333	0.29745	77.4908
6.57667	0.29645	77.2892
6.58	0.29485	76.9707
6.58333	0.2961	77.2198
6.58667	0.29625	77.2497
6.59	0.29526	77.0516
6.59333	0.29498	76.9963
6.59667	0.29824	77.6489
6.6	0.29711	77.4215
6.60333	0.29641	77.2819
6.60667	0.29889	77.7789
6.61	0.29755	77.5093
6.61333	0.29729	77.4574
6.61667	0.29935	77.8702
6.62	0.29593	77.1859
6.62333	0.29612	77.2243
6.62667	0.29547	77.0942
6.63	0.29487	76.9744
6.63333	0.29727	77.454
6.63667	0.29733	77.4658
6.64	0.29738	77.4758
6.64333	0.29597	77.1934
6.64667	0.29809	77.619
6.65	0.29983	77.9664
6.65333	0.29971	77.9412
6.65667	0.30127	78.2534
6.66	0.30074	78.1481
[truncated: 14,553 more rows]

## Sheet: Figure 3J
Temperature (degrees Celsius)	Resistance change (ΔR/R)
31.0984	0.000556594
31.0984	0.000556463
31.0984	0.000556332
31.0984	0.000556201
31.0984	0.000556071
31.0984	0.000555941
31.0984	0.000555811
31.0984	0.000555682
31.0984	0.000555553
31.0984	0.000555424
31.0984	0.000555296
31.0984	0.000555167
31.0984	0.00055504
31.0984	0.000554912
31.0984	0.000554785
31.0984	0.000554658
31.0984	0.000554531
31.0984	0.000554405
31.0984	0.000554279
31.0984	0.000554153
31.0984	0.000554028
31.0984	0.000553903
31.0984	0.000553778
31.0984	0.000553653
31.0984	0.000553529
31.0984	0.000553405
31.0984	0.000553282
31.0984	0.000553159
31.0984	0.000553036
31.0984	0.000552913
31.0984	0.000552791
31.0984	0.000552669
31.1129	0.000552547
31.1129	0.000552426
31.1129	0.000552305
31.1129	0.000552184
31.1129	0.000552063
31.1129	0.000551943
31.1129	0.000551823
31.1129	0.000551704
31.1129	0.000551585
31.1129	0.000551466
31.1129	0.000551347
31.1129	0.000551229
31.1129	0.000551111
31.1129	0.000550993
31.1129	0.000550876
31.1129	0.000550759
31.1129	0.000550642
31.1129	0.000550525
31.1129	0.000550409
31.1129	0.000550293
31.1129	0.000550178
31.1129	0.000550062
31.1129	0.000549947
31.1129	0.000549833
31.1129	0.000549719
31.1129	0.000549604
31.1129	0.000549491
31.1129	0.000549377
31.1129	0.000549264
31.1129	0.000549151
31.1129	0.000549039
31.1129	0.000548927
31.1129	0.000548815
31.1129	0.000548703
31.1129	0.000548592
31.1129	0.000548481
31.1129	0.000548371
31.1129	0.00054826
31.1129	0.00054815
31.1129	0.000548041
31.1129	0.000547931
31.1129	0.000547822
31.1129	0.000547713
31.1129	0.000547605
31.1129	0.000547497
31.1129	0.000547389
31.1129	0.000547281
31.1129	0.000547174
31.1129	0.000547067
31.1129	0.00054696
31.1129	0.000546854
31.1129	0.000546748
31.1129	0.000546642
31.1129	0.000546537
31.1129	0.000546432
31.1129	0.000546327
31.1129	0.000546222
31.1129	0.000546118
31.1129	0.000546014
31.1129	0.000545911
31.1129	0.000545807
31.1129	0.000545705
31.1129	0.000545602
31.1129	0.0005455
31.1129	0.000545398
31.1129	0.000545296
31.1129	0.000545194
31.1129	0.000545093
31.1129	0.000544992
31.1129	0.000544892
31.1129	0.000544792
31.1129	0.000544692
31.1129	0.000544592
31.1129	0.000544493
31.1129	0.000544394
31.1129	0.000544295
31.1129	0.000544197
31.1129	0.000544099
31.1129	0.000544001
31.1129	0.000543904
31.1129	0.000543807
31.1129	0.00054371
31.1129	0.000543613
31.1129	0.000543517
31.1129	0.000543421
31.1129	0.000543326
31.1129	0.000543231
31.1129	0.000543136
31.1129	0.000543041
31.1129	0.000542947
31.1129	0.000542853
31.1129	0.000542759
31.1129	0.000542665
31.1129	0.000542572
31.1129	0.000542479
31.1129	0.000542387
31.1129	0.000542295
31.1129	0.000542203
31.1129	0.000542111
31.1129	0.00054202
31.1129	0.000541929
31.1129	0.000541838
31.1129	0.000541748
31.1129	0.000541658
31.1129	0.000541568
31.1129	0.000541479
31.1129	0.00054139
31.1129	0.000541301
31.1129	0.000541212
31.1129	0.000541124
31.1129	0.000541036
31.1129	0.000540949
31.1129	0.000540861
31.1129	0.000540774
31.1129	0.000540688
31.1129	0.000540601
31.1129	0.000540515
31.1129	0.00054043
31.1129	0.000540344
31.1129	0.000540259
31.1129	0.000540174
31.1129	0.00054009
31.1129	0.000540005
31.1129	0.000539922
31.1129	0.000539838
31.1129	0.000539755
31.1129	0.000539672
31.1129	0.000539589
31.1129	0.000539507
31.1129	0.000539425
31.1129	0.000539343
31.1129	0.000539261
31.1129	0.00053918
31.1129	0.000539099
31.1129	0.000539019
31.1129	0.000538939
31.1129	0.000538859
31.1129	0.000538779
31.1129	0.0005387
31.1129	0.000538621
31.1129	0.000538542
31.1129	0.000538464
31.1129	0.000538386
31.1129	0.000538308
31.1129	0.000538231
31.1129	0.000538153
31.1129	0.000538077
31.1129	0.000538
31.1129	0.000537924
31.1129	0.000537848
31.1129	0.000537772
31.1129	0.000537697
31.1129	0.000537622
31.1129	0.000537547
31.1129	0.000537473
31.1129	0.000537399
31.1129	0.000537325
31.1129	0.000537252
31.1129	0.000537179
31.1129	0.000537106
31.1129	0.000537033
31.1129	0.000536961
31.1129	0.000536889
31.1129	0.000536817
31.1129	0.000536746
31.1129	0.000536675
31.1129	0.000536604
31.1129	0.000536534
31.1129	0.000536464
31.1129	0.000536394
31.1129	0.000536325
31.1129	0.000536256
31.1129	0.000536187
31.1129	0.000536118
31.1129	0.00053605
31.1129	0.000535982
31.1129	0.000535915
31.1129	0.000535847
31.1129	0.00053578
31.1129	0.000535714
31.1129	0.000535647
31.1129	0.000535581
31.1129	0.000535515
31.1129	0.00053545
31.1129	0.000535385
31.1129	0.00053532
31.1128	0.000535255
31.1128	0.000535191
31.1128	0.000535127
31.1128	0.000535063
31.1129	0.000535
31.1129	0.000534937
31.113	0.000534874
31.113	0.000534812
31.1131	0.00053475
31.1132	0.000534688
31.1132	0.000534627
31.1132	0.000534566
31.1132	0.000534505
31.1132	0.000534444
31.1131	0.000534384
31.1129	0.000534324
31.1127	0.000534264
31.1125	0.000534205
31.1123	0.000534146
31.1121	0.000534087
31.1119	0.000534029
31.1119	0.000533971
31.112	0.000533913
31.1122	0.000533856
31.1126	0.000533798
31.1132	0.000533742
31.1139	0.000533685
31.1149	0.000533629
31.116	0.000533573
31.1172	0.000533517
31.1186	0.000533462
31.1201	0.000533407
31.1217	0.000533352
31.1232	0.000533298
31.1248	0.000533244
31.1263	0.00053319
31.1278	0.000533136
31.1292	0.000533083
31.1306	0.00053303
31.132	0.000532978
31.1333	0.000532926
31.1346	0.000532874
31.1358	0.000532822
31.1371	0.000532771
31.1383	0.00053272
31.1396	0.000532669
31.1409	0.000532619
31.1422	0.000532568
31.1435	0.000532519
31.1449	0.000532469
31.1462	0.00053242
31.1475	0.000532371
31.1489	0.000532323
31.1502	0.000532274
31.1515	0.000532226
31.1529	0.000532179
31.1542	0.000532131
31.1556	0.000532084
31.1569	0.000532038
31.1582	0.000531991
31.1595	0.000531945
31.1608	0.000531899
31.1621	0.000531854
31.1634	0.000531809
31.1647	0.000531764
31.166	0.000531719
31.1674	0.000531675
31.1687	0.000531631
31.17	0.000531587
31.1713	0.000531544
31.1726	0.000531501
31.1739	0.000531458
31.1751	0.000531416
31.1764	0.000531374
31.1778	0.000531332
31.1791	0.000531291
31.1804	0.000531249
31.1817	0.000531208
31.183	0.000531168
31.1843	0.000531128
31.1856	0.000531088
31.1868	0.000531048
31.1881	0.000531009
31.1894	0.00053097
31.1908	0.000530931
31.1921	0.000530892
31.1934	0.000530854
31.1946	0.000530817
31.1959	0.000530779
31.1972	0.000530742
31.1985	0.000530705
31.1998	0.000530668
31.201	0.000530632
31.2024	0.000530596
31.2037	0.000530561
31.205	0.000530525
31.2062	0.00053049
31.2075	0.000530455
31.2088	0.000530421
31.21	0.000530387
31.2113	0.000530353
31.2126	0.00053032
31.2139	0.000530286
31.2152	0.000530253
31.2165	0.000530221
31.2178	0.000530189
31.2191	0.000530157
31.2203	0.000530125
31.2216	0.000530094
31.2229	0.000530063
31.2242	0.000530032
31.2255	0.000530001
31.2268	0.000529971
31.228	0.000529942
31.2293	0.000529912
31.2306	0.000529883
31.2318	0.000529854
31.2331	0.000529825
31.2344	0.000529797
31.2356	0.000529769
31.237	0.000529741
31.2383	0.000529714
31.2395	0.000529687
31.2408	0.00052966
31.242	0.000529634
31.2433	0.000529608
31.2446	0.000529582
31.2458	0.000529556
31.2471	0.000529531
31.2484	0.000529506
31.2497	0.000529482
31.2509	0.000529457
31.2522	0.000529433
31.2535	0.00052941
31.2547	0.000529386
31.256	0.000529363
31.2572	0.000529341
31.2585	0.000529318
31.2598	0.000529296
31.2611	0.000529274
31.2623	0.000529253
31.2636	0.000529231
31.2648	0.000529211
31.266	0.00052919
31.2673	0.00052917
31.2685	0.00052915
31.2698	0.00052913
31.2711	0.000529111
31.2724	0.000529092
31.2736	0.000529073
31.2748	0.000529054
31.2761	0.000529036
31.2773	0.000529018
31.2786	0.000529001
31.2798	0.000528984
31.281	0.000528967
31.2823	0.00052895
31.2836	0.000528934
31.2848	0.000528918
31.2861	0.000528902
31.2873	0.000528887
31.2885	0.000528872
31.2898	0.000528857
31.291	0.000528843
31.2923	0.000528828
31.2936	0.000528815
31.2948	0.000528801
31.296	0.000528788
31.2973	0.000528775
31.2985	0.000528762
31.2997	0.00052875
31.301	0.000528738
31.3022	0.000528726
31.3035	0.000528715
31.3048	0.000528704
31.306	0.000528693
31.3073	0.000528683
31.3085	0.000528673
31.3097	0.000528663
31.311	0.000528653
31.3122	0.000528644
31.3134	0.000528635
31.3147	0.000528626
31.316	0.000528618
31.3172	0.00052861
31.3185	0.000528602
31.3197	0.000528595
31.321	0.000528588
31.3222	0.000528581
31.3234	0.000528575
31.3247	0.000528569
31.326	0.000528563
31.3273	0.000528557
31.3285	0.000528552
31.3298	0.000528547
31.331	0.000528542
31.3323	0.000528538
31.3335	0.000528534
31.3347	0.00052853
31.336	0.000528527
31.3373	0.000528524
31.3386	0.000528521
31.3398	0.000528519
31.3411	0.000528517
31.3423	0.000528515
31.3436	0.000528513
31.3448	0.000528512
31.3461	0.000528511
31.3473	0.00052851
31.3486	0.00052851
31.3499	0.00052851
31.3512	0.00052851
31.3524	0.000528511
31.3537	0.000528512
31.3549	0.000528513
31.3562	0.000528515
31.3574	0.000528516
31.3587	0.000528519
31.3599	0.000528521
31.3612	0.000528524
31.3625	0.000528527
31.3637	0.00052853
31.365	0.000528534
31.3662	0.000528538
31.3675	0.000528542
31.3687	0.000528547
31.37	0.000528552
31.3712	0.000528557
31.3725	0.000528562
31.3738	0.000528568
31.375	0.000528574
31.3762	0.000528581
31.3775	0.000528588
31.3787	0.000528595
31.38	0.000528602
31.3812	0.00052861
31.3824	0.000528618
31.3837	0.000528626
31.385	0.000528635
31.3862	0.000528644
31.3874	0.000528653
31.3887	0.000528662
31.3899	0.000528672
31.3911	0.000528682
31.3924	0.000528693
31.3936	0.000528703
31.3949	0.000528714
31.3961	0.000528726
31.3974	0.000528738
31.3986	0.00052875
31.3998	0.000528762
31.401	0.000528774
31.4022	0.000528787
31.4035	0.0005288
31.4047	0.000528814
31.406	0.000528828
31.4072	0.000528842
31.4084	0.000528856
31.4097	0.000528871
31.4109	0.000528886
31.4121	0.000528902
31.4133	0.000528917
31.4145	0.000528933
31.4158	0.000528949
31.417	0.000528966
31.4183	0.000528983
31.4195	0.000529
31.4207	0.000529018
31.4219	0.000529035
31.4232	0.000529054
31.4244	0.000529072
31.4256	0.000529091
31.4268	0.00052911
31.4281	0.000529129
31.4294	0.000529149
31.4306	0.000529169
31.4318	0.000529189
31.433	0.00052921
31.4342	0.000529231
31.4355	0.000529252
31.4367	0.000529273
31.4379	0.000529295
31.4392	0.000529317
31.4405	0.000529371
31.4417	0.000530495
31.4429	0.000530542
31.4442	0.000530588
31.4454	0.000531063
31.4466	0.000531325
31.4479	0.000530944
31.4491	0.000530565
31.4504	0.000530825
31.4517	0.000530648
31.4529	0.000530254
31.4541	0.000530293
31.4554	0.000530339
31.4566	0.000530176
31.4579	0.000530233
31.4591	0.000530295
31.4604	0.000531217
31.4617	0.000530847
31.4629	0.000530687
31.4642	0.000531167
31.4654	0.000531214
31.4667	0.000531262
31.4679	0.000530882
31.4692	0.000531146
31.4704	0.00053055
31.4717	0.000530377
31.473	0.000530633
31.4743	0.00053089
31.4755	0.000531148
31.4768	0.000531193
31.478	0.000531452
31.4793	0.000531709
31.4805	0.000531746
31.4818	0.000530923
31.4831	0.000530317
31.4844	0.000530571
31.4856	0.000530823
31.4869	0.000531073
31.4882	0.000530896
31.4894	0.000530501
31.4907	0.000530319
31.4919	0.000530356
31.4932	0.000530828
31.4945	0.000530875
31.4958	0.000531141
31.4971	0.000531195
31.4983	0.000531465
31.4996	0.000531521
31.5008	0.000531361
31.5021	0.000530559
31.5034	0.00053169
31.5046	0.000532607
31.5059	0.000532883
31.5072	0.000532725
31.5085	0.000532135
31.5098	0.000532833
31.511	0.000532457
31.5123	0.000532297
31.5135	0.000532354
31.5148	0.000532414
31.516	0.000532691
31.5173	0.00053318
31.5186	0.000532805
31.5199	0.000532642
31.5212	0.000532913
31.5224	0.000533401
31.5237	0.000533034
31.525	0.000532882
31.5262	0.000532726
31.5275	0.00053321
31.5288	0.000532618
31.5301	0.000532664
31.5313	0.000533561
31.5326	0.000533387
31.5339	0.000533217
31.5351	0.000533694
31.5364	0.000533958
31.5376	0.00053401
31.5389	0.000534706
31.5402	0.000534111
31.5415	0.00053373
31.5428	0.000534202
31.544	0.000534457
31.5453	0.000534501
31.5466	0.000534337
31.5478	0.000535039
31.5491	0.000535529
31.5503	0.000536017
31.5516	0.000535858
31.5529	0.000536126
31.5542	0.000536607
31.5555	0.000536656
31.5567	0.000536274
31.558	0.000535671
31.5593	0.000535716
31.5605	0.000536624
31.5618	0.00053732
31.5631	0.00053651
31.5644	0.000536772
31.5657	0.000535955
31.5669	0.000535779
31.5682	0.000535604
31.5695	0.000535647
31.5707	0.000535696
31.572	0.000535102
31.5732	0.000534721
31.5745	0.000534769
31.5758	0.000535246
31.5771	0.000534861
31.5784	0.000534474
31.5796	0.000534941
31.5809	0.000535403
31.5822	0.000535006
31.5834	0.00053504
31.5847	0.000534653
31.586	0.000534059
31.5873	0.000534543
31.5885	0.000534171
31.5898	0.000534444
31.5911	0.000534288
31.5923	0.000534137
31.5936	0.000534411
31.5948	0.000534467
31.5961	0.00053431
31.5974	0.000533724
31.5987	0.000534212
31.6	0.000534914
31.6012	0.00053497
31.6025	0.000534383
31.6037	0.000534868
31.605	0.000535136
31.6062	0.00053497
31.6075	0.000534591
31.6088	0.000534433
31.6101	0.000533848
31.6114	0.000534551
31.6126	0.000534394
31.6139	0.000533585
31.6151	0.000533629
31.6164	0.000533455
31.6176	0.000533281
31.6189	0.000533971
31.6201	0.000534451
31.6214	0.000534502
31.6227	0.000534122
31.624	0.000534169
31.6252	0.000533999
31.6265	0.000533611
31.6277	0.000532795
31.6289	0.000533052
31.6302	0.000533093
31.6314	0.000533136
31.6328	0.000532966
31.634	0.000533224
31.6353	0.00053327
31.6365	0.000533746
31.6378	0.000534
31.639	0.000534036
31.6403	0.000534072
31.6415	0.00053325
31.6428	0.000533502
31.6441	0.000533109
31.6453	0.000533144
31.6466	0.000533608
31.6478	0.000533643
31.6491	0.000533249
31.6503	0.000532857
31.6516	0.000533966
31.6528	0.000533792
31.6541	0.000534053
31.6554	0.000534317
31.6566	0.000534792
31.6579	0.000534397
31.6591	0.000534209
31.6604	0.000534663
31.6616	0.000534473
31.6629	0.000534926
31.6641	0.00053538
31.6654	0.000535408
31.6667	0.000535652
31.668	0.000535679
31.6692	0.000535487
31.6705	0.000535076
31.6717	0.00053488
31.673	0.000534473
31.6743	0.000534714
31.6755	0.000534529
31.6768	0.000534774
31.6781	0.000534586
31.6794	0.000534826
31.6807	0.000535071
31.6819	0.00053532
31.6832	0.000535783
31.6844	0.000536672
31.6857	0.000536915
31.687	0.000537161
31.6882	0.000537194
31.6896	0.000537017
31.6909	0.000537489
31.6921	0.000537749
31.6934	0.000537363
31.6947	0.000537614
31.6959	0.000537646
31.6972	0.000537465
31.6985	0.000537503
31.6998	0.00053776
31.7011	0.000537802
31.7024	0.000537198
31.7037	0.00053724
31.705	0.000538143
31.7062	0.000538187
31.7075	0.000538229
31.7088	0.000538057
31.7101	0.000538315
31.7114	0.000537719
31.7127	0.000537345
31.714	0.000537612
31.7153	0.000537228
31.7166	0.000536845
31.7179	0.000536895
31.7191	0.000537377
31.7204	0.00053679
31.7217	0.000537492
31.723	0.000538193
31.7244	0.000538035
31.7257	0.000537661
31.727	0.000537499
31.7283	0.000537335
31.7295	0.0005376
31.7308	0.000538082
31.7321	0.000537921
31.7334	0.000537116
31.7347	0.000536957
31.7361	0.000536803
31.7374	0.000536648
31.7387	0.000536919
31.7399	0.000537834
31.7412	0.000537675
31.7425	0.000537731
31.7438	0.000537784
31.7451	0.000537832
31.7464	0.000538094
31.7477	0.000538355
31.749	0.000538827
31.7503	0.000538867
31.7516	0.000538265
31.7529	0.000538738
31.7542	0.00053771
31.7555	0.000537112
31.7568	0.000537374
31.7581	0.000538066
31.7594	0.000538544
31.7607	0.000538595
31.762	0.000538438
31.7633	0.00053807
31.7646	0.000537703
31.7659	0.000536905
31.7672	0.000537394
31.7684	0.000538099
31.7697	0.000539454
31.7711	0.000539741
31.7724	0.000539383
31.7737	0.000539456
31.775	0.000539314
31.7762	0.000539172
31.7775	0.000539245
31.7788	0.000540174
31.7801	0.000540242
31.7814	0.000540741
31.7827	0.000540596
31.784	0.000540236
31.7853	0.000540308
31.7866	0.000540385
31.7879	0.000540895
31.7892	0.000540335
31.7904	0.000540422
31.7917	0.00054072
31.793	0.000541017
31.7944	0.000540886
31.7956	0.000540972
31.7969	0.000540629
31.7982	0.000540501
31.7995	0.000540587
31.8008	0.000540675
31.8021	0.000540979
31.8033	0.000541501
31.8046	0.000541813
31.806	0.000542344
31.8073	0.000542451
31.8086	0.000541699
31.8098	0.00054159
31.8111	0.00054148
31.8124	0.000541581
31.8137	0.000541253
31.815	0.00054092
31.8163	0.000541443
31.8176	0.000541323
31.8189	0.000541852
31.8202	0.000541955
31.8215	0.000541624
31.8228	0.000542363
31.824	0.000542456
31.8253	0.000542115
31.8266	0.000542201
31.8279	0.00054164
31.8293	0.000541723
31.8306	0.000542238
31.8319	0.000542113
31.8331	0.000542636
31.8344	0.000542519
31.8357	0.000541974
31.837	0.000542286
31.8383	0.00054238
31.8396	0.000543113
31.841	0.000542772
31.8423	0.000543073
31.8436	0.000543375
31.8448	0.000543468
31.8461	0.000543349
31.8474	0.000543229
31.8487	0.000543104
31.85	0.000543406
31.8513	0.000543706
31.8527	0.000542931
31.854	0.000543011
31.8553	0.00054266
31.8566	0.000542956
31.8578	0.000542825
31.8591	0.000543124
31.8604	0.000543206
31.8617	0.000543285
31.863	0.000543147
31.8644	0.000543436
31.8657	0.000543082
31.867	0.000543801
31.8683	0.000543234
31.8696	0.000543105
31.8708	0.000542983
31.8721	0.000543509
31.8734	0.000543392
31.8747	0.000543705
31.8761	0.000543158
31.8774	0.000542826
31.8787	0.000542279
31.88	0.000541731
31.8813	0.000542042
31.8825	0.00054257
31.8838	0.000542458
31.8851	0.000542136
31.8864	0.000542239
31.8878	0.000542336
31.8891	0.00054243
31.8904	0.000542736
31.8916	0.000543259
31.8929	0.000542712
31.8942	0.000543025
31.8955	0.000543984
31.8968	0.000544089
31.8981	0.000544409
31.8994	0.000544723
31.9007	0.000544605
31.902	0.000545127
31.9033	0.000545436
31.9046	0.000545315
31.9059	0.000545409
31.9071	0.000545933
31.9084	0.000546242
31.9097	0.000546763
31.9111	0.000547283
31.9123	0.000547156
31.9136	0.000547027
31.9149	0.000546682
31.9162	0.000546554
31.9175	0.000547287
31.9188	0.000547376
31.92	0.000547892
31.9213	0.000548189
31.9227	0.000548057
31.924	0.000547708
31.9253	0.00054693
31.9265	0.000546376
31.9278	0.000546473
31.9291	0.000547217
31.9304	0.000547741
31.9317	0.000547617
31.933	0.000546848
31.9343	0.000546939
31.9356	0.000546601
31.9369	0.000547125
31.9382	0.000546793
31.9394	0.000546894
31.9407	0.000547211
31.942	0.000547095
31.9433	0.000547403
31.9446	0.000546848
31.946	0.000546938
31.9473	0.000547458
31.9485	0.000547547
31.9498	0.000548493
31.9511	0.000549438
31.9524	0.000549523
31.9537	0.000549818
31.955	0.000550324
31.9563	0.000550398
31.9577	0.000550258
31.959	0.000549907
31.9603	0.000550418
31.9616	0.000550501
31.9628	0.000550582
31.9641	0.000550659
31.9654	0.000550306
31.9667	0.00055017
31.968	0.000550246
31.9694	0.000550963
31.9707	0.000551255
31.972	0.000551333
31.9733	0.00055141
31.9746	0.000551484
31.9759	0.000551559
31.9772	0.000551852
31.9785	0.000551937
31.9798	0.000552244
31.9812	0.000552118
31.9825	0.000552849
31.9838	0.000553363
31.9851	0.000553016
31.9864	0.000553313
31.9877	0.000553182
31.989	0.000553267
31.9903	0.000553785
31.9916	0.000553877
31.993	0.000553754
31.9943	0.000553629
31.9956	0.000553292
31.9969	0.0005536
31.9982	0.000554127
31.9995	0.00055466
32.0008	0.000555405
32.0021	0.000555505
32.0034	0.000555394
32.0048	0.000555282
32.0061	0.000555601
32.0074	0.000555487
32.0087	0.000555152
32.01	0.00055567
32.0113	0.000555974
32.0126	0.000555855
32.0139	0.000555528
32.0152	0.000555847
32.0166	0.000555956
32.0179	0.000555638
32.0192	0.000555321
32.0205	0.00055565
32.0217	0.000556196
32.023	0.000556957
32.0243	0.000557507
32.0256	0.000557414
32.0269	0.000556892
32.0283	0.0005568
32.0296	0.000556923
32.0309	0.000556408
32.0321	0.000555681
32.0334	0.000556033
32.0347	0.000555961
32.036	0.000555893
32.0373	0.000555395
32.0386	0.000555542
32.0399	0.000555903
32.0412	0.000556693
32.0425	0.000557479
32.0438	0.000557831
32.045	0.000557113
32.0463	0.000557256
32.0476	0.000556969
32.0489	0.000556894
32.0502	0.000557032
32.0515	0.000557166
32.0528	0.00055708
32.0541	0.000557205
32.0553	0.00055733
32.0566	0.000557245
32.0579	0.000557166
32.0592	0.000557091
32.0604	0.000556585
32.0617	0.000556292
32.063	0.000556211
32.0643	0.000556986
32.0656	0.000557543
32.0669	0.000557024
32.0681	0.000557149
32.0694	0.000556846
32.0706	0.000556539
32.0719	0.00055644
32.0732	0.000556335
32.0745	0.000555796
32.0758	0.000556538
32.077	0.000556206
32.0783	0.000556303
32.0796	0.000556185
32.0808	0.000556284
32.0821	0.000556815
32.0833	0.000556702
32.0846	0.000556805
32.0859	0.000556914
32.0872	0.000557023
32.0884	0.000557558
32.0897	0.000557662
32.0909	0.000557767
32.0922	0.000558086
32.0934	0.000558192
32.0947	0.000557445
32.096	0.000557987
32.0973	0.000558311
32.0985	0.000558419
32.0998	0.000558093
32.101	0.000558198
32.1023	0.000558303
32.1035	0.000558405
32.1047	0.000558079
32.106	0.000557323
32.1072	0.00055721
32.1085	0.000557097
32.1098	0.000557198
32.111	0.00055708
32.1123	0.000557175
32.1135	0.000557481
32.1147	0.000557353
32.1159	0.000557222
32.1172	0.000556666
32.1184	0.000555899
32.1197	0.000555351
32.121	0.000555234
32.1222	0.000556191
32.1234	0.000556713
32.1246	0.000557015
32.1258	0.000558177
32.1271	0.000558269
32.1283	0.000557508
32.1295	0.000557821
32.1308	0.000558136
32.132	0.000558235
32.1333	0.000558331
32.1345	0.000559496
32.1357	0.000559798
32.1369	0.00055967
32.1381	0.000559115
32.1393	0.000558997
32.1406	0.000558668
32.1418	0.000558771
32.1431	0.000558016
32.1443	0.000557903
32.1455	0.000558001
32.1467	0.000559387
32.1479	0.000559483
32.1491	0.000559363
32.1503	0.000559461
32.1516	0.000559348
32.1528	0.000559024
32.154	0.000558914
32.1553	0.000558805
32.1565	0.00055891
32.1577	0.000559018
32.1589	0.000558702
32.1601	0.000557954
32.1613	0.000558062
32.1625	0.000557951
32.1638	0.000558049
32.165	0.000559003
32.1662	0.000559313
32.1674	0.000559195
32.1686	0.000558865
32.1699	0.000558746
32.1711	0.000558409
32.1723	0.000558497
32.1735	0.000557939
32.1748	0.000558236
32.176	0.000559174
32.1772	0.000559039
32.1784	0.000558686
32.1796	0.000558332
32.1808	0.000558192
32.1821	0.000558051
32.1833	0.000558553
32.1845	0.00055884
32.1858	0.000558694
32.187	0.000558549
32.1882	0.00055862
32.1894	0.000558474
32.1906	0.000557895
32.1918	0.000557742
32.1931	0.00055716
32.1943	0.00055744
32.1955	0.000557931
32.1968	0.000557988
32.198	0.000557827
32.1992	0.000557666
32.2004	0.000557507
32.2016	0.000557559
32.2028	0.000557607
32.2041	0.000557436
32.2053	0.000557258
32.2065	0.000557287
32.2078	0.000556453
32.209	0.000556477
32.2102	0.000556717
32.2114	0.000557178
32.2126	0.000557645
32.2138	0.000557471
32.215	0.000557513
32.2162	0.000557769
32.2175	0.000558021
32.2187	0.000557843
32.2199	0.000558306
32.2211	0.000558767
32.2223	0.000558584
32.2235	0.000558831
32.2247	0.000558438
32.2259	0.000557834
32.2271	0.000558089
32.2284	0.000557917
32.2296	0.000558178
32.2308	0.000558868
32.232	0.000559347
32.2332	0.000559403
32.2344	0.000559029
32.2356	0.000559079
32.2368	0.000559339
32.238	0.000559381
32.2392	0.000559639
32.2404	0.000559469
32.2416	0.000559515
32.2428	0.000559561
32.244	0.000558962
32.2452	0.000558363
32.2463	0.000557976
32.2475	0.000558013
32.2487	0.000558048
32.2499	0.000557871
32.2511	0.000557696
32.2523	0.000556881
32.2535	0.000556494
32.2547	0.000556316
32.2558	0.000556995
32.257	0.000556817
32.2582	0.000556639
32.2594	0.00055625
32.2606	0.00055672
32.2618	0.000556546
32.263	0.000556156
32.2641	0.000556195
32.2653	0.000556018
32.2665	0.000556058
32.2677	0.000556316
32.2688	0.000555936
32.27	0.000555779
32.2712	0.000556267
32.2724	0.000556324
32.2736	0.000556166
32.2748	0.000556432
32.276	0.000556048
32.2771	0.000556092
32.2783	0.000556782
32.2795	0.00055619
32.2807	0.000555388
32.2818	0.000555234
32.2831	0.000555507
32.2843	0.000555777
32.2855	0.0005554
32.2866	0.000555455
32.2878	0.000555733
32.289	0.000556231
32.2902	0.000556086
32.2914	0.000556162
32.2926	0.000556239
32.2938	0.00055631
32.295	0.000555945
32.2962	0.000555791
32.2974	0.000554994
32.2986	0.000555276
32.2997	0.000555565
32.3009	0.000555643
32.3021	0.000554861
32.3033	0.000554936
32.3046	0.000554148
32.3058	0.000554644
32.307	0.000555355
32.3082	0.00055499
32.3094	0.000554836
32.3105	0.000554686
32.3117	0.000554756
32.3129	0.000554823
32.3141	0.000554669
32.3154	0.000554516
32.3166	0.000554154
32.3178	0.000554222
32.319	0.000554715
32.3202	0.000554779
32.3214	0.000554419
32.3226	0.000554275
32.3238	0.000554347
32.325	0.000554203
32.3263	0.000554701
32.3275	0.00055477
32.3287	0.000555269
32.3299	0.000555337
32.3311	0.00055583
32.3323	0.000555677
32.3335	0.000555742
32.3347	0.000555812
32.3359	0.000556311
32.3371	0.000556595
32.3383	0.000557093
32.3395	0.000557375
32.3407	0.000557004
32.3419	0.000557055
32.3431	0.000556889
32.3443	0.000556725
32.3455	0.000555921
32.3467	0.000555551
32.348	0.000556472
32.3492	0.000556316
32.3503	0.000556372
32.3515	0.000555784
32.3527	0.000554978
32.3539	0.000554595
32.3551	0.000554641
32.3563	0.000554906
32.3575	0.000555177
32.3587	0.000554592
32.3599	0.000554648
32.3611	0.000554485
32.3623	0.000554973
32.3635	0.000554391
32.3647	0.000554669
32.3659	0.000554517
32.3671	0.00055415
32.3683	0.000553786
32.3695	0.000553424
32.3707	0.000553705
32.3719	0.000553769
32.3731	0.000553617
32.3742	0.000553253
32.3754	0.000552888
32.3766	0.000552311
32.3778	0.000552165
32.379	0.000552879
32.3802	0.000553381
32.3814	0.00055389
32.3826	0.000553973
32.3838	0.000554267
32.385	0.000553697
32.3862	0.000553126
32.3874	0.000552776
32.3885	0.000552216
32.3897	0.000552513
32.391	0.000552381
32.3922	0.000552675
32.3934	0.000552971
32.3945	0.000553484
32.3957	0.000553779
32.3969	0.000553001
32.3981	0.000552654
32.3993	0.000552093
32.4005	0.000553249
32.4018	0.000553759
32.403	0.000553409
32.4041	0.0005537
32.4053	0.000553562
32.4065	0.000553427
32.4077	0.000553721
32.4089	0.000554014
32.4101	0.000553873
32.4113	0.000553946
32.4126	0.000554665
32.4138	0.000554525
32.415	0.000554602
32.4162	0.000554247
32.4174	0.000553461
32.4186	0.000552892
32.4198	0.000553616
32.421	0.000553701
32.4222	0.000553354
32.4234	0.000553437
32.4247	0.000553738
32.4259	0.000553186
32.4271	0.000553063
32.4283	0.000552725
32.4295	0.000553463
32.4307	0.00055399
32.4319	0.000554301
32.4331	0.000553325
32.4343	0.000552565
32.4355	0.000552235
32.4368	0.000552763
32.438	0.000552213
32.4392	0.000552087
32.4404	0.00055239
32.4416	0.000552055
32.4428	0.000552369
32.444	0.000552255
32.4452	0.000551497
32.4464	0.000551385
32.4477	0.00055213
32.4488	0.000552226
32.45	0.000552533
32.4512	0.000552202
32.4524	0.000551235
32.4536	0.000550703
32.4548	0.000550385
32.4561	0.000550274
32.4573	0.000550589
32.4585	0.00055069
32.4597	0.000550796
32.4609	0.000550475
32.4621	0.000551013
32.4633	0.000550692
32.4645	0.000550801
32.4657	0.000551124
32.4669	0.000551447
32.4681	0.000551556
32.4693	0.000551668
32.4705	0.000551569
32.4717	0.000551256
32.4729	0.00055137
32.4741	0.000551695
32.4753	0.000551803
32.4765	0.000552559
32.4777	0.000552674
32.4789	0.000551933
32.4801	0.000552049
32.4813	0.000551733
32.4825	0.00055142
32.4837	0.00055197
32.4848	0.000552093
32.486	0.000552005
32.4872	0.000551921
32.4885	0.000551626
32.4897	0.000552191
32.4908	0.000551467
32.492	0.000550736
32.4932	0.00055086
32.4944	0.000550987
32.4956	0.000551331
32.4968	0.000551464
32.4979	0.000551384
32.4992	0.000551518
32.5004	0.000551651
32.5016	0.000552214
32.5027	0.00055235
32.5039	0.000552917
32.5051	0.000552845
32.5063	0.000552562
32.5075	0.000552066
32.5087	0.000552641
32.5099	0.000552997
32.5111	0.000552496
32.5123	0.000552639
32.5135	0.000552572
32.5147	0.000552079
32.5158	0.000551802
32.517	0.000551099
32.5182	0.000551469
32.5194	0.000551408
32.5207	0.000551129
32.5219	0.000550632
32.523	0.000550138
32.5242	0.000550511
32.5254	0.000550459
32.5266	0.00055105
32.5278	0.00055078
32.529	0.000550722
32.5302	0.000551307
32.5314	0.000551458
32.5326	0.000550531
32.5338	0.000550246
32.535	0.000549959
32.5362	0.000549886
32.5374	0.000550242
32.5386	0.000550599
32.5398	0.000551169
32.541	0.000551309
32.5423	0.000551452
32.5435	0.000551597
32.5447	0.000552175
32.5459	0.000551468
32.5471	0.000551622
32.5483	0.000551998
32.5495	0.000551949
32.5507	0.000551472
32.5519	0.000550998
32.5532	0.000551164
32.5544	0.000551324
32.5556	0.000551907
32.5568	0.000552275
32.558	0.000552213
32.5592	0.000551722
32.5604	0.000551449
32.5616	0.000551824
32.5629	0.000551559
32.5641	0.000550863
32.5654	0.000550166
32.5666	0.000550112
32.5678	0.000550052
32.569	0.000549771
32.5702	0.000550136
32.5714	0.000550291
32.5727	0.00055088
32.5739	0.000551258
32.5752	0.000551635
32.5764	0.000552224
32.5776	0.000552385
32.5788	0.000552553
32.5801	0.000552723
32.5813	0.000552466
32.5825	0.000553499
32.5837	0.000553889
32.585	0.000554068
32.5863	0.000554037
32.5875	0.00055401
32.5887	0.000554413
32.59	0.000554388
32.5912	0.000555013
32.5924	0.000554997
32.5937	0.000554981
32.5949	0.000555179
32.5961	0.000555592
32.5974	0.000556005
32.5987	0.0005562
32.5999	0.000556178
32.6011	0.000556585
32.6024	0.000556559
32.6036	0.000556532
32.6048	0.000556934
32.6061	0.000556266
32.6073	0.000556463
32.6086	0.000557094
32.6099	0.000557083
32.6111	0.000557506
32.6124	0.000557503
32.6136	0.000557925
32.6148	0.000558771
32.6161	0.00055897
32.6173	0.000559812
32.6186	0.000559581
32.6199	0.000559782
32.6211	0.000559127
32.6224	0.000559114
32.6236	0.0005591
32.6248	0.000559083
32.6261	0.000559711
32.6273	0.000559912
32.6285	0.000560546
32.6298	0.000560757
32.6311	0.000560755
32.6323	0.000560542
32.6336	0.00056076
32.6348	0.000561616
32.636	0.00056182
32.6372	0.000562662
32.6385	0.000563716
32.6397	0.000564126
32.6409	0.000565393
32.6422	0.000566018
32.6434	0.000565787
32.6447	0.00056534
32.6459	0.00056489
32.6471	0.000565728
32.6483	0.00056678
32.6495	0.000567194
32.6507	0.000567185
32.652	0.000566967
32.6532	0.000566749
32.6545	0.000566531
32.6557	0.000566315
32.6569	0.000565672
32.6581	0.00056589
32.6593	0.000566107
32.6605	0.000566114
32.6617	0.000566555
32.6629	0.000566143
32.6641	0.000565948
32.6654	0.000566612
32.6665	0.000566843
32.6677	0.000566428
32.6689	0.000566876
32.6701	0.000566898
32.6713	0.000567353
32.6725	0.000567375
32.6737	0.000567609
32.6749	0.000567198
32.6761	0.000567215
32.6773	0.000567444
32.6785	0.000568319
32.6797	0.000568339
32.6809	0.000567935
32.682	0.000567748
32.6832	0.00056799
32.6844	0.000568446
32.6857	0.000568474
32.6868	0.000568718
32.688	0.000568748
32.6892	0.000569206
32.6904	0.000567941
32.6916	0.000567965
32.6927	0.000567989
32.6939	0.00056801
32.6951	0.000568245
32.6963	0.000568696
32.6975	0.000569148
32.6987	0.000568526
32.6999	0.000568758
32.7011	0.000569204
32.7023	0.000569652
32.7034	0.000570103
32.7046	0.000570559
32.7058	0.000570804
32.7071	0.000571052
32.7083	0.000570442
32.7095	0.000570688
32.7107	0.000570505
32.7119	0.000570319
32.713	0.000570345
32.7142	0.0005708
32.7154	0.000571041
32.7166	0.000571068
32.7179	0.000570884
32.7191	0.000570488
32.7203	0.000570737
32.7215	0.00057077
32.7227	0.000571017
32.724	0.000571049
32.7252	0.000570868
32.7264	0.000570471
32.7276	0.000570287
32.7289	0.00057075
32.7301	0.000571219
32.7313	0.000570835
32.7326	0.000570665
32.7338	0.000570282
32.735	0.00057076
32.7362	0.000570594
32.7375	0.000571073
32.7387	0.000571127
32.74	0.000571825
32.7413	0.000572308
32.7425	0.000572577
32.7437	0.000572845
32.745	0.000572899
32.7462	0.000572527
32.7475	0.000573442
32.7487	0.000573716
32.7499	0.000573133
32.7512	0.000572764
32.7525	0.000572396
32.7538	0.000571817
32.755	0.000571673
32.7562	0.000571531
32.7575	0.000572032
32.7587	0.000572107
32.76	0.000572613
32.7612	0.000573333
32.7626	0.000573194
32.7638	0.000573265
32.7651	0.000572905
32.7663	0.000572765
32.7676	0.000573058
32.7688	0.000572923
32.77	0.000573436
32.7713	0.00057352
32.7726	0.000573818
32.7739	0.000573895
32.7751	0.000574186
32.7764	0.000573618
32.7776	0.000572832
32.7788	0.000572908
32.7801	0.000572779
32.7813	0.000573294
32.7826	0.000573591
32.7838	0.000573888
32.7851	0.000573753
32.7863	0.000574047
32.7876	0.000574128
32.7888	0.000573778
32.79	0.000573642
32.7913	0.000573084
32.7925	0.000573822
32.7937	0.000573706
32.795	0.000573374
32.7962	0.000573684
32.7975	0.000573135
32.7987	0.000573016
32.7999	0.000572468
32.8012	0.000572991
32.8024	0.000573082
32.8036	0.000573603
32.8048	0.000574125
32.806	0.000574217
32.8073	0.000574304
32.8085	0.000574605
32.8097	0.000574477
32.8109	0.000574352
32.8122	0.000573803
32.8134	0.000574332
32.8146	0.000574649
32.8158	0.00057497
32.817	0.000575508
32.8183	0.000575832
32.8195	0.000576156
32.8207	0.000576691
32.8219	0.000577004
32.8231	0.000577105
32.8243	0.000576988
32.8255	0.000576864
32.8267	0.000577383
32.8279	0.00057769
32.8291	0.000578646
32.8304	0.000578967
32.8316	0.000578864
32.8328	0.000579195
32.834	0.00057931
32.8352	0.000579855
32.8364	0.000579977
32.8376	0.000579882
32.8388	0.000580426
32.84	0.000581182
32.8413	0.000581298
32.8425	0.000581415
32.8437	0.000581099
32.8449	0.000580997
32.8461	0.000581755
32.8473	0.000581226
32.8485	0.000581554
32.8497	0.000581877
32.851	0.000583269
32.8522	0.000584017
32.8534	0.000584127
32.8546	0.000583812
32.8558	0.000583709
32.857	0.000584248
32.8582	0.000583715
32.8595	0.000584039
32.8607	0.000584579
32.862	0.000584691
32.8632	0.000585016
32.8644	0.000585124
32.8656	0.000585448
32.8669	0.000585556
32.8681	0.000585876
32.8693	0.000585555
32.8705	0.000586314
32.8718	0.000586216
32.8731	0.000585691
32.8743	0.000586457
32.8755	0.000587006
32.8768	0.000587552
32.878	0.000588094
32.8792	0.00058799
32.8805	0.000587666
32.8817	0.000587555
32.883	0.000587447
32.8843	0.000588415
32.8855	0.000588524
32.8867	0.000589276
32.888	0.000589381
32.8892	0.000589485
32.8905	0.000589159
32.8917	0.00058927
32.893	0.000589172
32.8942	0.000588433
32.8955	0.000588983
32.8968	0.000589323
32.898	0.00058945
32.8993	0.000588714
32.9005	0.000587978
32.9018	0.000587246
32.903	0.000586947
32.9043	0.000586864
32.9056	0.00058721
32.9069	0.000587338
32.9081	0.000587894
32.9094	0.000587806
32.9106	0.000588145
32.9119	0.000587411
32.9131	0.000587111
32.9144	0.00058746
32.9156	0.000588242
32.9169	0.000588382
32.9182	0.000588526
32.9195	0.000587817
32.9207	0.000587969
32.922	0.000587478
32.9232	0.000587638
32.9244	0.000587372
32.9257	0.000587962
32.9269	0.00058747
32.9282	0.00058719
32.9295	0.000587343
32.9308	0.000587497
32.932	0.000588084
32.9332	0.000588245
32.9345	0.000588405
32.9357	0.000588992
32.9369	0.000589142
32.9382	0.0005895
32.9394	0.000589647
32.9407	0.000590012
32.942	0.000590164
32.9432	0.000589889
32.9444	0.00059026
32.9457	0.000590634
32.9469	0.000591005
32.9481	0.000591156
32.9493	0.000590665
32.9506	0.000590608
32.9519	0.000590982
32.9531	0.000591788
32.9543	0.000593028
32.9555	0.000592333
32.9567	0.000592496
32.958	0.000593518
32.9592	0.000593683
32.9604	0.000593849
32.9616	0.000594448
32.9629	0.000594616
32.9641	0.00059435
32.9653	0.000595583
32.9665	0.000595739
32.9677	0.000596323
32.9689	0.000596689
32.9701	0.000596839
32.9713	0.000597202
32.9725	0.000597778
32.9738	0.000598568
32.975	0.000599787
32.9762	0.00060079
32.9774	0.00060093
32.9786	0.000600854
32.9798	0.000600774
32.981	0.000601121
32.9822	0.00060168
32.9834	0.000602232
32.9847	0.000602777
32.9859	0.000602887
32.9871	0.000603635
32.9883	0.000602662
32.9895	0.00060255
32.9907	0.000602872
32.9919	0.000603195
32.9931	0.000603949
32.9943	0.000604707
32.9955	0.000605034
32.9967	0.000604928
32.9979	0.00060482
32.9991	0.000604928
33.0003	0.000605685
33.0015	0.000606016
33.0027	0.000606778
33.0039	0.000607538
33.0051	0.000607439
33.0064	0.000607553
33.0076	0.000607237
33.0088	0.000607348
33.01	0.000608102
33.0112	0.000608425
33.0124	0.000608748
33.0136	0.000609499
33.0148	0.000609817
33.016	0.000609698
33.0173	0.000610004
33.0185	0.000610094
33.0198	0.000610181
33.021	0.000610486
33.0222	0.000611222
33.0234	0.000611743
33.0246	0.00061162
33.0258	0.000612359
33.027	0.00061267
33.0283	0.00061319
33.0295	0.000613275
33.0308	0.000613789
33.032	0.000614087
33.0332	0.000614601
33.0344	0.0006149
33.0356	0.000614771
33.0369	0.000615285
33.0381	0.000615797
33.0394	0.000616305
33.0406	0.000616383
33.0418	0.000616677
33.0431	0.000616971
33.0443	0.000617269
33.0455	0.000617568
33.0467	0.000617439
33.048	0.000617738
33.0492	0.00061825
33.0505	0.000618546
33.0517	0.000618836
33.0529	0.000619125
33.0542	0.000619201
33.0554	0.000619279
33.0566	0.000619356
33.0578	0.000619214
33.0591	0.000618856
33.0603	0.000619141
33.0616	0.00061921
33.0628	0.000620135
33.064	0.000620626
33.0652	0.000621329
33.0665	0.000621601
33.0677	0.000621874
33.0689	0.000622149
33.0701	0.00062264
33.0714	0.000622488
33.0726	0.000621905
33.0739	0.000621107
33.0751	0.000621599
33.0763	0.000621658
33.0775	0.000622357
33.0787	0.000622201
33.0799	0.000622264
33.0811	0.000622327
33.0824	0.00062239
33.0836	0.000622664
33.0849	0.000622291
33.0861	0.000622352
33.0873	0.000622413
33.0885	0.000623116
33.0897	0.000623601
33.0909	0.0006243
33.0921	0.000624139
33.0933	0.000623764
33.0946	0.000623817
33.0958	0.000623655
33.097	0.000623281
33.0982	0.000623767
33.0994	0.000623606
33.1006	0.000624946
33.1018	0.000625643
33.103	0.000626558
33.1042	0.000626186
33.1054	0.000626674
33.1066	0.000626518
33.1078	0.000626792
33.109	0.000627496
33.1102	0.0006282
33.1114	0.000629116
33.1126	0.0006296
33.1138	0.000629651
33.115	0.000630132
33.1162	0.000630404
33.1174	0.000630031
33.1186	0.000629444
33.1198	0.000629501
33.121	0.000629768
33.1222	0.000630245
33.1234	0.000631151
33.1246	0.000631411
33.1258	0.000631665
33.127	0.000631919
33.1282	0.000631528
33.1294	0.000630921
33.1306	0.000630744
33.1318	0.000629712
33.133	0.000629969
33.1342	0.000630866
33.1354	0.000631327
33.1366	0.000631357
33.1378	0.000631169
33.139	0.000630978
33.1402	0.000630998
33.1414	0.000631015
33.1426	0.000631457
33.1437	0.000631899
33.1449	0.000632555
33.1461	0.000632993
33.1473	0.000632781
33.1486	0.00063278
33.1498	0.000632133
33.151	0.000632346
33.1521	0.000632131
33.1533	0.000633206
33.1545	0.000634714
33.1557	0.000635579
33.1569	0.000635578
33.1581	0.000635142
33.1593	0.000634917
33.1605	0.000635341
33.1617	0.000635766
33.1629	0.000636404
33.1641	0.000636824
33.1653	0.000637458
33.1664	0.000637663
33.1676	0.000637654
33.1688	0.000637214
33.1701	0.0006372
33.1713	0.000636972
33.1725	0.000636962
33.1736	0.000636738
33.1748	0.000637153
33.176	0.000636491
33.1772	0.000635826
33.1784	0.000636229
33.1796	0.000635555
33.1808	0.000635521
33.182	0.000635483
33.1832	0.000635233
33.1844	0.000635847
33.1855	0.00063603
33.1867	0.00063621
33.1879	0.000635746
33.1891	0.000634642
33.1903	0.000634618
33.1915	0.000634813
33.1927	0.00063479
33.1939	0.000634976
33.195	0.000635371
33.1962	0.000635336
33.1974	0.000635087
33.1986	0.00063505
33.1997	0.000635442
33.2009	0.000635404
33.2022	0.000636013
33.2034	0.000635766
33.2045	0.00063552
33.2057	0.000635484
33.2069	0.000635013
33.208	0.000634759
33.2092	0.000633868
33.2104	0.000633627
33.2116	0.000634031
33.2128	0.000634432
33.214	0.000634829
33.2151	0.00063501
33.2163	0.000634336
33.2175	0.00063474
33.2186	0.000634503
33.2198	0.000635337
33.2209	0.000635095
33.2221	0.000634847
33.2233	0.000635666
33.2245	0.000635625
33.2257	0.000636228
33.2268	0.000635758
33.228	0.000635288
33.2292	0.000635247
33.2303	0.000634986
33.2315	0.000634937
33.2326	0.000635536
33.2338	0.000635284
33.235	0.000635038
33.2362	0.000635223
33.2373	0.000635412
33.2385	0.000635603
33.2396	0.000636009
33.2408	0.000636195
33.2419	0.000635949
33.2431	0.000636129
33.2443	0.00063588
33.2455	0.000635639
33.2466	0.000635616
33.2478	0.000636237
33.2489	0.000636858
33.25	0.000637272
33.2512	0.000637263
33.2523	0.000636833
33.2535	0.000637052
33.2547	0.000636847
33.2559	0.000636647
33.257	0.000635808
33.2582	0.000635184
33.2593	0.000634771
33.2604	0.000634995
33.2616	0.000635436
33.2627	0.000635238
33.2639	0.00063547
33.2651	0.000635274
33.2662	0.000635293
33.2674	0.000635308
33.2685	0.000635319
33.2697	0.000635113
33.2708	0.000635551
33.272	0.000635775
33.2731	0.000636432
33.2743	0.000636662
33.2755	0.000636893
33.2766	0.000637339
33.2778	0.00063714
33.2789	0.000635869
33.2801	0.000635245
33.2812	0.000635479
33.2823	0.000635714
33.2835	0.000636377
33.2846	0.000635753
33.2858	0.000635559
33.287	0.00063579
33.2882	0.000635804
33.2893	0.000634958
33.2905	0.000634545
[truncated: 46,830 more rows]

## Sheet: Figure 3K
	Commercial Thermal Resistor	MXene Temperature Sensor
Time (s)	Temperature (degrees Celsius)	Temperature (degrees Celsius)
0	35.5816	36.1128
0.001	35.5828	36.1128
0.002	35.584	36.6167
0.003	35.5852	36.3652
0.004	35.5864	36.3652
0.005	35.5876	36.8689
0.006	35.5889	36.8689
0.007	35.5901	36.6167
0.008	35.5913	36.6167
0.009	35.5926	36.3652
0.01	35.5938	35.8612
0.011	35.595	35.8612
0.012	35.5962	35.8612
0.013	35.5974	36.6167
0.014	35.5986	36.6167
0.015	35.5998	36.6167
0.016	35.601	36.1128
0.017	35.6023	36.3652
0.018	35.6035	36.3652
0.019	35.6047	36.6167
0.02	35.6059	36.6167
0.021	35.6071	36.1128
0.022	35.6083	36.8689
0.023	35.6095	36.8689
0.024	35.6108	36.1128
0.025	35.612	35.6088
0.026	35.6132	36.1128
0.027	35.6145	35.8612
0.028	35.6157	36.3652
0.029	35.6169	36.6167
0.03	35.6181	36.3652
0.031	35.6193	36.1128
0.032	35.6205	35.6088
0.033	35.6217	36.3652
0.034	35.6229	36.1128
0.035	35.6242	36.1128
0.036	35.6253	36.6167
0.037	35.6266	35.8612
0.038	35.6278	36.3652
0.039	35.629	36.3652
0.04	35.6302	36.1128
0.041	35.6313	36.1128
0.042	35.6326	36.1128
0.043	35.6337	36.3652
0.044	35.635	36.3652
0.045	35.6362	37.1204
0.046	35.6374	36.3652
0.047	35.6386	35.8612
0.048	35.6398	35.6088
0.049	35.641	36.1128
0.05	35.6422	36.3652
0.051	35.6433	36.6167
0.052	35.6445	36.3652
0.053	35.6458	36.3652
0.054	35.647	36.3652
0.055	35.6482	36.3652
0.056	35.6493	35.8612
0.057	35.6505	36.3652
0.058	35.6517	36.3652
0.059	35.6529	37.1204
0.06	35.654	36.3652
0.061	35.6552	36.3652
0.062	35.6564	36.3652
0.063	35.6576	35.8612
0.064	35.6588	36.3652
0.065	35.66	35.3571
0.066	35.6611	36.6167
0.067	35.6623	36.6167
0.068	35.6634	35.8612
0.069	35.6646	36.6167
0.07	35.6658	36.1128
0.071	35.667	36.6167
0.072	35.6681	36.1128
0.073	35.6693	35.8612
0.074	35.6705	35.1045
0.075	35.6716	35.8612
0.076	35.6728	36.6167
0.077	35.6739	36.1128
0.078	35.6751	36.1128
0.079	35.6762	35.8612
0.08	35.6774	36.3652
0.081	35.6786	36.1128
0.082	35.6797	35.8612
0.083	35.6809	35.8612
0.084	35.682	35.8612
0.085	35.6831	36.1128
0.086	35.6843	36.3652
0.087	35.6854	36.3652
0.088	35.6866	36.6167
0.089	35.6878	36.3652
0.09	35.6889	36.3652
0.091	35.6901	36.3652
0.092	35.6912	35.8612
0.093	35.6923	35.8612
0.094	35.6935	35.8612
0.095	35.6946	35.3571
0.096	35.6958	36.1128
0.097	35.6969	36.3652
0.098	35.6981	35.8612
0.099	35.6993	36.3652
0.1	35.7004	36.8689
0.101	35.7015	36.6167
0.102	35.7027	35.8612
0.103	35.7038	35.6088
0.104	35.705	35.8612
0.105	35.7061	36.1128
0.106	35.7073	36.1128
0.107	35.7085	36.3652
0.108	35.7096	36.3652
0.109	35.7108	35.8612
0.11	35.7119	36.3652
0.111	35.7131	36.1128
0.112	35.7142	36.3652
0.113	35.7154	35.3571
0.114	35.7165	35.6088
0.115	35.7177	36.3652
0.116	35.7189	35.6088
0.117	35.7201	36.1128
0.118	35.7212	36.6167
0.119	35.7224	36.3652
0.12	35.7236	36.1128
0.121	35.7247	35.8612
0.122	35.7259	36.1128
0.123	35.7271	36.6167
0.124	35.7283	35.8612
0.125	35.7295	35.6088
0.126	35.7306	35.8612
0.127	35.7318	36.3652
0.128	35.733	36.3652
0.129	35.7342	36.6167
0.13	35.7353	37.1204
0.131	35.7365	35.8612
0.132	35.7377	36.1128
0.133	35.7389	35.6088
0.134	35.7401	36.6167
0.135	35.7413	36.1128
0.136	35.7425	35.6088
0.137	35.7437	35.8612
0.138	35.7449	36.1128
0.139	35.746	36.6167
0.14	35.7472	36.8689
0.141	35.7484	36.6167
0.142	35.7496	36.1128
0.143	35.7508	35.8612
0.144	35.752	36.3652
0.145	35.7532	36.1128
0.146	35.7544	35.6088
0.147	35.7556	36.1128
0.148	35.7568	36.1128
0.149	35.758	36.1128
0.15	35.7591	35.8612
0.151	35.7604	36.1128
0.152	35.7616	36.3652
0.153	35.7628	35.8612
0.154	35.764	36.3652
0.155	35.7652	36.1128
0.156	35.7663	36.6167
0.157	35.7675	36.6167
0.158	35.7687	36.3652
0.159	35.7699	36.6167
0.16	35.7711	36.8689
0.161	35.7723	35.6088
0.162	35.7735	35.8612
0.163	35.7747	36.3652
0.164	35.7759	36.3652
0.165	35.777	36.3652
0.166	35.7782	36.8689
0.167	35.7794	35.8612
0.168	35.7806	36.3652
0.169	35.7818	36.6167
0.17	35.783	35.6088
0.171	35.7842	35.8612
0.172	35.7853	35.8612
0.173	35.7865	36.3652
0.174	35.7877	36.6167
0.175	35.7889	36.6167
0.176	35.79	36.6167
0.177	35.7912	35.8612
0.178	35.7924	35.8612
0.179	35.7936	36.1128
0.18	35.7948	35.8612
0.181	35.7959	35.8612
0.182	35.7971	36.6167
0.183	35.7983	36.3652
0.184	35.7994	36.3652
0.185	35.8006	36.1128
0.186	35.8018	35.8612
0.187	35.803	36.1128
0.188	35.8042	36.8689
0.189	35.8053	36.1128
0.19	35.8065	36.6167
0.191	35.8077	36.3652
0.192	35.8088	36.1128
0.193	35.81	36.1128
0.194	35.8112	36.1128
0.195	35.8123	35.6088
0.196	35.8135	36.3652
0.197	35.8147	36.3652
0.198	35.8159	36.8689
0.199	35.8171	35.8612
0.2	35.8183	35.8612
0.201	35.8194	35.6088
0.202	35.8206	35.8612
0.203	35.8218	36.6167
0.204	35.8229	36.1128
0.205	35.8241	35.8612
0.206	35.8253	36.3652
0.207	35.8265	36.3652
0.208	35.8277	36.3652
0.209	35.8289	36.3652
0.21	35.83	35.3571
0.211	35.8312	36.3652
0.212	35.8324	36.3652
0.213	35.8336	35.6088
0.214	35.8347	36.6167
0.215	35.836	36.1128
0.216	35.8372	35.3571
0.217	35.8384	35.8612
0.218	35.8395	36.8689
0.219	35.8407	37.3725
0.22	35.8419	36.3652
0.221	35.8431	36.8689
0.222	35.8443	36.3652
0.223	35.8455	36.6167
0.224	35.8467	36.6167
0.225	35.8479	35.8612
0.226	35.8491	35.8612
0.227	35.8503	36.3652
0.228	35.8515	36.3652
0.229	35.8526	36.6167
0.23	35.8538	36.8689
0.231	35.855	35.8612
0.232	35.8562	35.8612
0.233	35.8575	36.6167
0.234	35.8587	37.1204
0.235	35.8599	36.3652
0.236	35.8611	36.3652
0.237	35.8623	36.3652
0.238	35.8634	36.3652
0.239	35.8646	36.3652
0.24	35.8658	35.8612
0.241	35.867	35.8612
0.242	35.8683	35.8612
0.243	35.8695	36.1128
0.244	35.8707	36.3652
0.245	35.8719	36.6167
0.246	35.8731	36.6167
0.247	35.8743	36.3652
0.248	35.8755	35.8612
0.249	35.8766	36.3652
0.25	35.8779	36.6167
0.251	35.8791	36.6167
0.252	35.8803	36.1128
0.253	35.8815	36.8689
0.254	35.8827	36.6167
0.255	35.8839	35.8612
0.256	35.8851	35.8612
0.257	35.8863	36.6167
0.258	35.8875	36.6167
0.259	35.8886	36.6167
0.26	35.8899	37.1204
0.261	35.8911	36.3652
0.262	35.8923	36.6167
0.263	35.8935	36.3652
0.264	35.8947	36.1128
0.265	35.8959	35.8612
0.266	35.897	36.1128
0.267	35.8982	36.3652
0.268	35.8994	36.3652
0.269	35.9007	36.8689
0.27	35.9019	36.6167
0.271	35.9031	36.8689
0.272	35.9042	36.6167
0.273	35.9054	36.3652
0.274	35.9066	35.8612
0.275	35.9078	36.6167
0.276	35.909	35.6088
0.277	35.9102	36.3652
0.278	35.9114	36.8689
0.279	35.9126	37.1204
0.28	35.9138	36.6167
0.281	35.9149	36.8689
0.282	35.9161	36.3652
0.283	35.9173	36.1128
0.284	35.9185	36.6167
0.285	35.9197	36.6167
0.286	35.9209	36.3652
0.287	35.9221	36.8689
0.288	35.9233	36.6167
0.289	35.9244	37.1204
0.29	35.9256	36.8689
0.291	35.9268	36.3652
0.292	35.928	36.3652
0.293	35.9291	36.1128
0.294	35.9303	36.1128
0.295	35.9315	36.1128
0.296	35.9327	36.3652
0.297	35.9339	36.6167
0.298	35.9351	36.1128
0.299	35.9363	37.1204
0.3	35.9374	36.1128
0.301	35.9386	36.1128
0.302	35.9398	36.1128
0.303	35.9409	36.6167
0.304	35.9421	36.6167
0.305	35.9433	35.8612
0.306	35.9445	36.8689
0.307	35.9457	36.3652
0.308	35.9469	37.3725
0.309	35.948	36.3652
0.31	35.9492	36.8689
0.311	35.9504	36.3652
0.312	35.9515	36.3652
0.313	35.9527	36.3652
0.314	35.9539	36.3652
0.315	35.9551	36.3652
0.316	35.9562	35.8612
0.317	35.9574	36.3652
0.318	35.9586	36.8689
0.319	35.9597	37.3725
0.32	35.9609	36.6167
0.321	35.962	36.3652
0.322	35.9632	36.3652
0.323	35.9644	36.6167
0.324	35.9656	36.3652
0.325	35.9667	36.1128
0.326	35.9679	35.6088
0.327	35.9691	36.1128
0.328	35.9702	36.3652
0.329	35.9713	36.1128
0.33	35.9725	36.3652
0.331	35.9737	36.3652
0.332	35.9749	36.3652
0.333	35.976	35.8612
0.334	35.9772	36.6167
0.335	35.9783	36.1128
0.336	35.9795	36.3652
0.337	35.9806	36.3652
0.338	35.9818	37.1204
0.339	35.9829	36.6167
0.34	35.9841	35.8612
0.341	35.9853	36.3652
0.342	35.9864	36.1128
0.343	35.9875	35.8612
0.344	35.9887	36.8689
0.345	35.9898	36.1128
0.346	35.991	36.1128
0.347	35.9921	36.8689
0.348	35.9933	36.6167
0.349	35.9944	36.3652
0.35	35.9956	35.8612
0.351	35.9967	35.6088
0.352	35.9979	36.6167
0.353	35.999	36.3652
0.354	36.0001	36.3652
0.355	36.0013	36.3652
0.356	36.0024	35.8612
0.357	36.0036	36.8689
0.358	36.0047	36.6167
0.359	36.0059	36.6167
0.36	36.007	36.1128
0.361	36.0082	36.1128
0.362	36.0093	36.1128
0.363	36.0105	35.6088
0.364	36.0116	35.8612
0.365	36.0127	36.8689
0.366	36.0139	36.6167
0.367	36.015	36.3652
0.368	36.0162	36.6167
0.369	36.0174	35.8612
0.37	36.0185	35.8612
0.371	36.0196	36.8689
0.372	36.0208	36.6167
0.373	36.0219	36.3652
0.374	36.0231	36.1128
0.375	36.0242	36.3652
0.376	36.0254	36.1128
0.377	36.0266	36.1128
0.378	36.0277	36.1128
0.379	36.0289	36.6167
0.38	36.03	36.3652
0.381	36.0312	36.6167
0.382	36.0323	36.6167
0.383	36.0335	36.3652
0.384	36.0346	36.3652
0.385	36.0358	36.3652
0.386	36.037	35.6088
0.387	36.0382	36.3652
0.388	36.0393	35.8612
0.389	36.0405	36.8689
0.39	36.0417	36.6167
0.391	36.0428	36.1128
0.392	36.044	36.3652
0.393	36.0451	36.1128
0.394	36.0463	36.6167
0.395	36.0476	35.8612
0.396	36.0487	36.6167
0.397	36.0499	37.3725
0.398	36.0511	36.8689
0.399	36.0522	35.8612
0.4	36.0534	36.1128
0.401	36.0546	36.8689
0.402	36.0558	36.6167
0.403	36.0569	36.3652
0.404	36.0582	36.8689
0.405	36.0594	36.3652
0.406	36.0605	36.3652
0.407	36.0617	36.8689
0.408	36.0629	36.1128
0.409	36.0641	36.6167
0.41	36.0652	36.3652
0.411	36.0664	36.1128
0.412	36.0676	36.3652
0.413	36.0688	36.1128
0.414	36.07	36.1128
0.415	36.0712	36.6167
0.416	36.0724	37.3725
0.417	36.0736	36.3652
0.418	36.0747	36.3652
0.419	36.0759	36.3652
0.42	36.0771	35.6088
0.421	36.0783	36.1128
0.422	36.0795	37.1204
0.423	36.0807	36.3652
0.424	36.0819	36.6167
0.425	36.0831	36.6167
0.426	36.0842	36.1128
0.427	36.0854	36.3652
0.428	36.0866	36.3652
0.429	36.0878	36.1128
0.43	36.089	36.8689
0.431	36.0902	36.8689
0.432	36.0914	36.6167
0.433	36.0926	36.3652
0.434	36.0938	36.1128
0.435	36.0949	36.3652
0.436	36.0961	35.6088
0.437	36.0973	35.6088
0.438	36.0984	36.3652
0.439	36.0996	36.1128
0.44	36.1008	36.1128
0.441	36.102	36.8689
0.442	36.1032	36.8689
0.443	36.1043	36.1128
0.444	36.1055	36.1128
0.445	36.1067	36.1128
0.446	36.1078	36.3652
0.447	36.109	36.3652
0.448	36.1101	36.1128
0.449	36.1114	36.3652
0.45	36.1125	35.8612
0.451	36.1137	35.8612
0.452	36.1148	36.3652
0.453	36.116	36.3652
0.454	36.1171	36.3652
0.455	36.1183	36.8689
0.456	36.1194	36.1128
0.457	36.1206	36.8689
0.458	36.1218	36.3652
0.459	36.1229	36.1128
0.46	36.1241	36.6167
0.461	36.1252	36.3652
0.462	36.1264	36.1128
0.463	36.1275	36.3652
0.464	36.1286	36.3652
0.465	36.1298	36.3652
0.466	36.1309	36.8689
0.467	36.1321	37.1204
0.468	36.1332	36.3652
0.469	36.1344	36.1128
0.47	36.1355	36.3652
0.471	36.1366	36.6167
0.472	36.1377	36.8689
0.473	36.1389	36.8689
0.474	36.14	36.3652
0.475	36.1412	37.1204
0.476	36.1423	36.6167
0.477	36.1435	36.3652
0.478	36.1446	36.3652
0.479	36.1457	36.1128
0.48	36.1468	36.1128
0.481	36.1479	36.6167
0.482	36.1491	36.6167
0.483	36.1502	36.6167
0.484	36.1513	36.8689
0.485	36.1525	37.1204
0.486	36.1536	37.1204
0.487	36.1547	36.3652
0.488	36.1558	36.3652
0.489	36.1569	35.8612
0.49	36.1581	36.3652
0.491	36.1592	36.3652
0.492	36.1603	36.6167
0.493	36.1614	36.3652
0.494	36.1626	36.6167
0.495	36.1637	37.1204
0.496	36.1648	36.3652
0.497	36.1659	36.1128
0.498	36.167	35.6088
0.499	36.1681	36.6167
0.5	36.1693	36.6167
0.501	36.1704	36.6167
0.502	36.1715	36.3652
0.503	36.1727	36.8689
0.504	36.1738	37.6238
0.505	36.1749	37.1204
0.506	36.176	36.3652
0.507	36.1771	36.1128
0.508	36.1782	35.8612
0.509	36.1793	36.3652
0.51	36.1804	36.1128
0.511	36.1816	36.1128
0.512	36.1827	36.1128
0.513	36.1838	36.1128
0.514	36.185	36.6167
0.515	36.1861	36.6167
0.516	36.1872	36.3652
0.517	36.1883	36.3652
0.518	36.1894	35.8612
0.519	36.1905	36.3652
0.52	36.1916	36.3652
0.521	36.1928	36.8689
0.522	36.1939	36.6167
0.523	36.195	36.3652
0.524	36.1961	35.8612
0.525	36.1972	36.6167
0.526	36.1983	36.6167
0.527	36.1994	37.1204
0.528	36.2005	36.3652
0.529	36.2017	36.3652
0.53	36.2028	36.3652
0.531	36.2039	36.6167
0.532	36.205	36.6167
0.533	36.2061	36.3652
0.534	36.2072	36.6167
0.535	36.2083	37.3725
0.536	36.2094	37.3725
0.537	36.2105	36.3652
0.538	36.2116	36.3652
0.539	36.2128	36.1128
0.54	36.2139	35.8612
0.541	36.215	36.1128
0.542	36.2161	36.3652
0.543	36.2172	35.8612
0.544	36.2183	37.1204
0.545	36.2194	36.3652
0.546	36.2205	36.8689
0.547	36.2216	36.1128
0.548	36.2227	36.1128
0.549	36.2238	36.3652
0.55	36.2249	36.1128
0.551	36.226	36.8689
0.552	36.2271	36.3652
0.553	36.2281	36.1128
0.554	36.2292	36.1128
0.555	36.2303	36.3652
0.556	36.2314	37.1204
0.557	36.2325	36.3652
0.558	36.2336	37.1204
0.559	36.2347	36.6167
0.56	36.2358	36.1128
0.561	36.2369	35.8612
0.562	36.2379	36.8689
0.563	36.239	37.1204
0.564	36.2401	36.8689
0.565	36.2411	36.3652
0.566	36.2423	36.6167
0.567	36.2433	36.6167
0.568	36.2444	36.6167
0.569	36.2455	36.3652
0.57	36.2466	36.6167
0.571	36.2476	37.1204
0.572	36.2487	36.6167
0.573	36.2497	37.1204
0.574	36.2508	36.1128
0.575	36.2519	36.3652
0.576	36.253	36.1128
0.577	36.2541	36.6167
0.578	36.2551	36.6167
0.579	36.2562	36.3652
0.58	36.2572	35.8612
0.581	36.2583	37.1204
0.582	36.2594	36.1128
0.583	36.2604	35.6088
0.584	36.2615	36.3652
0.585	36.2626	36.1128
0.586	36.2637	36.3652
0.587	36.2647	36.6167
0.588	36.2658	36.8689
0.589	36.2668	36.6167
0.59	36.2679	36.6167
0.591	36.2689	36.8689
0.592	36.27	36.6167
0.593	36.2711	35.8612
0.594	36.2722	35.8612
0.595	36.2732	36.3652
0.596	36.2743	36.6167
0.597	36.2754	36.8689
0.598	36.2764	37.1204
0.599	36.2775	36.6167
0.6	36.2785	36.3652
0.601	36.2796	36.3652
0.602	36.2807	36.8689
0.603	36.2818	35.8612
0.604	36.2829	36.3652
0.605	36.2839	36.6167
0.606	36.285	36.8689
0.607	36.286	36.3652
0.608	36.2871	36.3652
0.609	36.2882	36.3652
0.61	36.2893	36.3652
0.611	36.2904	36.1128
0.612	36.2915	36.6167
0.613	36.2925	36.6167
0.614	36.2936	36.3652
0.615	36.2947	36.3652
0.616	36.2957	36.1128
0.617	36.2968	36.1128
0.618	36.2979	36.8689
0.619	36.299	36.6167
0.62	36.3001	37.3725
0.621	36.3012	36.8689
0.622	36.3023	36.6167
0.623	36.3034	36.3652
0.624	36.3045	35.8612
0.625	36.3056	36.3652
0.626	36.3067	36.3652
0.627	36.3078	36.8689
0.628	36.3089	36.6167
0.629	36.31	35.8612
0.63	36.3111	36.3652
0.631	36.3122	36.6167
0.632	36.3133	36.3652
0.633	36.3144	36.6167
0.634	36.3155	36.6167
0.635	36.3166	37.1204
0.636	36.3177	37.1204
0.637	36.3188	36.6167
0.638	36.32	36.3652
0.639	36.3211	36.1128
0.64	36.3222	36.6167
0.641	36.3233	37.1204
0.642	36.3244	36.3652
0.643	36.3256	36.3652
0.644	36.3267	36.6167
0.645	36.3278	36.3652
0.646	36.3289	36.8689
0.647	36.3301	35.8612
0.648	36.3312	36.6167
0.649	36.3323	36.6167
0.65	36.3335	36.3652
0.651	36.3346	36.6167
0.652	36.3357	36.3652
0.653	36.3368	36.8689
0.654	36.3379	37.1204
0.655	36.3391	37.1204
0.656	36.3402	36.6167
0.657	36.3414	36.8689
0.658	36.3425	36.3652
0.659	36.3436	36.8689
0.66	36.3447	37.1204
0.661	36.3459	36.6167
0.662	36.347	36.6167
0.663	36.3481	36.1128
0.664	36.3492	36.8689
0.665	36.3504	36.6167
0.666	36.3516	36.6167
0.667	36.3527	36.3652
0.668	36.3538	36.8689
0.669	36.3549	37.3725
0.67	36.356	36.1128
0.671	36.3571	36.3652
0.672	36.3583	36.3652
0.673	36.3594	36.3652
0.674	36.3606	36.6167
0.675	36.3617	36.3652
0.676	36.3628	36.3652
0.677	36.3639	36.6167
0.678	36.365	37.1204
0.679	36.3661	36.6167
0.68	36.3673	36.8689
0.681	36.3684	36.3652
0.682	36.3695	36.3652
0.683	36.3707	36.8689
0.684	36.3718	35.8612
0.685	36.3729	36.1128
0.686	36.374	36.6167
0.687	36.3751	36.8689
0.688	36.3762	36.1128
0.689	36.3773	36.8689
0.69	36.3784	36.8689
0.691	36.3796	36.8689
0.692	36.3807	36.3652
0.693	36.3818	36.3652
0.694	36.3829	36.3652
0.695	36.384	36.6167
0.696	36.3851	36.6167
0.697	36.3862	36.6167
0.698	36.3873	36.6167
0.699	36.3884	36.8689
0.7	36.3896	36.6167
0.701	36.3907	36.3652
0.702	36.3918	36.1128
0.703	36.3929	36.3652
0.704	36.394	36.6167
0.705	36.3951	36.8689
0.706	36.3962	35.8612
0.707	36.3973	36.8689
0.708	36.3984	36.3652
0.709	36.3996	36.6167
0.71	36.4007	36.6167
0.711	36.4018	37.1204
0.712	36.4029	36.6167
0.713	36.404	36.6167
0.714	36.4051	35.8612
0.715	36.4062	35.8612
0.716	36.4074	36.6167
0.717	36.4085	36.6167
0.718	36.4096	36.8689
0.719	36.4108	36.8689
0.72	36.4119	36.6167
0.721	36.413	37.1204
0.722	36.4141	36.8689
0.723	36.4152	36.1128
0.724	36.4163	36.1128
0.725	36.4175	36.8689
0.726	36.4186	36.6167
0.727	36.4197	36.8689
0.728	36.4209	36.8689
0.729	36.422	36.8689
0.73	36.4231	36.8689
0.731	36.4243	36.3652
0.732	36.4254	36.8689
0.733	36.4265	36.6167
0.734	36.4277	36.1128
0.735	36.4288	36.3652
0.736	36.4299	37.3725
0.737	36.4311	36.3652
0.738	36.4323	37.1204
0.739	36.4334	36.8689
0.74	36.4346	36.3652
0.741	36.4357	36.3652
0.742	36.4368	35.8612
0.743	36.438	36.6167
0.744	36.4391	36.3652
0.745	36.4403	36.8689
0.746	36.4415	36.3652
0.747	36.4426	37.1204
0.748	36.4438	37.1204
0.749	36.4449	36.6167
0.75	36.4461	36.8689
0.751	36.4472	35.8612
0.752	36.4484	36.6167
0.753	36.4495	36.8689
0.754	36.4507	36.1128
0.755	36.4519	35.8612
0.756	36.4531	36.8689
0.757	36.4542	36.3652
0.758	36.4554	37.1204
0.759	36.4566	36.6167
0.76	36.4577	36.6167
0.761	36.4589	36.6167
0.762	36.46	36.3652
0.763	36.4612	36.6167
0.764	36.4624	36.3652
0.765	36.4636	36.6167
0.766	36.4647	37.1204
0.767	36.4659	36.6167
0.768	36.467	36.8689
0.769	36.4682	36.3652
0.77	36.4693	36.1128
0.771	36.4705	36.6167
0.772	36.4717	36.3652
0.773	36.4729	36.3652
0.774	36.474	36.6167
0.775	36.4752	36.6167
0.776	36.4763	37.3725
0.777	36.4775	36.8689
0.778	36.4786	36.1128
0.779	36.4798	37.1204
0.78	36.4809	36.1128
0.781	36.4821	36.6167
0.782	36.4833	36.8689
0.783	36.4844	37.1204
0.784	36.4856	36.8689
0.785	36.4867	36.3652
0.786	36.4878	36.3652
0.787	36.4889	36.3652
0.788	36.4901	36.8689
0.789	36.4912	36.6167
0.79	36.4923	37.1204
0.791	36.4935	36.8689
0.792	36.4946	36.6167
0.793	36.4958	35.6088
0.794	36.4969	36.6167
0.795	36.498	36.6167
0.796	36.4991	36.6167
0.797	36.5002	36.1128
0.798	36.5013	37.1204
0.799	36.5024	36.6167
0.8	36.5036	36.3652
0.801	36.5047	36.3652
0.802	36.5058	36.1128
0.803	36.5069	36.3652
0.804	36.508	36.1128
0.805	36.5091	36.8689
0.806	36.5102	36.8689
0.807	36.5113	36.6167
0.808	36.5123	36.6167
0.809	36.5135	36.1128
0.81	36.5146	36.3652
0.811	36.5157	36.3652
0.812	36.5167	36.3652
0.813	36.5178	36.8689
0.814	36.5189	37.1204
0.815	36.52	36.6167
0.816	36.521	37.1204
0.817	36.5221	36.6167
0.818	36.5232	36.6167
0.819	36.5243	36.1128
0.82	36.5254	36.3652
0.821	36.5264	37.3725
0.822	36.5275	36.3652
0.823	36.5286	36.3652
0.824	36.5296	36.1128
0.825	36.5307	36.3652
0.826	36.5317	36.3652
0.827	36.5329	37.1204
0.828	36.5339	36.6167
0.829	36.535	36.8689
0.83	36.536	36.8689
0.831	36.5371	36.3652
0.832	36.5381	36.3652
0.833	36.5391	36.8689
0.834	36.5402	36.6167
0.835	36.5412	36.3652
0.836	36.5423	36.8689
0.837	36.5434	36.6167
0.838	36.5444	36.8689
0.839	36.5455	37.1204
0.84	36.5465	36.8689
0.841	36.5476	36.3652
0.842	36.5486	36.6167
0.843	36.5496	36.6167
0.844	36.5507	36.6167
0.845	36.5518	37.1204
0.846	36.5528	36.6167
0.847	36.5538	36.8689
0.848	36.5549	36.3652
0.849	36.5559	36.3652
0.85	36.5569	36.8689
0.851	36.5579	36.6167
0.852	36.559	36.8689
0.853	36.56	36.8689
0.854	36.5611	36.6167
0.855	36.5621	36.8689
0.856	36.5631	36.3652
0.857	36.5641	36.6167
0.858	36.5652	36.3652
0.859	36.5662	36.6167
0.86	36.5672	36.8689
0.861	36.5682	36.8689
0.862	36.5692	36.3652
0.863	36.5703	36.3652
0.864	36.5713	35.8612
0.865	36.5723	36.3652
0.866	36.5733	36.6167
0.867	36.5743	36.8689
0.868	36.5753	37.1204
0.869	36.5763	37.1204
0.87	36.5773	36.8689
0.871	36.5783	36.8689
0.872	36.5794	36.3652
0.873	36.5804	36.1128
0.874	36.5814	36.3652
0.875	36.5824	36.8689
0.876	36.5834	37.3725
0.877	36.5844	36.8689
0.878	36.5853	37.3725
0.879	36.5863	36.6167
0.88	36.5874	36.1128
0.881	36.5884	36.1128
0.882	36.5894	36.1128
0.883	36.5904	36.8689
0.884	36.5913	36.3652
0.885	36.5923	36.3652
0.886	36.5933	37.1204
0.887	36.5943	37.1204
0.888	36.5952	36.1128
0.889	36.5962	36.3652
0.89	36.5973	36.3652
0.891	36.5982	36.6167
0.892	36.5992	36.3652
0.893	36.6002	36.3652
0.894	36.6011	37.1204
0.895	36.6021	37.1204
0.896	36.6031	37.1204
0.897	36.6041	37.1204
0.898	36.605	36.1128
0.899	36.6061	36.3652
0.9	36.607	36.3652
0.901	36.608	36.8689
0.902	36.609	36.3652
0.903	36.6099	37.1204
0.904	36.6109	36.8689
0.905	36.6118	36.6167
0.906	36.6128	37.1204
0.907	36.6138	37.3725
0.908	36.6148	36.3652
0.909	36.6157	36.1128
0.91	36.6167	36.6167
0.911	36.6177	36.1128
0.912	36.6186	36.8689
0.913	36.6196	36.8689
0.914	36.6206	36.6167
0.915	36.6215	36.3652
0.916	36.6225	36.3652
0.917	36.6235	37.1204
0.918	36.6245	36.8689
0.919	36.6255	36.8689
0.92	36.6264	36.1128
0.921	36.6274	36.3652
0.922	36.6283	37.1204
0.923	36.6293	36.6167
0.924	36.6303	36.3652
0.925	36.6313	36.8689
0.926	36.6323	37.1204
0.927	36.6333	36.8689
0.928	36.6342	36.3652
0.929	36.6352	36.3652
0.93	36.6362	36.3652
0.931	36.6371	36.8689
0.932	36.6381	36.3652
0.933	36.6391	37.1204
0.934	36.6401	36.8689
0.935	36.6411	37.1204
0.936	36.6421	36.8689
0.937	36.6431	36.8689
0.938	36.6441	36.8689
0.939	36.6451	36.6167
0.94	36.6461	36.6167
0.941	36.647	35.8612
0.942	36.648	36.8689
0.943	36.649	36.6167
0.944	36.6501	36.6167
0.945	36.6511	36.3652
0.946	36.6521	37.1204
0.947	36.6531	37.1204
0.948	36.654	36.8689
0.949	36.655	36.3652
0.95	36.656	36.3652
0.951	36.657	36.3652
0.952	36.6581	36.6167
0.953	36.6591	36.8689
0.954	36.6601	37.1204
0.955	36.6611	36.6167
0.956	36.6621	36.6167
0.957	36.6631	36.8689
0.958	36.6641	36.6167
0.959	36.6651	36.8689
0.96	36.6662	36.6167
0.961	36.6672	36.1128
0.962	36.6682	36.8689
0.963	36.6693	37.1204
0.964	36.6703	36.8689
0.965	36.6713	37.3725
0.966	36.6723	37.3725
0.967	36.6733	36.3652
0.968	36.6743	36.1128
0.969	36.6754	37.1204
0.97	36.6764	36.3652
0.971	36.6775	36.6167
0.972	36.6785	36.8689
0.973	36.6795	36.8689
0.974	36.6805	37.3725
0.975	36.6815	37.1204
0.976	36.6825	37.1204
0.977	36.6836	36.6167
0.978	36.6846	36.6167
0.979	36.6856	36.6167
0.98	36.6867	36.6167
0.981	36.6877	36.3652
0.982	36.6888	36.8689
0.983	36.6898	37.1204
0.984	36.6908	36.8689
0.985	36.6918	36.6167
0.986	36.6929	36.8689
0.987	36.6939	36.1128
0.988	36.6949	36.6167
0.989	36.696	37.1204
0.99	36.697	37.1204
0.991	36.6981	36.6167
0.992	36.6991	36.8689
0.993	36.7001	36.3652
0.994	36.7011	36.3652
0.995	36.7022	36.3652
0.996	36.7032	36.6167
0.997	36.7042	36.6167
0.998	36.7053	36.3652
0.999	36.7063	36.6167
1	36.7074	36.8689
1.001	36.7084	36.8689
1.002	36.7094	36.6167
1.003	36.7105	36.6167
1.004	36.7115	36.3652
1.005	36.7125	37.1204
1.006	36.7135	37.3725
1.007	36.7146	36.8689
1.008	36.7157	36.8689
1.009	36.7167	36.6167
1.01	36.7177	36.8689
1.011	36.7188	36.1128
1.012	36.7198	36.6167
1.013	36.7208	37.1204
1.014	36.7219	37.3725
1.015	36.7229	37.1204
1.016	36.724	36.8689
1.017	36.725	36.8689
1.018	36.7261	36.3652
1.019	36.7271	36.8689
1.02	36.7281	36.8689
1.021	36.7292	37.3725
1.022	36.7302	37.1204
1.023	36.7312	36.8689
1.024	36.7323	36.1128
1.025	36.7334	36.8689
1.026	36.7344	36.3652
1.027	36.7355	36.8689
1.028	36.7365	37.1204
1.029	36.7375	36.3652
1.03	36.7386	37.1204
1.031	36.7396	37.3725
1.032	36.7406	36.8689
1.033	36.7417	36.3652
1.034	36.7428	36.1128
1.035	36.7438	36.6167
1.036	36.7449	36.6167
1.037	36.7459	36.6167
1.038	36.747	37.1204
1.039	36.748	36.3652
1.04	36.749	37.1204
1.041	36.7501	36.8689
1.042	36.7511	35.8612
1.043	36.7522	35.8612
1.044	36.7533	37.1204
1.045	36.7543	36.3652
1.046	36.7554	36.8689
1.047	36.7564	36.6167
1.048	36.7574	36.8689
1.049	36.7585	36.8689
1.05	36.7595	37.1204
1.051	36.7606	36.8689
1.052	36.7617	36.8689
1.053	36.7628	37.1204
1.054	36.7638	36.8689
1.055	36.7649	36.8689
1.056	36.7659	36.6167
1.057	36.767	36.3652
1.058	36.768	35.8612
1.059	36.7691	36.6167
1.06	36.7701	36.8689
1.061	36.7712	36.3652
1.062	36.7723	36.8689
1.063	36.7733	36.8689
1.064	36.7744	36.8689
1.065	36.7754	36.3652
1.066	36.7765	36.6167
1.067	36.7775	36.1128
1.068	36.7786	36.8689
1.069	36.7797	36.8689
1.07	36.7808	36.6167
1.071	36.7818	36.3652
1.072	36.7829	37.1204
1.073	36.784	37.3725
1.074	36.785	36.3652
1.075	36.7861	36.8689
1.076	36.7871	36.3652
1.077	36.7882	36.3652
1.078	36.7893	37.1204
1.079	36.7904	37.3725
1.08	36.7914	36.3652
1.081	36.7925	37.1204
1.082	36.7936	37.3725
1.083	36.7946	37.1204
1.084	36.7957	36.6167
1.085	36.7968	36.6167
1.086	36.7978	36.8689
1.087	36.7989	36.8689
1.088	36.8	37.3725
1.089	36.8011	36.8689
1.09	36.8022	37.3725
1.091	36.8032	37.8759
1.092	36.8043	36.8689
1.093	36.8054	36.8689
1.094	36.8064	37.1204
1.095	36.8075	36.3652
1.096	36.8086	36.3652
1.097	36.8097	36.8689
1.098	36.8108	36.3652
1.099	36.8119	37.1204
1.1	36.813	37.1204
1.101	36.814	37.3725
1.102	36.8151	36.8689
1.103	36.8162	36.1128
1.104	36.8173	36.8689
1.105	36.8184	36.8689
1.106	36.8195	36.6167
1.107	36.8206	36.6167
1.108	36.8216	36.8689
1.109	36.8227	37.1204
1.11	36.8238	36.3652
1.111	36.8249	36.8689
1.112	36.826	37.1204
1.113	36.827	37.3725
1.114	36.8282	36.3652
1.115	36.8293	36.3652
1.116	36.8304	36.6167
1.117	36.8314	35.8612
1.118	36.8325	36.3652
1.119	36.8336	36.8689
1.12	36.8347	37.8759
1.121	36.8358	37.3725
1.122	36.8369	36.6167
1.123	36.838	37.1204
1.124	36.8391	36.6167
1.125	36.8402	36.3652
1.126	36.8413	35.8612
1.127	36.8424	36.6167
1.128	36.8434	36.6167
1.129	36.8445	36.6167
1.13	36.8456	37.1204
1.131	36.8467	37.1204
1.132	36.8478	36.6167
1.133	36.849	36.3652
1.134	36.85	36.6167
1.135	36.8511	37.3725
1.136	36.8522	36.8689
1.137	36.8533	37.3725
1.138	36.8544	37.1204
1.139	36.8555	36.8689
1.14	36.8565	37.1204
1.141	36.8576	36.8689
1.142	36.8588	36.1128
1.143	36.8599	36.8689
1.144	36.861	36.3652
1.145	36.862	36.3652
1.146	36.8631	36.3652
1.147	36.8642	36.3652
1.148	36.8653	36.8689
1.149	36.8664	36.8689
1.15	36.8675	37.1204
1.151	36.8686	36.6167
1.152	36.8697	35.8612
1.153	36.8708	36.8689
1.154	36.8719	37.1204
1.155	36.873	36.6167
1.156	36.874	37.1204
1.157	36.8751	36.8689
1.158	36.8762	37.1204
1.159	36.8773	36.8689
1.16	36.8785	36.8689
1.161	36.8795	37.1204
1.162	36.8806	36.3652
1.163	36.8817	36.8689
1.164	36.8828	36.6167
1.165	36.8839	36.8689
1.166	36.885	36.6167
1.167	36.8861	36.8689
1.168	36.8872	37.6238
1.169	36.8883	36.8689
1.17	36.8894	36.8689
1.171	36.8905	36.3652
1.172	36.8916	36.8689
1.173	36.8927	36.6167
1.174	36.8938	37.1204
1.175	36.8949	36.6167
1.176	36.896	36.8689
1.177	36.8971	37.3725
1.178	36.8982	36.8689
1.179	36.8993	36.8689
1.18	36.9004	36.6167
1.181	36.9015	36.8689
1.182	36.9027	36.3652
1.183	36.9038	37.1204
1.184	36.9049	37.1204
1.185	36.906	37.6238
1.186	36.9071	37.3725
1.187	36.9083	36.6167
1.188	36.9094	36.8689
1.189	36.9105	36.6167
1.19	36.9116	36.6167
1.191	36.9127	37.1204
1.192	36.9138	37.3725
1.193	36.9149	37.3725
1.194	36.916	36.3652
1.195	36.9172	36.8689
1.196	36.9184	36.8689
1.197	36.9195	36.3652
1.198	36.9206	36.1128
1.199	36.9218	36.8689
1.2	36.9229	36.6167
1.201	36.924	37.3725
1.202	36.9251	37.3725
1.203	36.9263	36.6167
1.204	36.9274	36.8689
1.205	36.9286	37.1204
1.206	36.9297	36.8689
1.207	36.9309	37.1204
1.208	36.932	36.6167
1.209	36.9331	36.6167
1.21	36.9342	37.6238
1.211	36.9354	37.3725
1.212	36.9365	37.6238
1.213	36.9377	36.3652
1.214	36.9389	36.1128
1.215	36.94	37.1204
1.216	36.9412	37.1204
1.217	36.9423	37.3725
1.218	36.9434	36.3652
1.219	36.9445	37.3725
1.22	36.9457	37.3725
1.221	36.9468	36.8689
1.222	36.948	36.6167
1.223	36.9492	36.8689
1.224	36.9503	36.6167
1.225	36.9514	36.8689
1.226	36.9526	37.1204
1.227	36.9537	37.1204
1.228	36.9548	36.8689
1.229	36.956	36.8689
1.23	36.9571	36.8689
1.231	36.9582	37.1204
1.232	36.9594	37.6238
1.233	36.9605	37.1204
1.234	36.9616	37.6238
1.235	36.9628	36.6167
1.236	36.9639	36.8689
1.237	36.965	37.1204
1.238	36.9661	37.1204
1.239	36.9672	36.6167
1.24	36.9684	36.8689
1.241	36.9695	37.1204
1.242	36.9706	37.3725
1.243	36.9717	36.8689
1.244	36.9729	36.6167
1.245	36.9739	36.6167
1.246	36.975	37.3725
1.247	36.9761	36.8689
1.248	36.9772	37.6238
1.249	36.9783	37.1204
1.25	36.9795	37.1204
1.251	36.9806	36.6167
1.252	36.9817	36.8689
1.253	36.9828	36.8689
1.254	36.9838	37.1204
1.255	36.9849	36.8689
1.256	36.986	37.1204
1.257	36.9871	37.1204
1.258	36.9882	37.1204
1.259	36.9893	37.1204
1.26	36.9904	37.3725
1.261	36.9915	36.3652
1.262	36.9925	37.1204
1.263	36.9936	37.1204
1.264	36.9947	37.6238
1.265	36.9957	37.1204
1.266	36.9968	36.8689
1.267	36.9979	37.3725
1.268	36.999	37.3725
1.269	37	36.6167
1.27	37.0011	36.8689
1.271	37.0022	36.6167
1.272	37.0032	36.3652
1.273	37.0043	37.1204
1.274	37.0053	37.3725
1.275	37.0064	37.1204
1.276	37.0074	37.1204
1.277	37.0086	36.3652
1.278	37.0096	37.3725
1.279	37.0107	36.8689
1.28	37.0117	36.3652
1.281	37.0128	37.1204
1.282	37.0138	36.6167
1.283	37.0149	36.6167
1.284	37.0159	37.1204
1.285	37.017	37.3725
1.286	37.0181	36.8689
1.287	37.0192	37.1204
1.288	37.0202	36.6167
1.289	37.0213	36.8689
1.29	37.0224	36.6167
1.291	37.0234	36.8689
1.292	37.0245	36.8689
1.293	37.0255	37.1204
1.294	37.0266	37.3725
1.295	37.0277	37.3725
1.296	37.0288	37.1204
1.297	37.0299	37.3725
1.298	37.0309	37.1204
1.299	37.032	37.3725
1.3	37.0331	37.6238
1.301	37.0341	36.6167
1.302	37.0352	37.3725
1.303	37.0363	37.6238
1.304	37.0374	37.3725
1.305	37.0385	37.1204
1.306	37.0395	37.3725
1.307	37.0406	37.1204
1.308	37.0417	36.8689
1.309	37.0428	37.1204
1.31	37.0438	37.1204
1.311	37.0449	37.3725
1.312	37.046	37.1204
1.313	37.0471	36.1128
1.314	37.0482	36.8689
1.315	37.0493	37.6238
1.316	37.0504	37.3725
1.317	37.0515	36.8689
1.318	37.0525	37.1204
1.319	37.0536	37.1204
1.32	37.0547	37.3725
1.321	37.0558	36.8689
1.322	37.0569	36.8689
1.323	37.058	36.8689
1.324	37.0591	37.6238
1.325	37.0602	37.1204
1.326	37.0613	37.6238
1.327	37.0624	36.8689
1.328	37.0634	37.3725
1.329	37.0645	36.8689
1.33	37.0656	37.3725
1.331	37.0667	36.6167
1.332	37.0678	37.1204
1.333	37.0689	36.6167
1.334	37.07	37.3725
1.335	37.0711	36.8689
1.336	37.0722	37.3725
1.337	37.0732	36.8689
1.338	37.0743	37.1204
1.339	37.0754	36.8689
1.34	37.0765	37.3725
1.341	37.0776	37.3725
1.342	37.0787	37.1204
1.343	37.0798	37.3725
1.344	37.0808	37.3725
1.345	37.0819	37.8759
1.346	37.083	37.3725
1.347	37.0841	36.8689
1.348	37.0851	36.6167
1.349	37.0863	37.1204
1.35	37.0874	37.1204
1.351	37.0884	37.6238
1.352	37.0895	37.3725
1.353	37.0906	36.6167
1.354	37.0916	37.3725
1.355	37.0927	37.8759
1.356	37.0938	37.6238
1.357	37.0948	36.8689
1.358	37.096	37.3725
1.359	37.097	36.8689
1.36	37.0981	37.3725
1.361	37.0991	37.1204
1.362	37.1002	38.1271
1.363	37.1013	37.1204
1.364	37.1023	37.1204
1.365	37.1034	37.8759
1.366	37.1044	36.8689
1.367	37.1055	37.3725
1.368	37.1066	37.3725
1.369	37.1077	37.3725
1.37	37.1087	37.6238
1.371	37.1098	37.1204
1.372	37.1108	37.6238
1.373	37.1119	36.3652
1.374	37.1129	37.1204
1.375	37.114	37.1204
1.376	37.1151	37.3725
1.377	37.1162	37.1204
1.378	37.1172	37.6238
1.379	37.1183	37.1204
1.38	37.1193	36.8689
1.381	37.1204	37.3725
1.382	37.1214	37.6238
1.383	37.1225	37.3725
1.384	37.1235	38.1271
1.385	37.1246	37.3725
1.386	37.1257	37.3725
1.387	37.1268	37.1204
1.388	37.1278	37.1204
1.389	37.1289	37.1204
1.39	37.1299	36.8689
1.391	37.131	37.3725
1.392	37.132	37.3725
1.393	37.1331	38.1271
1.394	37.1342	37.3725
1.395	37.1353	37.1204
1.396	37.1363	36.8689
1.397	37.1374	37.1204
1.398	37.1384	37.3725
1.399	37.1395	37.1204
1.4	37.1405	37.1204
1.401	37.1416	37.3725
1.402	37.1427	37.6238
1.403	37.1438	37.3725
1.404	37.1449	37.1204
1.405	37.1459	36.6167
1.406	37.147	36.8689
1.407	37.148	37.6238
1.408	37.1491	37.3725
1.409	37.1502	37.3725
1.41	37.1512	37.3725
1.411	37.1523	37.1204
1.412	37.1534	37.3725
1.413	37.1545	37.3725
1.414	37.1556	37.1204
1.415	37.1566	36.3652
1.416	37.1577	37.1204
1.417	37.1588	37.8759
1.418	37.1598	37.6238
1.419	37.1609	37.6238
1.42	37.162	37.6238
1.421	37.1631	37.1204
1.422	37.1642	37.3725
1.423	37.1653	37.1204
1.424	37.1663	37.1204
1.425	37.1674	37.1204
1.426	37.1684	37.1204
1.427	37.1695	37.3725
1.428	37.1706	36.6167
1.429	37.1717	36.6167
1.43	37.1728	37.3725
1.431	37.1739	37.3725
1.432	37.1749	37.1204
1.433	37.176	37.8759
1.434	37.1771	37.1204
1.435	37.1782	37.6238
1.436	37.1792	36.8689
1.437	37.1803	37.1204
1.438	37.1814	37.3725
1.439	37.1825	36.8689
1.44	37.1836	37.3725
1.441	37.1846	37.8759
1.442	37.1857	37.1204
1.443	37.1868	37.6238
1.444	37.1879	37.1204
1.445	37.1889	36.8689
1.446	37.19	37.1204
1.447	37.1911	37.1204
1.448	37.1922	37.3725
1.449	37.1933	37.1204
1.45	37.1944	36.8689
1.451	37.1954	37.8759
1.452	37.1965	37.1204
1.453	37.1975	37.8759
1.454	37.1986	37.1204
1.455	37.1997	37.6238
1.456	37.2008	37.3725
1.457	37.2019	37.3725
1.458	37.203	37.6238
1.459	37.204	37.1204
1.46	37.2051	37.1204
1.461	37.2062	37.3725
1.462	37.2072	37.1204
1.463	37.2083	37.1204
1.464	37.2094	36.3652
1.465	37.2105	37.8759
1.466	37.2116	37.6238
1.467	37.2126	37.8759
1.468	37.2137	37.3725
1.469	37.2148	36.8689
1.47	37.2158	36.3652
1.471	37.2169	37.6238
1.472	37.218	38.1271
1.473	37.219	37.1204
1.474	37.2201	37.1204
1.475	37.2212	37.3725
1.476	37.2223	37.8759
1.477	37.2234	37.3725
1.478	37.2244	36.6167
1.479	37.2255	37.3725
1.48	37.2266	36.8689
1.481	37.2276	37.1204
1.482	37.2287	37.3725
1.483	37.2298	37.3725
1.484	37.2309	37.3725
1.485	37.2319	37.8759
1.486	37.233	37.3725
1.487	37.2341	37.1204
1.488	37.2351	36.6167
1.489	37.2362	37.3725
1.49	37.2373	36.8689
1.491	37.2383	37.3725
1.492	37.2394	37.3725
1.493	37.2405	37.1204
1.494	37.2416	37.8759
1.495	37.2426	37.3725
1.496	37.2437	37.6238
1.497	37.2448	37.3725
1.498	37.2458	36.8689
1.499	37.2469	37.1204
1.5	37.2479	37.1204
1.501	37.249	37.6238
1.502	37.2501	37.6238
1.503	37.2512	37.6238
1.504	37.2522	37.3725
1.505	37.2533	37.3725
1.506	37.2544	37.3725
1.507	37.2554	36.6167
1.508	37.2565	36.1128
1.509	37.2575	37.3725
1.51	37.2586	37.6238
1.511	37.2597	37.8759
1.512	37.2608	37.3725
1.513	37.2618	37.6238
1.514	37.2629	36.8689
1.515	37.2639	36.8689
1.516	37.265	37.1204
1.517	37.266	37.3725
1.518	37.2671	37.3725
1.519	37.2682	37.1204
1.52	37.2693	37.1204
1.521	37.2703	37.3725
1.522	37.2714	37.6238
1.523	37.2724	36.8689
1.524	37.2735	36.8689
1.525	37.2745	37.1204
1.526	37.2756	37.3725
1.527	37.2766	36.3652
1.528	37.2777	36.8689
1.529	37.2788	36.8689
1.53	37.2799	37.1204
1.531	37.2809	36.8689
1.532	37.282	37.6238
1.533	37.283	37.3725
1.534	37.2841	37.1204
1.535	37.2851	36.8689
1.536	37.2861	37.3725
1.537	37.2872	37.3725
1.538	37.2883	37.6238
1.539	37.2893	37.1204
1.54	37.2904	37.3725
1.541	37.2914	37.6238
1.542	37.2925	37.6238
1.543	37.2935	36.8689
1.544	37.2946	37.3725
1.545	37.2956	37.3725
1.546	37.2967	37.1204
1.547	37.2978	37.1204
1.548	37.2988	37.3725
1.549	37.2998	37.1204
1.55	37.3009	37.1204
1.551	37.3019	37.3725
1.552	37.3029	36.8689
1.553	37.304	37.1204
1.554	37.305	37.8759
1.555	37.306	37.1204
1.556	37.3071	36.1128
1.557	37.3082	37.1204
1.558	37.3092	37.1204
1.559	37.3102	37.1204
1.56	37.3112	37.6238
1.561	37.3123	37.3725
1.562	37.3133	36.8689
1.563	37.3143	37.1204
1.564	37.3154	36.8689
1.565	37.3164	37.3725
1.566	37.3175	37.1204
1.567	37.3185	37.3725
1.568	37.3195	37.3725
1.569	37.3205	37.1204
1.57	37.3215	37.6238
1.571	37.3225	37.3725
1.572	37.3235	37.1204
1.573	37.3246	37.3725
1.574	37.3256	37.1204
1.575	37.3266	37.3725
1.576	37.3276	37.1204
1.577	37.3286	37.3725
1.578	37.3296	37.6238
1.579	37.3306	37.3725
1.58	37.3316	36.6167
1.581	37.3326	37.1204
1.582	37.3336	37.6238
1.583	37.3347	37.8759
1.584	37.3357	37.1204
1.585	37.3367	37.3725
1.586	37.3377	37.6238
1.587	37.3387	37.1204
1.588	37.3396	37.8759
1.589	37.3406	37.1204
1.59	37.3416	37.1204
1.591	37.3426	37.3725
1.592	37.3436	37.6238
1.593	37.3446	37.6238
1.594	37.3456	37.3725
1.595	37.3466	36.8689
1.596	37.3475	37.3725
1.597	37.3485	37.1204
1.598	37.3495	38.1271
1.599	37.3505	36.8689
1.6	37.3514	37.3725
1.601	37.3524	37.3725
1.602	37.3534	37.3725
1.603	37.3544	36.8689
1.604	37.3554	37.6238
1.605	37.3563	37.3725
1.606	37.3573	37.1204
1.607	37.3582	37.3725
1.608	37.3592	36.8689
1.609	37.3602	37.6238
1.61	37.3612	37.8759
1.611	37.3621	37.6238
1.612	37.3631	37.1204
1.613	37.3641	36.8689
1.614	37.365	36.8689
1.615	37.366	37.6238
1.616	37.3669	37.1204
1.617	37.3679	37.3725
1.618	37.3688	37.6238
1.619	37.3698	37.3725
1.62	37.3708	37.6238
1.621	37.3717	37.3725
1.622	37.3727	36.3652
1.623	37.3736	37.8759
1.624	37.3746	37.6238
1.625	37.3755	37.6238
1.626	37.3765	37.1204
1.627	37.3775	37.1204
1.628	37.3784	37.1204
1.629	37.3794	37.1204
1.63	37.3803	37.6238
1.631	37.3813	36.8689
1.632	37.3822	37.8759
1.633	37.3832	37.1204
1.634	37.3841	37.6238
1.635	37.3851	37.8759
1.636	37.386	36.8689
1.637	37.387	37.1204
1.638	37.388	37.8759
1.639	37.389	37.3725
1.64	37.3899	37.3725
1.641	37.3908	36.6167
1.642	37.3918	37.3725
1.643	37.3927	36.8689
1.644	37.3937	37.1204
1.645	37.3946	37.1204
1.646	37.3956	37.3725
1.647	37.3966	37.1204
1.648	37.3975	37.6238
1.649	37.3985	37.3725
1.65	37.3994	37.8759
1.651	37.4004	37.1204
1.652	37.4013	36.8689
1.653	37.4023	37.1204
1.654	37.4032	37.6238
1.655	37.4042	37.6238
1.656	37.4052	37.8759
1.657	37.4061	37.1204
1.658	37.4071	37.3725
1.659	37.408	36.8689
1.66	37.409	37.3725
1.661	37.4099	37.1204
1.662	37.4109	37.1204
1.663	37.4118	36.6167
1.664	37.4128	37.6238
1.665	37.4137	37.6238
1.666	37.4147	37.6238
1.667	37.4156	38.3791
1.668	37.4166	37.1204
1.669	37.4175	37.1204
1.67	37.4184	37.1204
1.671	37.4194	37.6238
1.672	37.4203	37.8759
1.673	37.4213	37.6238
1.674	37.4222	37.6238
1.675	37.4232	37.6238
1.676	37.4241	37.6238
1.677	37.4251	37.8759
1.678	37.426	37.3725
1.679	37.4269	37.3725
1.68	37.4278	37.6238
1.681	37.4288	37.3725
1.682	37.4297	37.8759
1.683	37.4307	36.8689
1.684	37.4316	37.3725
1.685	37.4325	37.1204
1.686	37.4335	37.3725
1.687	37.4344	37.3725
1.688	37.4353	37.3725
1.689	37.4362	37.6238
1.69	37.4372	36.6167
1.691	37.4381	37.3725
1.692	37.439	37.1204
1.693	37.44	36.6167
1.694	37.4409	37.3725
1.695	37.4418	37.3725
1.696	37.4427	37.1204
1.697	37.4436	37.1204
1.698	37.4445	37.1204
1.699	37.4454	37.1204
1.7	37.4464	36.1128
1.701	37.4473	37.6238
1.702	37.4482	37.3725
1.703	37.4491	37.1204
1.704	37.45	37.3725
1.705	37.4509	37.3725
1.706	37.4518	37.6238
1.707	37.4527	37.8759
1.708	37.4536	37.3725
1.709	37.4546	37.3725
1.71	37.4555	37.1204
1.711	37.4564	37.3725
1.712	37.4573	37.8759
1.713	37.4582	37.6238
1.714	37.4591	38.1271
1.715	37.46	37.3725
1.716	37.4609	37.3725
1.717	37.4618	37.8759
1.718	37.4627	37.3725
1.719	37.4636	37.3725
1.72	37.4645	37.3725
1.721	37.4654	37.1204
1.722	37.4663	37.3725
1.723	37.4672	37.3725
1.724	37.4681	37.8759
1.725	37.469	37.3725
1.726	37.4699	37.8759
1.727	37.4709	37.3725
1.728	37.4718	37.1204
1.729	37.4727	37.1204
1.73	37.4735	37.3725
1.731	37.4744	37.6238
1.732	37.4753	37.6238
1.733	37.4762	37.3725
1.734	37.4771	37.3725
1.735	37.478	37.1204
1.736	37.4789	37.1204
1.737	37.4798	36.8689
1.738	37.4807	37.6238
1.739	37.4816	37.6238
1.74	37.4825	37.3725
1.741	37.4834	37.3725
1.742	37.4843	37.3725
1.743	37.4852	38.6302
1.744	37.4861	37.6238
1.745	37.487	37.3725
1.746	37.4879	37.1204
1.747	37.4888	37.1204
1.748	37.4897	37.6238
1.749	37.4906	37.6238
1.75	37.4915	37.3725
1.751	37.4923	37.6238
1.752	37.4932	37.6238
1.753	37.4941	38.3791
1.754	37.4951	37.8759
1.755	37.4959	37.3725
1.756	37.4968	37.6238
1.757	37.4977	37.3725
1.758	37.4986	37.6238
1.759	37.4995	37.6238
1.76	37.5003	36.8689
1.761	37.5012	37.3725
1.762	37.5021	37.8759
1.763	37.503	37.3725
1.764	37.5039	37.3725
1.765	37.5048	36.8689
1.766	37.5056	37.1204
1.767	37.5065	37.6238
1.768	37.5074	38.6302
1.769	37.5082	37.8759
1.77	37.5091	37.3725
1.771	37.51	37.3725
1.772	37.5109	37.3725
1.773	37.5118	37.3725
1.774	37.5126	37.6238
1.775	37.5135	37.8759
1.776	37.5143	37.3725
1.777	37.5152	37.6238
1.778	37.516	38.1271
1.779	37.5169	37.1204
1.78	37.5178	36.6167
1.781	37.5187	37.1204
1.782	37.5195	37.1204
1.783	37.5204	37.1204
1.784	37.5212	37.8759
1.785	37.5221	37.1204
1.786	37.5229	37.3725
1.787	37.5238	37.6238
1.788	37.5246	37.8759
1.789	37.5254	37.6238
1.79	37.5263	36.6167
1.791	37.5272	37.1204
1.792	37.528	37.8759
1.793	37.5289	37.6238
1.794	37.5297	37.3725
1.795	37.5305	37.1204
1.796	37.5314	37.1204
1.797	37.5322	37.6238
1.798	37.5331	37.3725
1.799	37.5339	37.6238
1.8	37.5348	37.3725
1.801	37.5356	37.3725
1.802	37.5364	37.3725
1.803	37.5373	37.8759
1.804	37.5381	37.1204
1.805	37.5389	37.1204
1.806	37.5397	37.3725
1.807	37.5406	37.6238
1.808	37.5414	37.8759
1.809	37.5423	37.3725
1.81	37.5431	37.1204
1.811	37.5439	36.8689
1.812	37.5448	37.3725
1.813	37.5456	37.6238
1.814	37.5464	36.8689
1.815	37.5472	37.1204
1.816	37.5481	36.8689
1.817	37.549	37.1204
1.818	37.5498	37.1204
1.819	37.5506	36.8689
1.82	37.5515	36.8689
1.821	37.5523	36.8689
1.822	37.5531	37.1204
1.823	37.554	37.8759
1.824	37.5548	37.6238
1.825	37.5556	37.3725
1.826	37.5565	37.8759
1.827	37.5574	37.1204
1.828	37.5582	36.8689
1.829	37.559	37.6238
1.83	37.5599	36.8689
1.831	37.5607	37.3725
1.832	37.5616	38.3791
1.833	37.5624	37.3725
1.834	37.5633	36.6167
1.835	37.5642	36.8689
1.836	37.565	37.6238
1.837	37.5659	37.3725
1.838	37.5667	37.6238
1.839	37.5676	37.6238
1.84	37.5684	37.6238
1.841	37.5693	38.1271
1.842	37.5701	37.1204
1.843	37.571	37.3725
1.844	37.5719	37.3725
1.845	37.5728	37.3725
1.846	37.5736	37.6238
1.847	37.5745	37.6238
1.848	37.5753	38.1271
1.849	37.5762	37.3725
1.85	37.5771	37.3725
1.851	37.5779	37.3725
1.852	37.5788	37.3725
1.853	37.5797	37.3725
1.854	37.5806	38.1271
1.855	37.5815	38.1271
1.856	37.5823	37.3725
1.857	37.5832	37.1204
1.858	37.5841	37.3725
1.859	37.5849	37.3725
1.86	37.5858	38.1271
1.861	37.5867	37.6238
1.862	37.5876	37.6238
1.863	37.5885	37.8759
1.864	37.5894	38.1271
1.865	37.5902	38.1271
1.866	37.5911	37.6238
1.867	37.592	37.1204
1.868	37.5929	36.8689
1.869	37.5937	37.6238
1.87	37.5946	37.3725
1.871	37.5956	37.3725
1.872	37.5964	37.6238
1.873	37.5973	37.6238
1.874	37.5982	37.3725
1.875	37.599	37.6238
1.876	37.5999	38.1271
1.877	37.6008	37.1204
1.878	37.6017	37.6238
1.879	37.6025	36.8689
1.88	37.6035	37.3725
1.881	37.6043	38.1271
1.882	37.6052	37.8759
1.883	37.6061	37.6238
1.884	37.6069	37.3725
1.885	37.6078	37.8759
1.886	37.6087	37.1204
1.887	37.6095	37.6238
1.888	37.6104	37.3725
1.889	37.6113	37.3725
1.89	37.6122	37.6238
1.891	37.613	37.8759
1.892	37.6139	38.1271
1.893	37.6148	37.3725
1.894	37.6156	37.1204
1.895	37.6165	37.1204
1.896	37.6173	37.3725
1.897	37.6182	37.8759
1.898	37.6191	37.1204
1.899	37.6199	37.6238
1.9	37.6208	37.3725
1.901	37.6216	38.1271
1.902	37.6225	37.8759
1.903	37.6233	37.1204
1.904	37.6242	37.3725
1.905	37.625	37.1204
1.906	37.6258	37.3725
1.907	37.6268	37.3725
1.908	37.6276	37.8759
1.909	37.6284	37.3725
1.91	37.6293	37.6238
1.911	37.6301	37.6238
1.912	37.6309	37.6238
1.913	37.6318	36.8689
1.914	37.6326	37.8759
1.915	37.6335	36.8689
1.916	37.6344	37.6238
1.917	37.6352	37.3725
1.918	37.636	37.3725
1.919	37.6369	38.1271
1.92	37.6377	37.8759
1.921	37.6386	37.8759
1.922	37.6394	37.8759
1.923	37.6402	37.3725
1.924	37.6411	37.3725
1.925	37.642	37.3725
1.926	37.6428	37.3725
1.927	37.6437	37.3725
1.928	37.6445	37.3725
1.929	37.6453	38.1271
1.93	37.6462	37.1204
1.931	37.647	37.1204
1.932	37.6478	37.3725
1.933	37.6487	37.3725
1.934	37.6496	37.3725
1.935	37.6504	37.6238
1.936	37.6513	37.6238
1.937	37.6521	37.1204
1.938	37.653	37.3725
1.939	37.6538	37.8759
1.94	37.6547	37.6238
1.941	37.6555	38.1271
1.942	37.6564	37.1204
1.943	37.6573	37.8759
1.944	37.6582	37.3725
1.945	37.659	37.1204
1.946	37.6599	37.3725
1.947	37.6608	37.3725
1.948	37.6616	37.3725
1.949	37.6625	37.6238
1.95	37.6634	37.8759
1.951	37.6642	37.6238
1.952	37.6651	37.1204
1.953	37.666	37.8759
1.954	37.6669	37.8759
1.955	37.6678	37.3725
1.956	37.6686	37.3725
1.957	37.6695	37.3725
1.958	37.6704	37.1204
1.959	37.6713	37.1204
1.96	37.6722	37.6238
1.961	37.6731	37.8759
1.962	37.674	37.6238
1.963	37.6749	37.3725
1.964	37.6757	37.3725
1.965	37.6766	36.6167
1.966	37.6775	38.3791
1.967	37.6784	37.6238
1.968	37.6793	38.1271
1.969	37.6802	37.6238
1.97	37.6811	37.3725
1.971	37.682	36.8689
1.972	37.6829	37.3725
1.973	37.6838	37.8759
1.974	37.6847	37.6238
1.975	37.6855	37.6238
1.976	37.6864	37.8759
1.977	37.6873	37.8759
1.978	37.6882	37.6238
1.979	37.6892	37.3725
1.98	37.6901	37.1204
1.981	37.691	37.1204
1.982	37.6918	38.3791
1.983	37.6927	37.3725
1.984	37.6936	37.8759
1.985	37.6945	37.6238
1.986	37.6954	37.1204
1.987	37.6963	37.6238
1.988	37.6972	37.3725
1.989	37.6981	37.3725
1.99	37.699	37.8759
1.991	37.6999	37.1204
1.992	37.7008	37.6238
1.993	37.7017	38.1271
1.994	37.7026	37.6238
1.995	37.7034	37.1204
1.996	37.7043	37.3725
1.997	37.7052	37.1204
[truncated: 53,003 more rows]

## Sheet: Figure 3M
Thermal Sensor 3		Thermal Sensor 2		Thermal Sensor 1
Time (s)	Temperature (degrees Celsius)	Time (s)	Temperature (degrees Celsius)	Time (s)	Temperature (degrees Celsius)
0	25.2025	0	25.1127	0	25.3151
0.01	25.1903	0.01	25.1734	0.01	25.2784
0.02	25.1903	0.02	25.1369	0.02	25.3274
0.03	25.1657	0.03	25.1369	0.03	25.3397
0.04	25.2025	0.04	25.1855	0.04	25.3397
0.05	25.1903	0.05	25.1127	0.05	25.3029
0.06	25.1779	0.06	25.1612	0.06	25.2906
0.07	25.1779	0.07	25.1369	0.07	25.3397
0.08	25.1779	0.08	25.1369	0.08	25.3029
0.09	25.2025	0.09	25.1491	0.09	25.2784
0.1	25.2025	0.1	25.1369	0.1	25.3397
0.11	25.1779	0.11	25.1491	0.11	25.2906
0.12	25.2148	0.12	25.1491	0.12	25.3274
0.13	25.1657	0.13	25.1248	0.13	25.2538
0.14	25.2271	0.14	25.1612	0.14	25.3029
0.15	25.2271	0.15	25.1855	0.15	25.3519
0.16	25.1779	0.16	25.1734	0.16	25.2784
0.17	25.1288	0.17	25.1491	0.17	25.2906
0.18	25.1779	0.18	25.1006	0.18	25.3029
0.19	25.1657	0.19	25.1369	0.19	25.3029
0.2	25.2025	0.2	25.1612	0.2	25.2661
0.21	25.1779	0.21	25.1248	0.21	25.3397
0.22	25.1534	0.22	25.1369	0.22	25.2906
0.23	25.1903	0.23	25.1612	0.23	25.3151
0.24	25.1779	0.24	25.1612	0.24	25.2784
0.25	25.1657	0.25	25.1491	0.25	25.3151
0.26	25.2148	0.26	25.1369	0.26	25.3029
0.27	25.1657	0.27	25.1127	0.27	25.3151
0.28	25.1657	0.28	25.1734	0.28	25.2661
0.29	25.2148	0.29	25.1369	0.29	25.2906
0.3	25.1657	0.3	25.1248	0.3	25.3519
0.31	25.1657	0.31	25.1491	0.31	25.3397
0.32	25.2271	0.32	25.1248	0.32	25.2661
0.33	25.1779	0.33	25.1491	0.33	25.3151
0.34	25.1903	0.34	25.0884	0.34	25.3029
0.35	25.2271	0.35	25.1491	0.35	25.3274
0.36	25.2148	0.36	25.1127	0.36	25.2784
0.37	25.1411	0.37	25.1491	0.37	25.2784
0.38	25.2148	0.38	25.1127	0.38	25.3029
0.39	25.2025	0.39	25.1127	0.39	25.3151
0.4	25.1779	0.4	25.1248	0.4	25.3151
0.41	25.1411	0.41	25.1248	0.41	25.3397
0.42	25.1779	0.42	25.1612	0.42	25.3151
0.43	25.1779	0.43	25.1734	0.43	25.3274
0.44	25.1779	0.44	25.1248	0.44	25.2906
0.45	25.1534	0.45	25.1612	0.45	25.3151
0.46	25.2394	0.46	25.0884	0.46	25.3029
0.47	25.1657	0.47	25.1369	0.47	25.3397
0.48	25.1903	0.48	25.1491	0.48	25.2906
0.49	25.1657	0.49	25.1491	0.49	25.3274
0.5	25.1903	0.5	25.1491	0.5	25.2661
0.51	25.1411	0.51	25.1248	0.51	25.3397
0.52	25.1779	0.52	25.1369	0.52	25.3887
0.53	25.1411	0.53	25.1369	0.53	25.3274
0.54	25.1779	0.54	25.1369	0.54	25.3151
0.55	25.1903	0.55	25.1369	0.55	25.3274
0.56	25.2148	0.56	25.1127	0.56	25.3151
0.57	25.2025	0.57	25.1127	0.57	25.3029
0.58	25.1903	0.58	25.1491	0.58	25.3151
0.59	25.1779	0.59	25.1369	0.59	25.2906
0.6	25.1411	0.6	25.1369	0.6	25.2906
0.61	25.1779	0.61	25.1006	0.61	25.3397
0.62	25.2271	0.62	25.1369	0.62	25.3029
0.63	25.1657	0.63	25.1734	0.63	25.3029
0.64	25.2025	0.64	25.1127	0.64	25.3274
0.65	25.1657	0.65	25.0763	0.65	25.2538
0.66	25.1657	0.66	25.1248	0.66	25.3519
0.67	25.2025	0.67	25.1369	0.67	25.3151
0.68	25.1657	0.68	25.1491	0.68	25.2906
0.69	25.2025	0.69	25.1855	0.69	25.3029
0.7	25.1903	0.7	25.1491	0.7	25.3274
0.71	25.1779	0.71	25.1491	0.71	25.3397
0.72	25.1657	0.72	25.1491	0.72	25.3397
0.73	25.1411	0.73	25.0884	0.73	25.2784
0.74	25.2025	0.74	25.1248	0.74	25.3029
0.75	25.2025	0.75	25.1734	0.75	25.3029
0.76	25.2148	0.76	25.1127	0.76	25.2538
0.77	25.2025	0.77	25.1369	0.77	25.3274
0.78	25.1903	0.78	25.1612	0.78	25.3029
0.79	25.1903	0.79	25.1248	0.79	25.2784
0.8	25.1779	0.8	25.1127	0.8	25.3151
0.81	25.1657	0.81	25.1369	0.81	25.3151
0.82	25.2025	0.82	25.1612	0.82	25.2906
0.83	25.1903	0.83	25.1369	0.83	25.3274
0.84	25.1657	0.84	25.1127	0.84	25.2538
0.85	25.2025	0.85	25.1612	0.85	25.3151
0.86	25.1657	0.86	25.1369	0.86	25.2906
0.87	25.1657	0.87	25.1491	0.87	25.3029
0.88	25.1903	0.88	25.1006	0.88	25.3397
0.89	25.1657	0.89	25.1127	0.89	25.3151
0.9	25.2271	0.9	25.1127	0.9	25.2784
0.91	25.1657	0.91	25.1127	0.91	25.2906
0.92	25.1779	0.92	25.1491	0.92	25.3029
0.93	25.1779	0.93	25.1127	0.93	25.2784
0.94	25.1411	0.94	25.1127	0.94	25.3151
0.95	25.1657	0.95	25.1127	0.95	25.3274
0.96	25.1534	0.96	25.1855	0.96	25.2906
0.97	25.1657	0.97	25.1127	0.97	25.3151
0.98	25.1657	0.98	25.1369	0.98	25.3029
0.99	25.1779	0.99	25.0884	0.99	25.3274
1	25.1165	1	25.0884	1	25.3151
1.01	25.1657	1.01	25.1248	1.01	25.3274
1.02	25.2025	1.02	25.1127	1.02	25.2906
1.03	25.2025	1.03	25.1127	1.03	25.3029
1.04	25.1534	1.04	25.0884	1.04	25.3397
1.05	25.2025	1.05	25.1369	1.05	25.2416
1.06	25.2025	1.06	25.1491	1.06	25.2784
1.07	25.1779	1.07	25.1248	1.07	25.2906
1.08	25.1779	1.08	25.1127	1.08	25.3151
1.09	25.1779	1.09	25.1127	1.09	25.3397
1.1	25.1779	1.1	25.1127	1.1	25.3274
1.11	25.1657	1.11	25.1127	1.11	25.3029
1.12	25.1657	1.12	25.1127	1.12	25.2784
1.13	25.2025	1.13	25.1127	1.13	25.3151
1.14	25.1657	1.14	25.0763	1.14	25.2784
1.15	25.1657	1.15	25.1612	1.15	25.3029
1.16	25.1903	1.16	25.1127	1.16	25.3151
1.17	25.1657	1.17	25.1491	1.17	25.3151
1.18	25.1534	1.18	25.1248	1.18	25.3151
1.19	25.1534	1.19	25.1248	1.19	25.2661
1.2	25.1779	1.2	25.1369	1.2	25.3274
1.21	25.1657	1.21	25.0763	1.21	25.2784
1.22	25.1779	1.22	25.1491	1.22	25.3029
1.23	25.2148	1.23	25.0642	1.23	25.3397
1.24	25.1779	1.24	25.1491	1.24	25.3274
1.25	25.1779	1.25	25.1127	1.25	25.3151
1.26	25.2271	1.26	25.1006	1.26	25.3397
1.27	25.1534	1.27	25.1006	1.27	25.3151
1.28	25.1534	1.28	25.1491	1.28	25.2906
1.29	25.2025	1.29	25.1734	1.29	25.3274
1.3	25.1534	1.3	25.0763	1.3	25.3029
1.31	25.1903	1.31	25.1127	1.31	25.3274
1.32	25.1779	1.32	25.1369	1.32	25.3151
1.33	25.1779	1.33	25.1369	1.33	25.3397
1.34	25.1657	1.34	25.1006	1.34	25.3151
1.35	25.2148	1.35	25.0884	1.35	25.3274
1.36	25.2025	1.36	25.1127	1.36	25.3397
1.37	25.1903	1.37	25.1491	1.37	25.3029
1.38	25.2025	1.38	25.1248	1.38	25.3151
1.39	25.1657	1.39	25.1369	1.39	25.3397
1.4	25.1903	1.4	25.0763	1.4	25.2906
1.41	25.2271	1.41	25.1491	1.41	25.3151
1.42	25.1779	1.42	25.0763	1.42	25.3151
1.43	25.1657	1.43	25.1734	1.43	25.2538
1.44	25.2025	1.44	25.0763	1.44	25.3397
1.45	25.1657	1.45	25.0884	1.45	25.3642
1.46	25.1534	1.46	25.1369	1.46	25.3274
1.47	25.2025	1.47	25.1491	1.47	25.3029
1.48	25.2394	1.48	25.1127	1.48	25.3519
1.49	25.1779	1.49	25.0642	1.49	25.3397
1.5	25.1534	1.5	25.1006	1.5	25.3274
1.51	25.1779	1.51	25.1248	1.51	25.3642
1.52	25.2394	1.52	25.1369	1.52	25.3151
1.53	25.2025	1.53	25.0884	1.53	25.3151
1.54	25.1657	1.54	25.1369	1.54	25.2784
1.55	25.1657	1.55	25.0763	1.55	25.2906
1.56	25.1657	1.56	25.1491	1.56	25.3397
1.57	25.1779	1.57	25.1248	1.57	25.3765
1.58	25.1657	1.58	25.1248	1.58	25.2906
1.59	25.2025	1.59	25.1127	1.59	25.2906
1.6	25.1903	1.6	25.1127	1.6	25.2906
1.61	25.1903	1.61	25.1127	1.61	25.2906
1.62	25.1657	1.62	25.1612	1.62	25.2906
1.63	25.1779	1.63	25.0763	1.63	25.3029
1.64	25.2025	1.64	25.1006	1.64	25.2784
1.65	25.2025	1.65	25.1127	1.65	25.3029
1.66	25.2148	1.66	25.1006	1.66	25.3397
1.67	25.1903	1.67	25.1127	1.67	25.3151
1.68	25.2025	1.68	25.1491	1.68	25.3397
1.69	25.1411	1.69	25.1369	1.69	25.2784
1.7	25.1779	1.7	25.0884	1.7	25.3029
1.71	25.1779	1.71	25.0763	1.71	25.3151
1.72	25.1903	1.72	25.1127	1.72	25.3029
1.73	25.1657	1.73	25.1612	1.73	25.3151
1.74	25.1779	1.74	25.1006	1.74	25.3397
1.75	25.1657	1.75	25.1127	1.75	25.3274
1.76	25.1779	1.76	25.1006	1.76	25.3397
1.77	25.1903	1.77	25.0884	1.77	25.3151
1.78	25.1657	1.78	25.1127	1.78	25.2661
1.79	25.1657	1.79	25.1127	1.79	25.3029
1.8	25.1903	1.8	25.0763	1.8	25.3519
1.81	25.2025	1.81	25.1612	1.81	25.2784
1.82	25.1534	1.82	25.0884	1.82	25.3029
1.83	25.1779	1.83	25.1612	1.83	25.3519
1.84	25.2271	1.84	25.1127	1.84	25.3029
1.85	25.1779	1.85	25.1127	1.85	25.2661
1.86	25.1903	1.86	25.1491	1.86	25.3642
1.87	25.2025	1.87	25.1369	1.87	25.3397
1.88	25.2025	1.88	25.1006	1.88	25.3397
1.89	25.1779	1.89	25.0884	1.89	25.2784
1.9	25.1657	1.9	25.1127	1.9	25.2906
1.91	25.2271	1.91	25.1369	1.91	25.2784
1.92	25.1903	1.92	25.1369	1.92	25.2784
1.93	25.1534	1.93	25.0763	1.93	25.2661
1.94	25.1903	1.94	25.1369	1.94	25.3397
1.95	25.2025	1.95	25.1127	1.95	25.3029
1.96	25.2025	1.96	25.1491	1.96	25.3151
1.97	25.1903	1.97	25.1491	1.97	25.3397
1.98	25.1657	1.98	25.1006	1.98	25.2784
1.99	25.1534	1.99	25.1369	1.99	25.2906
2	25.1657	2	25.1006	2	25.3151
2.01	25.1779	2.01	25.1127	2.01	25.3397
2.02	25.2271	2.02	25.1127	2.02	25.3029
2.03	25.1903	2.03	25.0642	2.03	25.3151
2.04	25.2025	2.04	25.1248	2.04	25.2538
2.05	25.2148	2.05	25.1127	2.05	25.2906
2.06	25.2025	2.06	25.0642	2.06	25.3151
2.07	25.2271	2.07	25.1127	2.07	25.3029
2.08	25.1657	2.08	25.1369	2.08	25.3151
2.09	25.1779	2.09	25.0884	2.09	25.3274
2.1	25.1903	2.1	25.1006	2.1	25.3274
2.11	25.2148	2.11	25.1369	2.11	25.3029
2.12	25.1903	2.12	25.1369	2.12	25.3397
2.13	25.2148	2.13	25.1491	2.13	25.2906
2.14	25.1779	2.14	25.1127	2.14	25.3151
2.15	25.2025	2.15	25.1127	2.15	25.3397
2.16	25.2025	2.16	25.1369	2.16	25.2661
2.17	25.2271	2.17	25.1248	2.17	25.3151
2.18	25.2148	2.18	25.1006	2.18	25.3274
2.19	25.1411	2.19	25.0763	2.19	25.3397
2.2	25.1288	2.2	25.1612	2.2	25.2906
2.21	25.1903	2.21	25.1369	2.21	25.3397
2.22	25.1903	2.22	25.1248	2.22	25.3397
2.23	25.1534	2.23	25.1006	2.23	25.3151
2.24	25.1657	2.24	25.1248	2.24	25.3397
2.25	25.1903	2.25	25.1127	2.25	25.3274
2.26	25.2025	2.26	25.1248	2.26	25.3151
2.27	25.2025	2.27	25.1491	2.27	25.3151
2.28	25.1779	2.28	25.0763	2.28	25.3151
2.29	25.1903	2.29	25.1127	2.29	25.3274
2.3	25.1779	2.3	25.1369	2.3	25.3029
2.31	25.2025	2.31	25.1006	2.31	25.3151
2.32	25.1903	2.32	25.0884	2.32	25.3151
2.33	25.2148	2.33	25.1491	2.33	25.2784
2.34	25.1903	2.34	25.1127	2.34	25.3151
2.35	25.2271	2.35	25.1127	2.35	25.2294
2.36	25.1779	2.36	25.0521	2.36	25.217
2.37	25.2025	2.37	25.1006	2.37	25.2906
2.38	25.2025	2.38	25.0642	2.38	25.3519
2.39	25.2025	2.39	25.1248	2.39	25.3397
2.4	25.1779	2.4	25.0642	2.4	25.3029
2.41	25.1411	2.41	25.1127	2.41	25.3029
2.42	25.2025	2.42	25.1127	2.42	25.3029
2.43	25.1779	2.43	25.1127	2.43	25.3274
2.44	25.2025	2.44	25.0763	2.44	25.3151
2.45	25.1657	2.45	25.0884	2.45	25.3029
2.46	25.2025	2.46	25.1369	2.46	25.3397
2.47	25.1779	2.47	25.0521	2.47	25.3029
2.48	25.1779	2.48	25.1127	2.48	25.3151
2.49	25.2025	2.49	25.1127	2.49	25.3029
2.5	25.1657	2.5	25.0763	2.5	25.2661
2.51	25.1903	2.51	25.1006	2.51	25.3029
2.52	25.2025	2.52	25.1127	2.52	25.3151
2.53	25.1903	2.53	25.0521	2.53	25.3151
2.54	25.1779	2.54	25.1127	2.54	25.3274
2.55	25.2271	2.55	25.0884	2.55	25.3151
2.56	25.1779	2.56	25.1006	2.56	25.3274
2.57	25.1534	2.57	25.1127	2.57	25.3029
2.58	25.1779	2.58	25.1369	2.58	25.3029
2.59	25.2025	2.59	25.0642	2.59	25.3151
2.6	25.2025	2.6	25.1127	2.6	25.3151
2.61	25.2025	2.61	25.0884	2.61	25.3029
2.62	25.2148	2.62	25.0763	2.62	25.3765
2.63	25.2148	2.63	25.1248	2.63	25.2538
2.64	25.1903	2.64	25.0763	2.64	25.2906
2.65	25.2025	2.65	25.1006	2.65	25.3151
2.66	25.1779	2.66	25.0884	2.66	25.3029
2.67	25.2025	2.67	25.0884	2.67	25.3151
2.68	25.1657	2.68	25.1006	2.68	25.3029
2.69	25.1779	2.69	25.0884	2.69	25.3029
2.7	25.2271	2.7	25.0763	2.7	25.2784
2.71	25.1903	2.71	25.0884	2.71	25.2906
2.72	25.2394	2.72	25.1127	2.72	25.2906
2.73	25.1657	2.73	25.0884	2.73	25.3274
2.74	25.1779	2.74	25.1006	2.74	25.3029
2.75	25.1903	2.75	25.0884	2.75	25.3274
2.76	25.1903	2.76	25.0884	2.76	25.3151
2.77	25.2025	2.77	25.0521	2.77	25.2661
2.78	25.1657	2.78	25.1491	2.78	25.3029
2.79	25.1779	2.79	25.1006	2.79	25.3151
2.8	25.1779	2.8	25.1369	2.8	25.2784
2.81	25.2394	2.81	25.0884	2.81	25.3151
2.82	25.1534	2.82	25.0884	2.82	25.3151
2.83	25.2025	2.83	25.1006	2.83	25.3029
2.84	25.1903	2.84	25.1369	2.84	25.3029
2.85	25.2148	2.85	25.1127	2.85	25.3029
2.86	25.2271	2.86	25.1127	2.86	25.3029
2.87	25.1779	2.87	25.0763	2.87	25.3274
2.88	25.1657	2.88	25.0884	2.88	25.3151
2.89	25.1903	2.89	25.1369	2.89	25.2784
2.9	25.1779	2.9	25.0642	2.9	25.2906
2.91	25.2025	2.91	25.1006	2.91	25.3151
2.92	25.2148	2.92	25.1127	2.92	25.2784
2.93	25.2148	2.93	25.0884	2.93	25.2661
2.94	25.1657	2.94	25.1127	2.94	25.3029
2.95	25.1534	2.95	25.0884	2.95	25.3029
2.96	25.2148	2.96	25.1127	2.96	25.3274
2.97	25.2394	2.97	25.0763	2.97	25.3029
2.98	25.2148	2.98	25.1006	2.98	25.3029
2.99	25.2025	2.99	25.1006	2.99	25.2784
3	25.1903	3	25.1006	3	25.3151
3.01	25.1534	3.01	25.0763	3.01	25.3029
3.02	25.2394	3.02	25.1006	3.02	25.2906
3.03	25.1657	3.03	25.0399	3.03	25.3151
3.04	25.2025	3.04	25.1491	3.04	25.3029
3.05	25.1534	3.05	25.0763	3.05	25.3029
3.06	25.1903	3.06	25.0763	3.06	25.3151
3.07	25.1779	3.07	25.0884	3.07	25.2661
3.08	25.1779	3.08	25.1006	3.08	25.2784
3.09	25.1903	3.09	25.0884	3.09	25.2661
3.1	25.1657	3.1	25.0884	3.1	25.3151
3.11	25.1903	3.11	25.0763	3.11	25.3151
3.12	25.1657	3.12	25.0763	3.12	25.2784
3.13	25.2025	3.13	25.0763	3.13	25.3029
3.14	25.2025	3.14	25.0521	3.14	25.3029
3.15	25.2025	3.15	25.0884	3.15	25.3274
3.16	25.1657	3.16	25.0642	3.16	25.2784
3.17	25.2025	3.17	25.0884	3.17	25.3151
3.18	25.2025	3.18	25.0763	3.18	25.2661
3.19	25.2148	3.19	25.1006	3.19	25.2661
3.2	25.2025	3.2	25.1006	3.2	25.2538
3.21	25.1779	3.21	25.0521	3.21	25.3274
3.22	25.1903	3.22	25.1127	3.22	25.2784
3.23	25.1657	3.23	25.0884	3.23	25.3397
3.24	25.2025	3.24	25.0642	3.24	25.3029
3.25	25.1779	3.25	25.1006	3.25	25.2661
3.26	25.2025	3.26	25.0642	3.26	25.3397
3.27	25.2394	3.27	25.1006	3.27	25.2784
3.28	25.1657	3.28	25.1006	3.28	25.2538
3.29	25.2025	3.29	25.0763	3.29	25.2784
3.3	25.1657	3.3	25.1248	3.3	25.3274
3.31	25.2025	3.31	25.0521	3.31	25.3151
3.32	25.2148	3.32	25.0642	3.32	25.2906
3.33	25.1657	3.33	25.0884	3.33	25.3151
3.34	25.1779	3.34	25.0884	3.34	25.3151
3.35	25.2025	3.35	25.0521	3.35	25.3029
3.36	25.2025	3.36	25.1006	3.36	25.3151
3.37	25.1779	3.37	25.0642	3.37	25.2906
3.38	25.1657	3.38	25.0521	3.38	25.2784
3.39	25.2025	3.39	25.1127	3.39	25.2906
3.4	25.2025	3.4	25.1006	3.4	25.3029
3.41	25.1779	3.41	25.0884	3.41	25.3151
3.42	25.1165	3.42	25.0763	3.42	25.2906
3.43	25.2148	3.43	25.0884	3.43	25.2538
3.44	25.1903	3.44	25.1127	3.44	25.3151
3.45	25.2271	3.45	25.1127	3.45	25.3397
3.46	25.2271	3.46	25.1006	3.46	25.2416
3.47	25.2025	3.47	25.1006	3.47	25.2538
3.48	25.2025	3.48	25.1006	3.48	25.2661
3.49	25.2025	3.49	25.1006	3.49	25.2661
3.5	25.2025	3.5	25.0884	3.5	25.3151
3.51	25.1779	3.51	25.0763	3.51	25.2784
3.52	25.1903	3.52	25.1127	3.52	25.2661
3.53	25.2025	3.53	25.0521	3.53	25.2906
3.54	25.1657	3.54	25.1248	3.54	25.3029
3.55	25.2025	3.55	25.0763	3.55	25.3151
3.56	25.1779	3.56	25.0521	3.56	25.3151
3.57	25.1903	3.57	25.1006	3.57	25.3151
3.58	25.1779	3.58	25.1127	3.58	25.3151
3.59	25.2271	3.59	25.0642	3.59	25.2784
3.6	25.2394	3.6	25.0884	3.6	25.2416
3.61	25.2025	3.61	25.1127	3.61	25.2416
3.62	25.2271	3.62	25.1006	3.62	25.2784
3.63	25.2271	3.63	25.1127	3.63	25.3397
3.64	25.1903	3.64	25.0884	3.64	25.2906
3.65	25.1903	3.65	25.0642	3.65	25.2784
3.66	25.1657	3.66	25.0278	3.66	25.3397
3.67	25.2271	3.67	25.0763	3.67	25.3029
3.68	25.2271	3.68	25.0642	3.68	25.3274
3.69	25.2025	3.69	25.0884	3.69	25.3029
3.7	25.2148	3.7	25.0763	3.7	25.2784
3.71	25.1903	3.71	25.1127	3.71	25.3274
3.72	25.2517	3.72	25.0642	3.72	25.2906
3.73	25.2025	3.73	25.0884	3.73	25.2906
3.74	25.2025	3.74	25.0642	3.74	25.3274
3.75	25.1903	3.75	25.1006	3.75	25.3029
3.76	25.1779	3.76	25.1006	3.76	25.2538
3.77	25.1903	3.77	25.1491	3.77	25.2906
3.78	25.2394	3.78	25.0884	3.78	25.2784
3.79	25.2025	3.79	25.0763	3.79	25.3151
3.8	25.1779	3.8	25.0763	3.8	25.2784
3.81	25.2394	3.81	25.1248	3.81	25.2538
3.82	25.264	3.82	25.1127	3.82	25.2661
3.83	25.2025	3.83	25.0884	3.83	25.3151
3.84	25.2271	3.84	25.0763	3.84	25.2906
3.85	25.2271	3.85	25.0884	3.85	25.2416
3.86	25.2271	3.86	25.0884	3.86	25.3029
3.87	25.2025	3.87	25.0884	3.87	25.2784
3.88	25.1903	3.88	25.0763	3.88	25.3274
3.89	25.2025	3.89	25.0884	3.89	25.2784
3.9	25.2025	3.9	25.1006	3.9	25.2784
3.91	25.1779	3.91	25.1127	3.91	25.2784
3.92	25.2271	3.92	25.1127	3.92	25.2661
3.93	25.2394	3.93	25.0884	3.93	25.2661
3.94	25.264	3.94	25.0884	3.94	25.2784
3.95	25.2025	3.95	25.1248	3.95	25.2906
3.96	25.2025	3.96	25.0521	3.96	25.3151
3.97	25.2025	3.97	25.0521	3.97	25.2784
3.98	25.2025	3.98	25.1127	3.98	25.2538
3.99	25.2271	3.99	25.1006	3.99	25.2538
4	25.2148	4	25.0884	4	25.3029
4.01	25.2271	4.01	25.0521	4.01	25.3029
4.02	25.1779	4.02	25.0763	4.02	25.3029
4.03	25.2271	4.03	25.1006	4.03	25.3151
4.04	25.1779	4.04	25.0884	4.04	25.2906
4.05	25.2271	4.05	25.1006	4.05	25.2661
4.06	25.2025	4.06	25.1127	4.06	25.2661
4.07	25.2271	4.07	25.0399	4.07	25.2661
4.08	25.2148	4.08	25.1248	4.08	25.2661
4.09	25.1779	4.09	25.0521	4.09	25.2538
4.1	25.2148	4.1	25.0642	4.1	25.2661
4.11	25.1779	4.11	25.0884	4.11	25.2784
4.12	25.2025	4.12	25.0642	4.12	25.3151
4.13	25.2394	4.13	25.0884	4.13	25.3029
4.14	25.2271	4.14	25.1006	4.14	25.2784
4.15	25.2025	4.15	25.0642	4.15	25.2416
4.16	25.1534	4.16	25.1006	4.16	25.2416
4.17	25.2025	4.17	25.0884	4.17	25.2661
4.18	25.2271	4.18	25.0399	4.18	25.2661
4.19	25.2025	4.19	25.0521	4.19	25.2661
4.2	25.2271	4.2	25.0884	4.2	25.2661
4.21	25.2148	4.21	25.0763	4.21	25.3029
4.22	25.2148	4.22	25.0521	4.22	25.2661
4.23	25.2025	4.23	25.0521	4.23	25.3029
4.24	25.2394	4.24	25.1248	4.24	25.2784
4.25	25.1903	4.25	25.0642	4.25	25.217
4.26	25.2025	4.26	25.0884	4.26	25.2538
4.27	25.2148	4.27	25.0642	4.27	25.2294
4.28	25.2148	4.28	25.0642	4.28	25.2294
4.29	25.2394	4.29	25.1006	4.29	25.2538
4.3	25.1903	4.3	25.0642	4.3	25.2416
4.31	25.1903	4.31	25.0763	4.31	25.3029
4.32	25.2517	4.32	25.0763	4.32	25.2784
4.33	25.2025	4.33	25.0521	4.33	25.3029
4.34	25.2271	4.34	25.0399	4.34	25.3029
4.35	25.264	4.35	25.1006	4.35	25.2906
4.36	25.2517	4.36	25.0763	4.36	25.2416
4.37	25.2025	4.37	25.0642	4.37	25.2906
4.38	25.2148	4.38	25.0642	4.38	25.2784
4.39	25.2025	4.39	25.0642	4.39	25.2661
4.4	25.2025	4.4	25.0399	4.4	25.2906
4.41	25.2025	4.41	25.0642	4.41	25.2416
4.42	25.2025	4.42	25.0884	4.42	25.2294
4.43	25.2025	4.43	25.0763	4.43	25.2906
4.44	25.2271	4.44	25.0763	4.44	25.2661
4.45	25.1903	4.45	25.0884	4.45	25.2906
4.46	25.1657	4.46	25.0521	4.46	25.3029
4.47	25.2762	4.47	25.0642	4.47	25.2416
4.48	25.2025	4.48	25.0642	4.48	25.2538
4.49	25.2271	4.49	25.0642	4.49	25.2416
4.5	25.2394	4.5	25.0642	4.5	25.2661
4.51	25.2271	4.51	25.0884	4.51	25.2906
4.52	25.2271	4.52	25.0642	4.52	25.2784
4.53	25.2025	4.53	25.0642	4.53	25.2784
4.54	25.1657	4.54	25.0521	4.54	25.3151
4.55	25.2271	4.55	25.0521	4.55	25.2784
4.56	25.264	4.56	25.0035	4.56	25.2784
4.57	25.2271	4.57	25.0399	4.57	25.2784
4.58	25.2025	4.58	25.0763	4.58	25.3397
4.59	25.2025	4.59	25.0884	4.59	25.2661
4.6	25.2025	4.6	25.0399	4.6	25.2784
4.61	25.264	4.61	25.0642	4.61	25.2416
4.62	25.2517	4.62	25.0642	4.62	25.2416
4.63	25.2394	4.63	25.0763	4.63	25.2416
4.64	25.2148	4.64	25.0399	4.64	25.2784
4.65	25.2025	4.65	25.0642	4.65	25.2906
4.66	25.2271	4.66	25.0521	4.66	25.2784
4.67	25.2025	4.67	25.1006	4.67	25.2661
4.68	25.2517	4.68	25.0642	4.68	25.2784
4.69	25.2394	4.69	25.0521	4.69	25.3029
4.7	25.2394	4.7	25.0763	4.7	25.2906
4.71	25.2271	4.71	25.0763	4.71	25.2906
4.72	25.2025	4.72	25.0642	4.72	25.3274
4.73	25.2148	4.73	25.0399	4.73	25.3029
4.74	25.2025	4.74	25.0399	4.74	25.3274
4.75	25.2271	4.75	25.0884	4.75	25.2661
4.76	25.2517	4.76	25.0156	4.76	25.2538
4.77	25.2517	4.77	25.0399	4.77	25.2784
4.78	25.2025	4.78	25.0763	4.78	25.2661
4.79	25.1903	4.79	25.0884	4.79	25.2906
4.8	25.2271	4.8	25.0884	4.8	25.2906
4.81	25.2394	4.81	25.0642	4.81	25.2416
4.82	25.2517	4.82	25.0642	4.82	25.2784
4.83	25.2025	4.83	25.0521	4.83	25.2784
4.84	25.264	4.84	25.0763	4.84	25.2906
4.85	25.2517	4.85	25.0642	4.85	25.3151
4.86	25.1779	4.86	25.0763	4.86	25.2906
4.87	25.2148	4.87	25.0884	4.87	25.2416
4.88	25.1903	4.88	25.0278	4.88	25.2784
4.89	25.2517	4.89	25.0763	4.89	25.2661
4.9	25.2271	4.9	25.0642	4.9	25.2538
4.91	25.2271	4.91	25.1006	4.91	25.2906
4.92	25.264	4.92	25.0156	4.92	25.2784
4.93	25.2517	4.93	25.0884	4.93	25.2906
4.94	25.2148	4.94	25.0642	4.94	25.2784
4.95	25.1657	4.95	25.0763	4.95	25.2416
4.96	25.2025	4.96	25.1006	4.96	25.2784
4.97	25.2394	4.97	25.0884	4.97	25.2906
4.98	25.2394	4.98	25.0399	4.98	25.2784
4.99	25.2271	4.99	25.0521	4.99	25.3029
5	25.2394	5	25.0035	5	25.3274
5.01	25.2517	5.01	25.0642	5.01	25.2416
5.02	25.2271	5.02	25.0884	5.02	25.2784
5.03	25.2394	5.03	25.0399	5.03	25.2416
5.04	25.1903	5.04	25.0156	5.04	25.2784
5.05	25.2394	5.05	25.0763	5.05	25.3029
5.06	25.2025	5.06	25.0642	5.06	25.2784
5.07	25.264	5.07	25.0399	5.07	25.2906
5.08	25.2025	5.08	25.0642	5.08	25.2784
5.09	25.2394	5.09	25.0399	5.09	25.2906
5.1	25.2025	5.1	25.0763	5.1	25.2906
5.11	25.2271	5.11	25.0156	5.11	25.3029
5.12	25.2762	5.12	25.0763	5.12	25.2784
5.13	25.2394	5.13	25.0399	5.13	25.2906
5.14	25.2271	5.14	25.0642	5.14	25.2416
5.15	25.2148	5.15	25.0399	5.15	25.3029
5.16	25.2394	5.16	25.0521	5.16	25.2538
5.17	25.2271	5.17	25.0521	5.17	25.2538
5.18	25.2148	5.18	25.0399	5.18	25.2538
5.19	25.2148	5.19	25.0278	5.19	25.2538
5.2	25.2271	5.2	25.0884	5.2	25.2784
5.21	25.2886	5.21	25.0278	5.21	25.2294
5.22	25.1903	5.22	25.0521	5.22	25.2416
5.23	25.2394	5.23	25.0035	5.23	25.2906
5.24	25.2271	5.24	25.0642	5.24	25.2906
5.25	25.2762	5.25	25.0521	5.25	25.2906
5.26	25.2025	5.26	25.0399	5.26	25.2416
5.27	25.1903	5.27	25.0763	5.27	25.2906
5.28	25.1903	5.28	25.0278	5.28	25.2661
5.29	25.2271	5.29	25.0884	5.29	25.2784
5.3	25.1903	5.3	25.0399	5.3	25.2784
5.31	25.2394	5.31	25.0521	5.31	25.2784
5.32	25.264	5.32	25.0399	5.32	25.3151
5.33	25.2394	5.33	25.0399	5.33	25.2784
5.34	25.2025	5.34	25.0763	5.34	25.2906
5.35	25.2025	5.35	25.0642	5.35	25.2784
5.36	25.2886	5.36	25.0278	5.36	25.2538
5.37	25.2394	5.37	25.0278	5.37	25.2416
5.38	25.2025	5.38	25.0278	5.38	25.2661
5.39	25.2025	5.39	25.0278	5.39	25.2906
5.4	25.2025	5.4	25.0884	5.4	25.2906
5.41	25.2025	5.41	25.0521	5.41	25.2661
5.42	25.1903	5.42	25.0763	5.42	25.2416
5.43	25.2025	5.43	25.0278	5.43	25.2661
5.44	25.2394	5.44	25.0521	5.44	25.2906
5.45	25.2148	5.45	25.0763	5.45	25.2906
5.46	25.2394	5.46	25.0399	5.46	25.2416
5.47	25.2025	5.47	25.0763	5.47	25.217
5.48	25.2025	5.48	25.0642	5.48	25.2538
5.49	25.2148	5.49	25.0521	5.49	25.2784
5.5	25.264	5.5	25.0521	5.5	25.3029
5.51	25.264	5.51	25.0278	5.51	25.2784
5.52	25.2025	5.52	25.0763	5.52	25.2661
5.53	25.2025	5.53	25.0399	5.53	25.2538
5.54	25.2148	5.54	25.0521	5.54	25.2294
5.55	25.2394	5.55	25.0521	5.55	25.2661
5.56	25.1657	5.56	25.0156	5.56	25.3029
5.57	25.2271	5.57	25.0763	5.57	25.2661
5.58	25.2025	5.58	25.0763	5.58	25.2784
5.59	25.2148	5.59	25.0156	5.59	25.2906
5.6	25.2394	5.6	25.0399	5.6	25.3029
5.61	25.1903	5.61	25.0763	5.61	25.2416
5.62	25.2394	5.62	25.0521	5.62	25.2661
5.63	25.2271	5.63	25.0642	5.63	25.2416
5.64	25.1903	5.64	25.0278	5.64	25.3029
5.65	25.2394	5.65	25.0642	5.65	25.3029
5.66	25.2271	5.66	25.0156	5.66	25.2906
5.67	25.2025	5.67	25.0521	5.67	25.2416
5.68	25.1779	5.68	25.0521	5.68	25.2784
5.69	25.2762	5.69	25.0642	5.69	25.2906
5.7	25.2025	5.7	25.0642	5.7	25.2416
5.71	25.2517	5.71	25.0521	5.71	25.2661
5.72	25.2517	5.72	25.0521	5.72	25.2784
5.73	25.2148	5.73	25.0642	5.73	25.2661
5.74	25.2025	5.74	25.0763	5.74	25.2294
5.75	25.2517	5.75	25.0156	5.75	25.2416
5.76	25.264	5.76	25.0278	5.76	25.3029
5.77	25.2025	5.77	25.0521	5.77	25.2661
5.78	25.2148	5.78	25.0642	5.78	25.2906
5.79	25.2271	5.79	25.0884	5.79	25.2538
5.8	25.2517	5.8	25.0521	5.8	25.2661
5.81	25.2025	5.81	25.0521	5.81	25.2784
5.82	25.2148	5.82	25.0399	5.82	25.2416
5.83	25.2025	5.83	25.0763	5.83	25.2784
5.84	25.2025	5.84	25.0642	5.84	25.2661
5.85	25.2517	5.85	25.0521	5.85	25.2906
5.86	25.1903	5.86	25.0642	5.86	25.2416
5.87	25.264	5.87	25.0642	5.87	25.2416
5.88	25.1903	5.88	25.0763	5.88	25.2661
5.89	25.1779	5.89	25.0521	5.89	25.2661
5.9	25.2025	5.9	25.0399	5.9	25.3151
5.91	25.2394	5.91	25.0763	5.91	25.2784
5.92	25.264	5.92	25.0763	5.92	25.2661
5.93	25.1903	5.93	25.0884	5.93	25.2784
5.94	25.1903	5.94	25.0399	5.94	25.2416
5.95	25.2025	5.95	25.0278	5.95	25.2538
5.96	25.2025	5.96	25.0156	5.96	25.2661
5.97	25.2025	5.97	25.0035	5.97	25.2784
5.98	25.2271	5.98	25.0521	5.98	25.2661
5.99	25.2394	5.99	25.0642	5.99	25.2538
6	25.2517	6	25.0521	6	25.2416
6.01	25.2025	6.01	25.0156	6.01	25.2784
6.02	25.1903	6.02	25.0642	6.02	25.2784
6.03	25.2517	6.03	25.0642	6.03	25.2906
6.04	25.2025	6.04	25.0763	6.04	25.2906
6.05	25.2148	6.05	25.0156	6.05	25.2538
6.06	25.2148	6.06	25.0763	6.06	25.2906
6.07	25.2271	6.07	25.0521	6.07	25.3151
6.08	25.2025	6.08	25.0399	6.08	25.2784
6.09	25.2025	6.09	25.0399	6.09	25.2784
6.1	25.264	6.1	25.0156	6.1	25.3029
6.11	25.2148	6.11	25.0763	6.11	25.2906
6.12	25.2394	6.12	25.0156	6.12	25.2784
6.13	25.2394	6.13	25.0763	6.13	25.2416
6.14	25.2517	6.14	25.0884	6.14	25.2906
6.15	25.1779	6.15	25.0642	6.15	25.2661
6.16	25.2517	6.16	25.0156	6.16	25.2416
6.17	25.2148	6.17	25.0278	6.17	25.3151
6.18	25.1903	6.18	25.0763	6.18	25.2784
6.19	25.2394	6.19	25.0521	6.19	25.2661
6.2	25.2271	6.2	25.0521	6.2	25.2661
6.21	25.2517	6.21	25.0035	6.21	25.2661
6.22	25.2271	6.22	25.0399	6.22	25.2294
6.23	25.2025	6.23	25.0521	6.23	25.2538
6.24	25.2517	6.24	25.0884	6.24	25.217
6.25	25.1779	6.25	25.0642	6.25	25.2661
6.26	25.2394	6.26	25.0521	6.26	25.2538
6.27	25.2025	6.27	25.0278	6.27	25.2661
6.28	25.264	6.28	25.0884	6.28	25.2661
6.29	25.1903	6.29	25.0278	6.29	25.2416
6.3	25.2271	6.3	25.0763	6.3	25.3151
6.31	25.2394	6.31	25.0156	6.31	25.3029
6.32	25.2148	6.32	25.0521	6.32	25.3029
6.33	25.2025	6.33	25.0521	6.33	25.2416
6.34	25.2517	6.34	25.0399	6.34	25.2784
6.35	25.2762	6.35	25.0884	6.35	25.2661
6.36	25.2271	6.36	25.0521	6.36	25.2906
6.37	25.2517	6.37	25.0278	6.37	25.2538
6.38	25.2148	6.38	25.0521	6.38	25.2906
6.39	25.2517	6.39	25.0035	6.39	25.2538
6.4	25.2394	6.4	25.0156	6.4	25.2906
6.41	25.2271	6.41	25.0156	6.41	25.3151
6.42	25.2517	6.42	25.0763	6.42	25.2294
6.43	25.1903	6.43	25.0399	6.43	25.2784
6.44	25.2886	6.44	25.0884	6.44	25.2661
6.45	25.2025	6.45	25.0156	6.45	25.2906
6.46	25.2271	6.46	25.0642	6.46	25.2906
6.47	25.2271	6.47	25.0763	6.47	25.2661
6.48	25.2148	6.48	25.0278	6.48	25.2906
6.49	25.2394	6.49	25.0521	6.49	25.2538
6.5	25.2517	6.5	25.0399	6.5	25.2906
6.51	25.2271	6.51	25.0642	6.51	25.2906
6.52	25.2025	6.52	25.0884	6.52	25.3029
6.53	25.2148	6.53	25.0278	6.53	25.3151
6.54	25.2394	6.54	25.0763	6.54	25.3029
6.55	25.2762	6.55	25.0521	6.55	25.2538
6.56	25.264	6.56	25.0763	6.56	25.2784
6.57	25.2025	6.57	25.0884	6.57	25.2906
6.58	25.2394	6.58	25.0399	6.58	25.217
6.59	25.264	6.59	25.0642	6.59	25.2661
6.6	25.2148	6.6	25.0642	6.6	25.2538
6.61	25.2394	6.61	25.0278	6.61	25.2538
6.62	25.2271	6.62	25.0763	6.62	25.2906
6.63	25.2271	6.63	25.0521	6.63	25.2784
6.64	25.2271	6.64	25.0399	6.64	25.2661
6.65	25.2271	6.65	25.0399	6.65	25.2661
6.66	25.264	6.66	25.0399	6.66	25.2661
6.67	25.2517	6.67	24.9671	6.67	25.2784
6.68	25.2394	6.68	25.0642	6.68	25.2661
6.69	25.2517	6.69	25.0763	6.69	25.3274
6.7	25.2271	6.7	25.0035	6.7	25.2906
6.71	25.2886	6.71	25.0763	6.71	25.2906
6.72	25.2271	6.72	25.0521	6.72	25.3151
6.73	25.2517	6.73	25.0642	6.73	25.2661
6.74	25.2762	6.74	25.0763	6.74	25.2661
6.75	25.2762	6.75	25.0642	6.75	25.3029
6.76	25.2025	6.76	25.0156	6.76	25.2538
6.77	25.2517	6.77	25.0521	6.77	25.2661
6.78	25.2271	6.78	25.0035	6.78	25.3029
6.79	25.2271	6.79	25.0399	6.79	25.2661
6.8	25.2517	6.8	25.0521	6.8	25.2906
6.81	25.2394	6.81	25.0763	6.81	25.2416
6.82	25.2025	6.82	25.0399	6.82	25.2048
6.83	25.2762	6.83	25.0521	6.83	25.2538
6.84	25.2271	6.84	25.0399	6.84	25.2661
6.85	25.2762	6.85	25.0521	6.85	25.3151
6.86	25.2394	6.86	25.0278	6.86	25.3029
6.87	25.264	6.87	25.0035	6.87	25.2661
6.88	25.2762	6.88	25.0884	6.88	25.2784
6.89	25.2394	6.89	25.0763	6.89	25.2784
6.9	25.2025	6.9	25.0156	6.9	25.2538
6.91	25.2886	6.91	25.0399	6.91	25.2661
6.92	25.264	6.92	25.0156	6.92	25.2906
6.93	25.2517	6.93	25.0763	6.93	25.2538
6.94	25.264	6.94	25.0399	6.94	25.2784
6.95	25.264	6.95	25.0521	6.95	25.2538
6.96	25.2025	6.96	25.0399	6.96	25.2784
6.97	25.2517	6.97	25.0278	6.97	25.2906
6.98	25.2517	6.98	25.0399	6.98	25.2784
6.99	25.2271	6.99	25.0884	6.99	25.2294
7	25.2148	7	25.0521	7	25.2538
7.01	25.2517	7.01	25.0399	7.01	25.2538
7.02	25.2517	7.02	25.0642	7.02	25.2784
7.03	25.2271	7.03	25.0642	7.03	25.2784
7.04	25.264	7.04	25.0521	7.04	25.2906
7.05	25.2394	7.05	25.0399	7.05	25.2661
7.06	25.264	7.06	25.0521	7.06	25.2661
7.07	25.2394	7.07	25.0399	7.07	25.2784
7.08	25.2762	7.08	25.0156	7.08	25.2661
7.09	25.2025	7.09	25.0884	7.09	25.2416
7.1	25.2762	7.1	25.0156	7.1	25.2661
7.11	25.2394	7.11	25.0521	7.11	25.2906
7.12	25.2394	7.12	25.0521	7.12	25.2661
7.13	25.2762	7.13	25.0399	7.13	25.2294
7.14	25.2762	7.14	25.0642	7.14	25.2784
7.15	25.2271	7.15	25.0521	7.15	25.2661
7.16	25.2148	7.16	25.0156	7.16	25.2416
7.17	25.2394	7.17	25.0035	7.17	25.2416
7.18	25.2762	7.18	24.9671	7.18	25.2416
7.19	25.2025	7.19	25.0399	7.19	25.2784
7.2	25.2394	7.2	25.0521	7.2	25.2784
7.21	25.2517	7.21	25.0399	7.21	25.2784
7.22	25.2271	7.22	25.0156	7.22	25.2661
7.23	25.2271	7.23	25.0642	7.23	25.2416
7.24	25.264	7.24	24.955	7.24	25.2784
7.25	25.1903	7.25	25.0521	7.25	25.2416
7.26	25.264	7.26	25.0884	7.26	25.217
7.27	25.2025	7.27	24.9913	7.27	25.2538
7.28	25.264	7.28	25.0642	7.28	25.2661
7.29	25.2271	7.29	25.0642	7.29	25.2784
7.3	25.2394	7.3	25.0156	7.3	25.2661
7.31	25.264	7.31	25.0642	7.31	25.2784
7.32	25.1903	7.32	25.0399	7.32	25.3151
7.33	25.2271	7.33	25.0399	7.33	25.3029
7.34	25.2517	7.34	25.0521	7.34	25.2906
7.35	25.264	7.35	24.9913	7.35	25.2661
7.36	25.2271	7.36	24.9913	7.36	25.217
7.37	25.2271	7.37	25.0035	7.37	25.2906
7.38	25.2394	7.38	25.0642	7.38	25.2538
7.39	25.2394	7.39	25.0156	7.39	25.2538
7.4	25.2762	7.4	25.0642	7.4	25.2538
7.41	25.2025	7.41	25.0642	7.41	25.2538
7.42	25.2271	7.42	25.0278	7.42	25.2661
7.43	25.2517	7.43	25.0156	7.43	25.2784
7.44	25.2271	7.44	25.0156	7.44	25.2784
7.45	25.264	7.45	25.0642	7.45	25.2538
7.46	25.2394	7.46	25.0156	7.46	25.2906
7.47	25.264	7.47	25.0035	7.47	25.2784
7.48	25.2517	7.48	25.0521	7.48	25.2784
7.49	25.2886	7.49	25.0278	7.49	25.3029
7.5	25.264	7.5	25.0763	7.5	25.2661
7.51	25.2148	7.51	25.0156	7.51	25.2416
7.52	25.264	7.52	25.0763	7.52	25.2416
7.53	25.2025	7.53	25.0399	7.53	25.2538
7.54	25.2271	7.54	25.0156	7.54	25.2784
7.55	25.2394	7.55	25.0156	7.55	25.2784
7.56	25.2517	7.56	25.0278	7.56	25.2784
7.57	25.2271	7.57	25.0156	7.57	25.2661
7.58	25.2148	7.58	25.0642	7.58	25.2538
7.59	25.2271	7.59	25.0278	7.59	25.2416
7.6	25.3008	7.6	25.0156	7.6	25.2906
7.61	25.264	7.61	25.0156	7.61	25.3029
7.62	25.2025	7.62	24.9913	7.62	25.2416
7.63	25.2394	7.63	24.9913	7.63	25.2538
7.64	25.2517	7.64	25.0156	7.64	25.2906
7.65	25.264	7.65	25.0521	7.65	25.2906
7.66	25.2148	7.66	25.0156	7.66	25.2661
7.67	25.264	7.67	25.0642	7.67	25.2048
7.68	25.2025	7.68	25.0642	7.68	25.217
7.69	25.2271	7.69	25.0156	7.69	25.2294
7.7	25.2394	7.7	25.0156	7.7	25.2661
7.71	25.2025	7.71	25.0521	7.71	25.2906
7.72	25.2517	7.72	25.0521	7.72	25.2906
7.73	25.2517	7.73	25.0521	7.73	25.2906
7.74	25.2271	7.74	25.0521	7.74	25.2661
7.75	25.2394	7.75	25.0399	7.75	25.2538
7.76	25.1903	7.76	25.0399	7.76	25.2661
7.77	25.264	7.77	25.0035	7.77	25.2416
7.78	25.2762	7.78	25.0399	7.78	25.2906
7.79	25.2148	7.79	25.0521	7.79	25.3151
7.8	25.2394	7.8	25.0642	7.8	25.2416
7.81	25.2517	7.81	25.0156	7.81	25.2538
7.82	25.2271	7.82	25.0278	7.82	25.2661
7.83	25.2394	7.83	25.0156	7.83	25.2661
7.84	25.1779	7.84	24.9913	7.84	25.2661
7.85	25.2394	7.85	25.0278	7.85	25.2294
7.86	25.2025	7.86	25.0521	7.86	25.2416
7.87	25.2148	7.87	25.0399	7.87	25.2538
7.88	25.2271	7.88	25.0642	7.88	25.217
7.89	25.2271	7.89	25.0399	7.89	25.2661
7.9	25.2517	7.9	25.0642	7.9	25.2416
7.91	25.2271	7.91	25.0156	7.91	25.2416
7.92	25.2394	7.92	25.0278	7.92	25.2416
7.93	25.264	7.93	25.0642	7.93	25.2416
7.94	25.2762	7.94	25.0278	7.94	25.2661
7.95	25.2271	7.95	25.0399	7.95	25.2784
7.96	25.2394	7.96	25.0763	7.96	25.2294
7.97	25.2271	7.97	25.0156	7.97	25.2906
7.98	25.2517	7.98	24.9792	7.98	25.2416
7.99	25.2271	7.99	24.9913	7.99	25.2416
8	25.2148	8	25.0278	8	25.2294
8.01	25.2762	8.01	25.0156	8.01	25.2661
8.02	25.264	8.02	25.0156	8.02	25.2784
8.03	25.2271	8.03	25.0521	8.03	25.2784
8.04	25.2517	8.04	25.0156	8.04	25.2294
8.05	25.264	8.05	25.0399	8.05	25.2661
8.06	25.2517	8.06	25.0521	8.06	25.2661
8.07	25.2517	8.07	25.0278	8.07	25.2784
8.08	25.264	8.08	25.0156	8.08	25.2416
8.09	25.2271	8.09	24.9913	8.09	25.217
8.1	25.2271	8.1	25.0278	8.1	25.2784
8.11	25.2025	8.11	25.0642	8.11	25.2416
8.12	25.2762	8.12	25.0278	8.12	25.217
8.13	25.2394	8.13	25.0156	8.13	25.2416
8.14	25.1903	8.14	25.0156	8.14	25.2416
8.15	25.1903	8.15	25.0035	8.15	25.2661
8.16	25.2517	8.16	25.0642	8.16	25.217
8.17	25.264	8.17	25.0399	8.17	25.2416
8.18	25.2517	8.18	25.0035	8.18	25.2661
8.19	25.2148	8.19	25.0399	8.19	25.2661
8.2	25.2271	8.2	25.0035	8.2	25.2661
8.21	25.2517	8.21	25.0278	8.21	25.2294
8.22	25.2517	8.22	25.0156	8.22	25.2784
8.23	25.2025	8.23	25.0399	8.23	25.2784
8.24	25.3008	8.24	25.0278	8.24	25.217
8.25	25.1903	8.25	25.0521	8.25	25.2906
8.26	25.2148	8.26	25.0156	8.26	25.2538
8.27	25.2762	8.27	25.0642	8.27	25.2538
8.28	25.2394	8.28	25.0156	8.28	25.2906
8.29	25.2271	8.29	25.0884	8.29	25.217
8.3	25.2517	8.3	25.0521	8.3	25.217
8.31	25.2394	8.31	25.0156	8.31	25.217
8.32	25.2271	8.32	25.0521	8.32	25.2416
8.33	25.2025	8.33	25.0156	8.33	25.2784
8.34	25.2886	8.34	25.0278	8.34	25.2661
8.35	25.2517	8.35	25.0642	8.35	25.2661
8.36	25.264	8.36	25.1006	8.36	25.2784
8.37	25.2394	8.37	25.0521	8.37	25.2784
8.38	25.2394	8.38	25.0035	8.38	25.2538
8.39	25.2394	8.39	25.0763	8.39	25.3029
8.4	25.2025	8.4	25.0763	8.4	25.2294
8.41	25.2394	8.41	25.0399	8.41	25.2538
8.42	25.2148	8.42	25.0278	8.42	25.2661
8.43	25.3008	8.43	25.0521	8.43	25.2538
8.44	25.2271	8.44	25.0642	8.44	25.217
8.45	25.2762	8.45	25.0278	8.45	25.2661
8.46	25.2025	8.46	25.0399	8.46	25.3029
8.47	25.2517	8.47	25.0156	8.47	25.3029
8.48	25.1779	8.48	25.0278	8.48	25.2906
8.49	25.2517	8.49	25.0521	8.49	25.2784
8.5	25.2517	8.5	25.0156	8.5	25.2784
8.51	25.2025	8.51	25.0278	8.51	25.2416
8.52	25.2517	8.52	24.9913	8.52	25.2294
8.53	25.264	8.53	25.0521	8.53	25.2294
8.54	25.2517	8.54	25.0035	8.54	25.2048
8.55	25.264	8.55	25.0156	8.55	25.2538
8.56	25.2148	8.56	25.0156	8.56	25.2906
8.57	25.264	8.57	25.0035	8.57	25.2661
8.58	25.2517	8.58	25.0763	8.58	25.2906
8.59	25.2148	8.59	25.0763	8.59	25.3029
8.6	25.2271	8.6	25.0156	8.6	25.217
8.61	25.2148	8.61	25.0035	8.61	25.2416
8.62	25.264	8.62	25.0399	8.62	25.2906
8.63	25.264	8.63	25.0399	8.63	25.2906
8.64	25.2394	8.64	25.0521	8.64	25.2416
8.65	25.2271	8.65	25.0035	8.65	25.2416
8.66	25.2394	8.66	25.0278	8.66	25.2906
8.67	25.2394	8.67	25.0035	8.67	25.2784
8.68	25.2025	8.68	25.0399	8.68	25.2784
8.69	25.2394	8.69	25.0399	8.69	25.2416
8.7	25.1657	8.7	25.0156	8.7	25.2416
8.71	25.2271	8.71	25.0521	8.71	25.2661
8.72	25.264	8.72	24.9913	8.72	25.2784
8.73	25.2271	8.73	25.0156	8.73	25.2784
8.74	25.2517	8.74	25.0399	8.74	25.2416
8.75	25.2271	8.75	25.0399	8.75	25.2784
8.76	25.264	8.76	25.0642	8.76	25.2416
8.77	25.2148	8.77	25.0278	8.77	25.2661
8.78	25.264	8.78	25.0521	8.78	25.2416
8.79	25.2025	8.79	25.0399	8.79	25.2294
8.8	25.2025	8.8	25.0278	8.8	25.3029
8.81	25.2025	8.81	25.0156	8.81	25.3151
8.82	25.2025	8.82	25.0156	8.82	25.2906
8.83	25.2025	8.83	25.0278	8.83	25.2538
8.84	25.2394	8.84	25.0399	8.84	25.2294
8.85	25.1903	8.85	25.0399	8.85	25.2048
8.86	25.2517	8.86	25.0399	8.86	25.2784
8.87	25.2271	8.87	25.0763	8.87	25.2294
8.88	25.2025	8.88	25.0521	8.88	25.2661
8.89	25.2394	8.89	25.0521	8.89	25.2661
8.9	25.2394	8.9	25.0399	8.9	25.2538
8.91	25.2517	8.91	25.0521	8.91	25.2784
8.92	25.2271	8.92	25.0399	8.92	25.3029
8.93	25.2148	8.93	25.0035	8.93	25.2538
8.94	25.1903	8.94	25.0521	8.94	25.2538
8.95	25.1903	8.95	25.0521	8.95	25.2416
8.96	25.2394	8.96	24.9913	8.96	25.2294
8.97	25.2271	8.97	25.0399	8.97	25.2416
8.98	25.2271	8.98	25.0278	8.98	25.2416
8.99	25.2148	8.99	25.0521	8.99	25.2661
9	25.2886	9	25.0399	9	25.2416
9.01	25.2271	9.01	25.0642	9.01	25.2661
9.02	25.1779	9.02	25.0035	9.02	25.2784
9.03	25.2517	9.03	25.0399	9.03	25.2661
9.04	25.2025	9.04	25.0399	9.04	25.2784
9.05	25.2025	9.05	25.0884	9.05	25.2538
9.06	25.2517	9.06	25.0763	9.06	25.2416
9.07	25.2394	9.07	25.0521	9.07	25.2784
9.08	25.2517	9.08	25.0278	9.08	25.2784
9.09	25.2394	9.09	25.0521	9.09	25.2661
9.1	25.2025	9.1	25.0278	9.1	25.2538
9.11	25.2394	9.11	25.0642	9.11	25.2538
9.12	25.2271	9.12	25.0156	9.12	25.2048
9.13	25.2025	9.13	25.0399	9.13	25.2538
9.14	25.264	9.14	25.0399	9.14	25.2416
9.15	25.2394	9.15	25.0642	9.15	25.2661
9.16	25.264	9.16	25.0521	9.16	25.217
9.17	25.2394	9.17	25.0521	9.17	25.1926
9.18	25.2394	9.18	25.0156	9.18	25.2661
9.19	25.2394	9.19	25.0399	9.19	25.2538
9.2	25.2025	9.2	25.0642	9.2	25.2661
9.21	25.2025	9.21	25.0278	9.21	25.2416
9.22	25.2517	9.22	25.0763	9.22	25.2416
9.23	25.2394	9.23	25.0521	9.23	25.2294
9.24	25.2517	9.24	25.0642	9.24	25.2538
9.25	25.264	9.25	25.0642	9.25	25.217
9.26	25.2148	9.26	25.0763	9.26	25.2294
9.27	25.2517	9.27	25.0763	9.27	25.2294
9.28	25.2271	9.28	25.0278	9.28	25.2416
9.29	25.2394	9.29	25.0763	9.29	25.2784
9.3	25.2025	9.3	25.0521	9.3	25.2661
9.31	25.2271	9.31	25.0763	9.31	25.2784
9.32	25.2394	9.32	25.0156	9.32	25.2661
9.33	25.2271	9.33	25.0035	9.33	25.2294
9.34	25.2394	9.34	25.0884	9.34	25.2416
9.35	25.2271	9.35	25.0521	9.35	25.2661
9.36	25.1903	9.36	25.0399	9.36	25.2661
9.37	25.2025	9.37	25.0763	9.37	25.2294
9.38	25.2886	9.38	25.0884	9.38	25.2661
9.39	25.2517	9.39	25.0642	9.39	25.2538
9.4	25.2271	9.4	25.0763	9.4	25.217
9.41	25.2394	9.41	25.0521	9.41	25.2661
9.42	25.264	9.42	25.0278	9.42	25.2661
9.43	25.1903	9.43	25.0642	9.43	25.2784
9.44	25.2025	9.44	25.0884	9.44	25.2784
9.45	25.2394	9.45	25.0884	9.45	25.2784
9.46	25.2271	9.46	25.0399	9.46	25.2416
9.47	25.2148	9.47	25.0763	9.47	25.3029
9.48	25.264	9.48	25.0642	9.48	25.2784
9.49	25.2025	9.49	25.0156	9.49	25.2784
9.5	25.2517	9.5	25.0642	9.5	25.2416
9.51	25.3131	9.51	25.0035	9.51	25.3029
9.52	25.2517	9.52	25.0521	9.52	25.2661
9.53	25.2271	9.53	25.0884	9.53	25.1926
9.54	25.2394	9.54	25.0278	9.54	25.2294
9.55	25.2517	9.55	25.0884	9.55	25.2661
9.56	25.2517	9.56	25.0399	9.56	25.2906
9.57	25.2517	9.57	25.0763	9.57	25.217
9.58	25.2517	9.58	25.0399	9.58	25.2294
9.59	25.2148	9.59	25.0521	9.59	25.2416
9.6	25.2394	9.6	25.0521	9.6	25.2661
9.61	25.2517	9.61	25.0521	9.61	25.217
9.62	25.1903	9.62	25.0156	9.62	25.2294
9.63	25.2271	9.63	25.0156	9.63	25.2906
9.64	25.2148	9.64	25.0521	9.64	25.2784
9.65	25.2271	9.65	25.0521	9.65	25.2294
9.66	25.2271	9.66	25.0156	9.66	25.2661
9.67	25.2025	9.67	25.0642	9.67	25.3029
9.68	25.2394	9.68	25.0399	9.68	25.2661
9.69	25.1779	9.69	25.1127	9.69	25.2784
9.7	25.2886	9.7	25.0399	9.7	25.2784
9.71	25.2025	9.71	25.0521	9.71	25.2906
9.72	25.1903	9.72	25.0642	9.72	25.2906
9.73	25.2025	9.73	25.0521	9.73	25.2906
9.74	25.2025	9.74	25.0642	9.74	25.2906
9.75	25.264	9.75	25.0521	9.75	25.2416
9.76	25.2271	9.76	25.1127	9.76	25.2538
9.77	25.2025	9.77	25.0642	9.77	25.2538
9.78	25.2517	9.78	25.0399	9.78	25.2661
9.79	25.2394	9.79	25.0399	9.79	25.2294
9.8	25.2517	9.8	25.0399	9.8	25.2416
9.81	25.2148	9.81	25.0278	9.81	25.2538
9.82	25.264	9.82	25.0521	9.82	25.2294
9.83	25.2271	9.83	25.0763	9.83	25.2416
9.84	25.2517	9.84	25.0763	9.84	25.2416
9.85	25.2394	9.85	25.0763	9.85	25.2416
9.86	25.2517	9.86	25.0156	9.86	25.3029
9.87	25.2394	9.87	25.0763	9.87	25.2416
9.88	25.2517	9.88	25.0642	9.88	25.2294
9.89	25.2517	9.89	25.0884	9.89	25.2538
9.9	25.2271	9.9	25.1006	9.9	25.2906
9.91	25.2762	9.91	25.0642	9.91	25.2784
9.92	25.2271	9.92	25.1006	9.92	25.2538
9.93	25.2025	9.93	25.0521	9.93	25.2416
9.94	25.1903	9.94	25.0642	9.94	25.2906
9.95	25.2271	9.95	25.0763	9.95	25.2906
9.96	25.2271	9.96	25.1006	9.96	25.2906
9.97	25.2517	9.97	25.1127	9.97	25.2661
9.98	25.2148	9.98	25.0521	9.98	25.2538
9.99	25.2271	9.99	25.0521	9.99	25.3151
10	25.264	10	25.0521	10	25.2906
10.01	25.2517	10.01	25.0278	10.01	25.2661
10.02	25.2025	10.02	25.0642	10.02	25.2661
10.03	25.2271	10.03	25.0278	10.03	25.2661
10.04	25.2271	10.04	25.0399	10.04	25.2538
10.05	25.2517	10.05	25.1006	10.05	25.2416
10.06	25.2517	10.06	25.0521	10.06	25.2784
10.07	25.2271	10.07	25.0521	10.07	25.3029
10.08	25.2025	10.08	25.0521	10.08	25.2416
10.09	25.2394	10.09	25.0521	10.09	25.2416
10.1	25.264	10.1	25.0763	10.1	25.3029
10.11	25.2394	10.11	25.0399	10.11	25.2416
10.12	25.2025	10.12	25.0399	10.12	25.3029
10.13	25.2517	10.13	25.0763	10.13	25.2906
10.14	25.264	10.14	25.0763	10.14	25.2906
10.15	25.2148	10.15	25.0763	10.15	25.2784
10.16	25.1903	10.16	25.0399	10.16	25.2538
10.17	25.2517	10.17	25.0884	10.17	25.2416
10.18	25.2025	10.18	25.0642	10.18	25.2661
10.19	25.2148	10.19	25.0642	10.19	25.2906
10.2	25.2025	10.2	25.0278	10.2	25.3151
10.21	25.2517	10.21	25.0884	10.21	25.2416
10.22	25.2271	10.22	25.1006	10.22	25.2416
10.23	25.2517	10.23	25.0763	10.23	25.2784
10.24	25.2271	10.24	25.0642	10.24	25.2784
10.25	25.264	10.25	25.0642	10.25	25.2906
10.26	25.264	10.26	25.0278	10.26	25.3274
10.27	25.2271	10.27	25.0642	10.27	25.3029
10.28	25.2517	10.28	25.0399	10.28	25.3029
10.29	25.2271	10.29	25.0642	10.29	25.3029
10.3	25.3008	10.3	25.0521	10.3	25.3029
10.31	25.2025	10.31	25.0884	10.31	25.2906
10.32	25.2271	10.32	25.0884	10.32	25.2661
10.33	25.3008	10.33	25.0763	10.33	25.2784
10.34	25.2517	10.34	25.0763	10.34	25.2784
10.35	25.2025	10.35	25.0763	10.35	25.3029
10.36	25.264	10.36	25.0642	10.36	25.2784
10.37	25.264	10.37	25.0884	10.37	25.3274
10.38	25.264	10.38	25.0884	10.38	25.2661
10.39	25.2271	10.39	25.1006	10.39	25.2906
10.4	25.2148	10.4	25.0642	10.4	25.2416
10.41	25.2394	10.41	25.0763	10.41	25.2538
10.42	25.2394	10.42	25.1127	10.42	25.3029
10.43	25.2394	10.43	25.0642	10.43	25.2906
10.44	25.2394	10.44	25.0521	10.44	25.2906
10.45	25.2517	10.45	25.0763	10.45	25.2906
10.46	25.2394	10.46	25.0763	10.46	25.2538
10.47	25.2517	10.47	25.0884	10.47	25.3029
10.48	25.2517	10.48	25.0884	10.48	25.2538
10.49	25.2025	10.49	25.0521	10.49	25.2906
10.5	25.264	10.5	25.1127	10.5	25.2416
10.51	25.2394	10.51	25.0642	10.51	25.2906
10.52	25.2517	10.52	25.0642	10.52	25.2538
10.53	25.2394	10.53	25.1006	10.53	25.2661
10.54	25.2394	10.54	25.0763	10.54	25.2661
10.55	25.2148	10.55	25.0642	10.55	25.2661
10.56	25.2762	10.56	25.0642	10.56	25.2906
10.57	25.264	10.57	25.0763	10.57	25.2784
10.58	25.2025	10.58	25.1006	10.58	25.3151
10.59	25.2271	10.59	25.0763	10.59	25.2906
10.6	25.2886	10.6	25.0763	10.6	25.2538
10.61	25.2394	10.61	25.0763	10.61	25.3029
10.62	25.2025	10.62	25.0884	10.62	25.2906
10.63	25.2517	10.63	25.1127	10.63	25.2906
10.64	25.2271	10.64	25.1248	10.64	25.2661
10.65	25.2394	10.65	25.0399	10.65	25.2661
10.66	25.2271	10.66	25.1006	10.66	25.2661
10.67	25.2271	10.67	25.0884	10.67	25.2906
10.68	25.2517	10.68	25.0521	10.68	25.3151
10.69	25.2394	10.69	25.0763	10.69	25.3029
10.7	25.2517	10.7	25.0642	10.7	25.3151
10.71	25.2517	10.71	25.0763	10.71	25.3029
10.72	25.2271	10.72	25.0521	10.72	25.2538
10.73	25.1779	10.73	25.1127	10.73	25.1926
10.74	25.2517	10.74	25.0884	10.74	25.2294
10.75	25.2271	10.75	25.0399	10.75	25.3029
10.76	25.2148	10.76	25.0642	10.76	25.3029
10.77	25.2025	10.77	25.0399	10.77	25.2784
10.78	25.2271	10.78	25.0278	10.78	25.3151
10.79	25.264	10.79	25.0884	10.79	25.3029
10.8	25.2025	10.8	25.0642	10.8	25.2906
10.81	25.2517	10.81	25.0521	10.81	25.2538
10.82	25.2517	10.82	25.0399	10.82	25.2661
10.83	25.2394	10.83	25.0763	10.83	25.2784
10.84	25.2271	10.84	25.0763	10.84	25.2784
10.85	25.264	10.85	25.0642	10.85	25.2906
10.86	25.2271	10.86	25.0642	10.86	25.2784
10.87	25.2762	10.87	25.1248	10.87	25.3397
10.88	25.2517	10.88	25.1127	10.88	25.3029
10.89	25.2517	10.89	25.1127	10.89	25.2784
10.9	25.2394	10.9	25.0642	10.9	25.2784
10.91	25.2517	10.91	25.0521	10.91	25.2784
10.92	25.264	10.92	25.1127	10.92	25.2538
10.93	25.2148	10.93	25.1006	10.93	25.2906
10.94	25.2394	10.94	25.1127	10.94	25.2661
10.95	25.2517	10.95	25.0642	10.95	25.2784
10.96	25.2271	10.96	25.0763	10.96	25.2906
10.97	25.2271	10.97	25.0884	10.97	25.2906
10.98	25.2025	10.98	25.1006	10.98	25.2906
10.99	25.2394	10.99	25.0763	10.99	25.2784
11	25.2271	11	25.0521	11	25.3029
11.01	25.2025	11.01	25.0763	11.01	25.3151
11.02	25.2394	11.02	25.0642	11.02	25.3151
11.03	25.2271	11.03	25.0763	11.03	25.2416
11.04	25.2394	11.04	25.0642	11.04	25.2294
11.05	25.264	11.05	25.0156	11.05	25.2784
11.06	25.2394	11.06	25.0763	11.06	25.3151
11.07	25.2394	11.07	25.1127	11.07	25.3151
11.08	25.1657	11.08	25.0642	11.08	25.2784
11.09	25.2271	11.09	25.0156	11.09	25.3029
11.1	25.1903	11.1	25.1006	11.1	25.2784
11.11	25.2762	11.11	25.0399	11.11	25.3029
11.12	25.2271	11.12	25.0642	11.12	25.2906
11.13	25.1779	11.13	25.0642	11.13	25.3029
11.14	25.2271	11.14	25.0763	11.14	25.3029
11.15	25.2271	11.15	25.0884	11.15	25.2784
11.16	25.2394	11.16	25.0763	11.16	25.3029
11.17	25.2025	11.17	25.1006	11.17	25.2416
11.18	25.2517	11.18	25.0763	11.18	25.2661
11.19	25.2025	11.19	25.0763	11.19	25.2784
11.2	25.2394	11.2	25.0884	11.2	25.3151
11.21	25.2025	11.21	25.1127	11.21	25.3029
11.22	25.1779	11.22	25.0884	11.22	25.2906
11.23	25.2394	11.23	25.1127	11.23	25.2416
11.24	25.2025	11.24	25.0884	11.24	25.2416
11.25	25.2394	11.25	25.0763	11.25	25.2906
11.26	25.2271	11.26	25.0642	11.26	25.2906
11.27	25.2517	11.27	25.0884	11.27	25.3274
11.28	25.2025	11.28	25.1127	11.28	25.3274
11.29	25.2148	11.29	25.0521	11.29	25.2906
11.3	25.1903	11.3	25.0884	11.3	25.2784
11.31	25.2271	11.31	25.0763	11.31	25.2784
11.32	25.2025	11.32	25.0642	11.32	25.2661
11.33	25.1903	11.33	25.0278	11.33	25.2661
11.34	25.2517	11.34	25.0278	11.34	25.2784
11.35	25.2271	11.35	25.0642	11.35	25.2538
11.36	25.2271	11.36	25.0278	11.36	25.2784
11.37	25.1903	11.37	25.0521	11.37	25.2906
11.38	25.264	11.38	25.0521	11.38	25.2906
11.39	25.1779	11.39	25.0521	11.39	25.2784
11.4	25.2025	11.4	25.0642	11.4	25.2661
11.41	25.1903	11.41	25.0399	11.41	25.3029
11.42	25.1903	11.42	25.0521	11.42	25.2906
11.43	25.1779	11.43	25.0521	11.43	25.3029
11.44	25.2394	11.44	25.0521	11.44	25.2784
11.45	25.1903	11.45	25.0763	11.45	25.2661
11.46	25.2517	11.46	25.0884	11.46	25.3151
11.47	25.2271	11.47	25.0763	11.47	25.2906
11.48	25.2394	11.48	25.0278	11.48	25.2661
11.49	25.1903	11.49	25.0521	11.49	25.2661
11.5	25.2394	11.5	25.0642	11.5	25.2661
11.51	25.2025	11.51	25.0521	11.51	25.2661
11.52	25.2394	11.52	25.1127	11.52	25.2906
11.53	25.2025	11.53	25.0763	11.53	25.2661
11.54	25.2025	11.54	25.0763	11.54	25.2784
11.55	25.2148	11.55	25.0642	11.55	25.3397
11.56	25.2271	11.56	25.1006	11.56	25.2906
11.57	25.2148	11.57	25.0399	11.57	25.3397
11.58	25.1779	11.58	25.0156	11.58	25.3029
11.59	25.1903	11.59	25.0278	11.59	25.2906
11.6	25.1903	11.6	25.0521	11.6	25.3029
11.61	25.2025	11.61	25.0642	11.61	25.3151
11.62	25.2148	11.62	25.0156	11.62	25.3274
11.63	25.1903	11.63	25.0884	11.63	25.3151
11.64	25.2025	11.64	25.0763	11.64	25.2784
11.65	25.2025	11.65	25.1006	11.65	25.2661
11.66	25.2517	11.66	25.0521	11.66	25.3029
11.67	25.1779	11.67	25.1006	11.67	25.3029
11.68	25.1903	11.68	25.1006	11.68	25.2784
11.69	25.2271	11.69	25.0884	11.69	25.2784
11.7	25.2271	11.7	25.0278	11.7	25.3151
11.71	25.1779	11.71	25.1006	11.71	25.2784
11.72	25.2148	11.72	25.0642	11.72	25.2661
11.73	25.1903	11.73	25.0642	11.73	25.2661
11.74	25.1779	11.74	25.0642	11.74	25.2906
11.75	25.2271	11.75	25.0763	11.75	25.2906
11.76	25.2394	11.76	25.1127	11.76	25.2906
11.77	25.1903	11.77	25.1006	11.77	25.3151
11.78	25.1779	11.78	25.1248	11.78	25.3151
11.79	25.2025	11.79	25.1127	11.79	25.2538
11.8	25.2148	11.8	25.0763	11.8	25.3029
11.81	25.2025	11.81	25.0763	11.81	25.3274
11.82	25.2025	11.82	25.0884	11.82	25.3151
11.83	25.1657	11.83	25.0884	11.83	25.3029
11.84	25.2394	11.84	25.0884	11.84	25.2906
11.85	25.1657	11.85	25.0642	11.85	25.3029
11.86	25.2271	11.86	25.0399	11.86	25.3029
11.87	25.2025	11.87	25.0763	11.87	25.2906
11.88	25.2271	11.88	25.0763	11.88	25.3151
11.89	25.1903	11.89	25.0278	11.89	25.2906
11.9	25.1534	11.9	25.0642	11.9	25.3151
11.91	25.1903	11.91	25.0884	11.91	25.3274
11.92	25.2394	11.92	25.0642	11.92	25.2784
11.93	25.2025	11.93	25.1006	11.93	25.2661
11.94	25.2271	11.94	25.1127	11.94	25.2784
11.95	25.1903	11.95	25.1006	11.95	25.2906
11.96	25.1657	11.96	25.0642	11.96	25.2661
11.97	25.1903	11.97	25.0884	11.97	25.2661
11.98	25.264	11.98	25.0642	11.98	25.2784
11.99	25.2025	11.99	25.0763	11.99	25.2906
12	25.2025	12	25.0884	12	25.2784
12.01	25.1903	12.01	25.1127	12.01	25.3029
12.02	25.2025	12.02	25.0521	12.02	25.3151
12.03	25.1903	12.03	25.0884	12.03	25.2906
12.04	25.2148	12.04	25.0642	12.04	25.2906
12.05	25.2271	12.05	25.0884	12.05	25.2661
12.06	25.2148	12.06	25.0763	12.06	25.3029
12.07	25.1903	12.07	25.0763	12.07	25.2906
12.08	25.2025	12.08	25.0884	12.08	25.3151
12.09	25.2025	12.09	25.1006	12.09	25.3151
12.1	25.2025	12.1	25.0763	12.1	25.3274
12.11	25.2025	12.11	25.0884	12.11	25.3029
12.12	25.2517	12.12	25.1127	12.12	25.2784
12.13	25.2394	12.13	25.0642	12.13	25.2784
12.14	25.1779	12.14	25.0763	12.14	25.3397
12.15	25.2025	12.15	25.0884	12.15	25.3151
12.16	25.2394	12.16	25.1248	12.16	25.3151
12.17	25.2394	12.17	25.1006	12.17	25.3029
12.18	25.2148	12.18	25.0884	12.18	25.3151
12.19	25.2148	12.19	25.1127	12.19	25.3274
12.2	25.2025	12.2	25.0642	12.2	25.3151
12.21	25.2271	12.21	25.0884	12.21	25.3029
12.22	25.2148	12.22	25.0763	12.22	25.2784
12.23	25.2025	12.23	25.0521	12.23	25.3029
12.24	25.2025	12.24	25.0642	12.24	25.2784
12.25	25.2148	12.25	25.0763	12.25	25.3029
12.26	25.2762	12.26	25.0763	12.26	25.3029
12.27	25.2025	12.27	25.0156	12.27	25.3029
12.28	25.264	12.28	25.0763	12.28	25.2906
12.29	25.1779	12.29	25.1127	12.29	25.2906
12.3	25.264	12.3	25.0521	12.3	25.2906
12.31	25.2394	12.31	25.0399	12.31	25.3151
12.32	25.2148	12.32	25.0642	12.32	25.3519
12.33	25.2394	12.33	25.0399	12.33	25.2906
12.34	25.2394	12.34	25.1006	12.34	25.3029
12.35	25.1903	12.35	25.0884	12.35	25.3642
12.36	25.1903	12.36	25.1006	12.36	25.3274
12.37	25.2025	12.37	25.0521	12.37	25.3029
12.38	25.2025	12.38	25.0399	12.38	25.2661
12.39	25.2025	12.39	25.0399	12.39	25.3029
12.4	25.2394	12.4	25.0642	12.4	25.3397
12.41	25.264	12.41	25.0642	12.41	25.2906
12.42	25.2394	12.42	25.1006	12.42	25.2784
12.43	25.2148	12.43	25.1127	12.43	25.3151
12.44	25.2762	12.44	25.1127	12.44	25.2661
12.45	25.2271	12.45	25.0399	12.45	25.2906
12.46	25.2517	12.46	25.1127	12.46	25.3029
12.47	25.2517	12.47	25.0521	12.47	25.2784
12.48	25.2025	12.48	25.0642	12.48	25.2906
12.49	25.2517	12.49	25.0884	12.49	25.3151
12.5	25.2025	12.5	25.0521	12.5	25.3029
12.51	25.2517	12.51	25.0884	12.51	25.3274
12.52	25.2271	12.52	25.1006	12.52	25.3642
12.53	25.2394	12.53	25.1006	12.53	25.3397
12.54	25.2762	12.54	25.0521	12.54	25.3151
12.55	25.2148	12.55	25.0521	12.55	25.2661
12.56	25.2271	12.56	25.0642	12.56	25.2906
12.57	25.2517	12.57	25.0763	12.57	25.3029
12.58	25.2394	12.58	25.0642	12.58	25.3029
12.59	25.2025	12.59	25.0884	12.59	25.2538
12.6	25.2271	12.6	25.0642	12.6	25.3274
12.61	25.2886	12.61	25.0642	12.61	25.3029
12.62	25.2025	12.62	25.0399	12.62	25.3029
12.63	25.2517	12.63	25.0763	12.63	25.3397
12.64	25.1903	12.64	25.0399	12.64	25.2906
12.65	25.2148	12.65	25.0884	12.65	25.2906
12.66	25.2271	12.66	25.0763	12.66	25.2906
12.67	25.264	12.67	25.0399	12.67	25.2784
12.68	25.2025	12.68	25.0763	12.68	25.3397
12.69	25.2394	12.69	25.0884	12.69	25.2784
12.7	25.2271	12.7	25.0642	12.7	25.3151
12.71	25.2394	12.71	25.0763	12.71	25.3151
12.72	25.2517	12.72	25.0884	12.72	25.3397
12.73	25.1903	12.73	25.0763	12.73	25.3151
12.74	25.2025	12.74	25.0521	12.74	25.3274
12.75	25.2394	12.75	25.0278	12.75	25.2661
12.76	25.264	12.76	25.0763	12.76	25.2784
12.77	25.1903	12.77	25.0884	12.77	25.3274
12.78	25.2025	12.78	25.0399	12.78	25.3397
12.79	25.2517	12.79	25.0763	12.79	25.3274
12.8	25.2025	12.8	25.0521	12.8	25.3397
12.81	25.2025	12.81	25.0763	12.81	25.2906
12.82	25.2148	12.82	25.0763	12.82	25.3151
12.83	25.2394	12.83	25.0763	12.83	25.2906
12.84	25.2271	12.84	25.0884	12.84	25.2906
12.85	25.2394	12.85	25.0521	12.85	25.3397
12.86	25.2148	12.86	25.0521	12.86	25.3397
12.87	25.2394	12.87	25.1006	12.87	25.2784
12.88	25.2886	12.88	25.0521	12.88	25.3029
12.89	25.2271	12.89	25.0884	12.89	25.2538
12.9	25.2148	12.9	25.1006	12.9	25.2538
12.91	25.1903	12.91	25.0884	12.91	25.3029
12.92	25.2271	12.92	25.1006	12.92	25.3274
12.93	25.2517	12.93	25.1248	12.93	25.3397
12.94	25.2148	12.94	25.0642	12.94	25.3151
12.95	25.2271	12.95	25.0642	12.95	25.2538
12.96	25.2148	12.96	25.0521	12.96	25.2784
12.97	25.2271	12.97	25.0642	12.97	25.3029
12.98	25.2271	12.98	25.1006	12.98	25.2784
12.99	25.1903	12.99	25.0884	12.99	25.2906
13	25.1779	13	25.0763	13	25.2906
13.01	25.2517	13.01	25.0521	13.01	25.3151
13.02	25.2025	13.02	25.0763	13.02	25.3397
13.03	25.2394	13.03	25.1006	13.03	25.3029
13.04	25.2394	13.04	25.1491	13.04	25.3151
13.05	25.1903	13.05	25.0278	13.05	25.3029
13.06	25.2517	13.06	25.0763	13.06	25.3029
13.07	25.2271	13.07	25.1006	13.07	25.2784
13.08	25.2394	13.08	25.0763	13.08	25.3029
13.09	25.2025	13.09	25.1127	13.09	25.3151
13.1	25.2271	13.1	25.0156	13.1	25.3029
13.11	25.2148	13.11	25.0763	13.11	25.2661
13.12	25.2271	13.12	25.0884	13.12	25.3029
13.13	25.2025	13.13	25.0884	13.13	25.3151
13.14	25.2394	13.14	25.0763	13.14	25.3765
13.15	25.2148	13.15	25.1006	13.15	25.3029
13.16	25.2517	13.16	25.1248	13.16	25.2784
13.17	25.1779	13.17	25.0884	13.17	25.3029
13.18	25.2271	13.18	25.0884	13.18	25.3029
13.19	25.264	13.19	25.0642	13.19	25.2784
13.2	25.2271	13.2	25.0884	13.2	25.2906
13.21	25.264	13.21	25.0642	13.21	25.3029
13.22	25.2148	13.22	25.0763	13.22	25.3151
13.23	25.2148	13.23	25.0763	13.23	25.3274
13.24	25.2271	13.24	25.0763	13.24	25.3274
13.25	25.2762	13.25	25.0763	13.25	25.3151
13.26	25.2762	13.26	25.0763	13.26	25.3029
13.27	25.2148	13.27	25.0642	13.27	25.3397
13.28	25.2148	13.28	25.0399	13.28	25.2538
13.29	25.1779	13.29	25.1127	13.29	25.3029
13.3	25.2271	13.3	25.0884	13.3	25.2906
13.31	25.2394	13.31	25.0521	13.31	25.2661
13.32	25.2025	13.32	25.1006	13.32	25.3151
13.33	25.2517	13.33	25.0763	13.33	25.3397
13.34	25.1903	13.34	25.0399	13.34	25.3397
13.35	25.2394	13.35	25.0884	13.35	25.3151
13.36	25.2394	13.36	25.0763	13.36	25.3029
13.37	25.2394	13.37	25.0884	13.37	25.2906
13.38	25.2394	13.38	25.1006	13.38	25.2784
13.39	25.2394	13.39	25.1006	13.39	25.3029
13.4	25.2271	13.4	25.0399	13.4	25.3029
13.41	25.2148	13.41	25.1127	13.41	25.3029
13.42	25.2148	13.42	25.0884	13.42	25.3151
13.43	25.2394	13.43	25.1006	13.43	25.3151
13.44	25.2517	13.44	25.1006	13.44	25.3029
13.45	25.2025	13.45	25.0763	13.45	25.3151
13.46	25.2271	13.46	25.0642	13.46	25.3397
13.47	25.2271	13.47	25.0763	13.47	25.3151
13.48	25.2148	13.48	25.1127	13.48	25.3274
13.49	25.2025	13.49	25.0763	13.49	25.3274
13.5	25.2025	13.5	25.0763	13.5	25.2784
13.51	25.2394	13.51	25.0884	13.51	25.2784
13.52	25.2394	13.52	25.0763	13.52	25.2784
13.53	25.2271	13.53	25.0884	13.53	25.3274
13.54	25.2271	13.54	25.0642	13.54	25.3397
13.55	25.1903	13.55	25.0642	13.55	25.3397
13.56	25.2025	13.56	25.1006	13.56	25.2784
13.57	25.1903	13.57	25.0642	13.57	25.3151
13.58	25.2271	13.58	25.0642	13.58	25.3029
13.59	25.2148	13.59	25.0521	13.59	25.3274
13.6	25.2517	13.6	25.1006	13.6	25.2906
13.61	25.2025	13.61	25.1006	13.61	25.3029
13.62	25.2517	13.62	25.0521	13.62	25.3151
13.63	25.2762	13.63	25.0642	13.63	25.3397
13.64	25.2148	13.64	25.0521	13.64	25.2906
13.65	25.1903	13.65	25.0763	13.65	25.3151
13.66	25.2271	13.66	25.0763	13.66	25.3274
13.67	25.2394	13.67	25.1127	13.67	25.3029
13.68	25.2271	13.68	25.0521	13.68	25.3029
13.69	25.2271	13.69	25.0763	13.69	25.3151
13.7	25.2271	13.7	25.0521	13.7	25.3029
13.71	25.2271	13.71	25.0884	13.71	25.3029
13.72	25.2025	13.72	25.0884	13.72	25.2784
13.73	25.264	13.73	25.1127	13.73	25.2784
13.74	25.1779	13.74	25.1006	13.74	25.3151
13.75	25.2517	13.75	25.0884	13.75	25.2906
13.76	25.2271	13.76	25.0884	13.76	25.2784
13.77	25.2025	13.77	25.0884	13.77	25.3029
13.78	25.2025	13.78	25.0763	13.78	25.3151
13.79	25.2148	13.79	25.1127	13.79	25.3029
13.8	25.2517	13.8	25.0763	13.8	25.3151
13.81	25.1779	13.81	25.0884	13.81	25.3519
13.82	25.2886	13.82	25.1006	13.82	25.3397
13.83	25.2271	13.83	25.0884	13.83	25.3397
13.84	25.2271	13.84	25.0884	13.84	25.3397
13.85	25.2025	13.85	25.0763	13.85	25.3029
13.86	25.1657	13.86	25.0642	13.86	25.3151
13.87	25.2394	13.87	25.0763	13.87	25.2784
13.88	25.2025	13.88	25.1127	13.88	25.3274
13.89	25.1779	13.89	25.0884	13.89	25.3397
13.9	25.2271	13.9	25.0884	13.9	25.3642
13.91	25.2025	13.91	25.0642	13.91	25.3397
13.92	25.2517	13.92	25.0884	13.92	25.3274
13.93	25.2394	13.93	25.1127	13.93	25.3151
13.94	25.2025	13.94	25.1127	13.94	25.2906
13.95	25.2394	13.95	25.0521	13.95	25.2538
13.96	25.2271	13.96	25.0763	13.96	25.2784
13.97	25.2025	13.97	25.0884	13.97	25.2906
13.98	25.2271	13.98	25.0884	13.98	25.3029
13.99	25.2148	13.99	25.1369	13.99	25.2906
14	25.2025	14	25.1127	14	25.3274
14.01	25.2394	14.01	25.1127	14.01	25.3397
14.02	25.1903	14.02	25.1006	14.02	25.3397
14.03	25.2394	14.03	25.1127	14.03	25.3151
14.04	25.2148	14.04	25.0763	14.04	25.3029
14.05	25.2025	14.05	25.0642	14.05	25.2906
14.06	25.2271	14.06	25.1369	14.06	25.3151
14.07	25.2271	14.07	25.1127	14.07	25.3151
14.08	25.1779	14.08	25.1006	14.08	25.3151
14.09	25.2394	14.09	25.0884	14.09	25.2784
14.1	25.1779	14.1	25.1248	14.1	25.3151
14.11	25.2271	14.11	25.1006	14.11	25.3274
14.12	25.1903	14.12	25.1006	14.12	25.3151
14.13	25.2025	14.13	25.0884	14.13	25.3029
14.14	25.2271	14.14	25.1006	14.14	25.3397
14.15	25.1903	14.15	25.1127	14.15	25.3151
14.16	25.2148	14.16	25.1127	14.16	25.3029
14.17	25.264	14.17	25.1127	14.17	25.3029
14.18	25.2271	14.18	25.0884	14.18	25.3765
14.19	25.2271	14.19	25.1734	14.19	25.3151
14.2	25.2271	14.2	25.1127	14.2	25.3151
14.21	25.1657	14.21	25.1369	14.21	25.3642
14.22	25.2517	14.22	25.1127	14.22	25.3151
14.23	25.2517	14.23	25.0763	14.23	25.3397
14.24	25.2271	14.24	25.1006	14.24	25.3274
14.25	25.2517	14.25	25.0763	14.25	25.3274
14.26	25.2394	14.26	25.0642	14.26	25.2906
14.27	25.2148	14.27	25.1006	14.27	25.2784
14.28	25.2271	14.28	25.1127	14.28	25.2784
14.29	25.2025	14.29	25.0763	14.29	25.2906
14.3	25.2394	14.3	25.1127	14.3	25.3274
14.31	25.1903	14.31	25.1127	14.31	25.3151
14.32	25.2517	14.32	25.1127	14.32	25.3519
14.33	25.2394	14.33	25.0642	14.33	25.3397
14.34	25.2148	14.34	25.0884	14.34	25.3519
14.35	25.2148	14.35	25.1127	14.35	25.3519
14.36	25.2517	14.36	25.0763	14.36	25.3519
14.37	25.2271	14.37	25.1248	14.37	25.3151
14.38	25.2271	14.38	25.1127	14.38	25.3274
14.39	25.2517	14.39	25.1006	14.39	25.3397
14.4	25.2517	14.4	25.0884	14.4	25.3029
14.41	25.2025	14.41	25.1248	14.41	25.3029
14.42	25.2271	14.42	25.0884	14.42	25.3274
14.43	25.1779	14.43	25.0642	14.43	25.3397
14.44	25.2517	14.44	25.0521	14.44	25.3397
14.45	25.2271	14.45	25.1127	14.45	25.3519
14.46	25.264	14.46	25.0884	14.46	25.2784
14.47	25.2025	14.47	25.1127	14.47	25.3397
14.48	25.2025	14.48	25.0642	14.48	25.3274
14.49	25.2394	14.49	25.0642	14.49	25.3397
14.5	25.2271	14.5	25.0884	14.5	25.3274
14.51	25.2025	14.51	25.0884	14.51	25.3397
14.52	25.2517	14.52	25.0399	14.52	25.3642
14.53	25.2148	14.53	25.0642	14.53	25.3397
14.54	25.1903	14.54	25.0884	14.54	25.3274
14.55	25.2271	14.55	25.0521	14.55	25.2784
14.56	25.2517	14.56	25.0763	14.56	25.3397
14.57	25.1779	14.57	25.0884	14.57	25.3029
14.58	25.2025	14.58	25.0763	14.58	25.3397
14.59	25.2517	14.59	25.0642	14.59	25.3151
14.6	25.1903	14.6	25.0642	14.6	25.3642
14.61	25.2025	14.61	25.0642	14.61	25.3397
14.62	25.2148	14.62	25.0642	14.62	25.2906
14.63	25.2148	14.63	25.0884	14.63	25.3151
14.64	25.2025	14.64	25.0884	14.64	25.3151
14.65	25.2394	14.65	25.0763	14.65	25.3029
14.66	25.2271	14.66	25.0763	14.66	25.3397
14.67	25.1779	14.67	25.1127	14.67	25.3519
14.68	25.2271	14.68	25.0884	14.68	25.3274
14.69	25.1903	14.69	25.0642	14.69	25.3274
14.7	25.2517	14.7	25.0521	14.7	25.3642
14.71	25.2394	14.71	25.0521	14.71	25.3397
14.72	25.2271	14.72	25.1127	14.72	25.3274
14.73	25.2025	14.73	25.1248	14.73	25.3642
14.74	25.2025	14.74	25.0763	14.74	25.2661
14.75	25.2762	14.75	25.0884	14.75	25.3151
14.76	25.2271	14.76	25.1006	14.76	25.3151
14.77	25.2394	14.77	25.1127	14.77	25.3151
14.78	25.2517	14.78	25.1127	14.78	25.3397
14.79	25.2148	14.79	25.1369	14.79	25.3274
14.8	25.1903	14.8	25.1127	14.8	25.3397
14.81	25.2394	14.81	25.1369	14.81	25.3151
14.82	25.2025	14.82	25.0763	14.82	25.2661
14.83	25.2271	14.83	25.0884	14.83	25.2661
14.84	25.2517	14.84	25.0884	14.84	25.3274
14.85	25.2271	14.85	25.0884	14.85	25.3397
14.86	25.1779	14.86	25.0763	14.86	25.3887
14.87	25.2762	14.87	25.0884	14.87	25.3397
14.88	25.264	14.88	25.0884	14.88	25.3397
14.89	25.2025	14.89	25.0521	14.89	25.3274
14.9	25.2271	14.9	25.0884	14.9	25.3642
14.91	25.1779	14.91	25.1006	14.91	25.3274
14.92	25.2517	14.92	25.0763	14.92	25.3397
14.93	25.2025	14.93	25.1006	14.93	25.3397
14.94	25.2271	14.94	25.0642	14.94	25.3151
14.95	25.2394	14.95	25.1006	14.95	25.3029
14.96	25.2271	14.96	25.0763	14.96	25.3397
14.97	25.264	14.97	25.0884	14.97	25.3151
14.98	25.264	14.98	25.0763	14.98	25.3397
14.99	25.1903	14.99	25.0884	14.99	25.3151
15	25.2394	15	25.0763	15	25.3397
15.01	25.2271	15.01	25.0884	15.01	25.3397
15.02	25.2394	15.02	25.1006	15.02	25.3151
15.03	25.2025	15.03	25.0884	15.03	25.3029
15.04	25.264	15.04	25.0884	15.04	25.3765
15.05	25.2025	15.05	25.1127	15.05	25.3151
15.06	25.2271	15.06	25.0884	15.06	25.3029
15.07	25.2517	15.07	25.1006	15.07	25.3029
15.08	25.2271	15.08	25.0884	15.08	25.2906
15.09	25.2394	15.09	25.0763	15.09	25.3151
15.1	25.264	15.1	25.1006	15.1	25.3029
15.11	25.2517	15.11	25.1369	15.11	25.2784
15.12	25.2394	15.12	25.0642	15.12	25.3397
15.13	25.2517	15.13	25.1127	15.13	25.3029
15.14	25.2025	15.14	25.0521	15.14	25.3642
15.15	25.2517	15.15	25.1127	15.15	25.3519
15.16	25.2271	15.16	25.0642	15.16	25.3029
15.17	25.2025	15.17	25.1127	15.17	25.3274
15.18	25.2394	15.18	25.0642	15.18	25.3397
15.19	25.2394	15.19	25.0521	15.19	25.3151
15.2	25.2517	15.2	25.1248	15.2	25.3397
15.21	25.2394	15.21	25.0763	15.21	25.3029
15.22	25.2271	15.22	25.0642	15.22	25.3274
15.23	25.2517	15.23	25.0884	15.23	25.3274
15.24	25.2517	15.24	25.0521	15.24	25.2906
15.25	25.2025	15.25	25.0884	15.25	25.3151
15.26	25.2394	15.26	25.0763	15.26	25.3274
15.27	25.2886	15.27	25.0521	15.27	25.3642
15.28	25.2517	15.28	25.0884	15.28	25.3274
15.29	25.2271	15.29	25.0884	15.29	25.3274
15.3	25.2886	15.3	25.0521	15.3	25.3274
15.31	25.2394	15.31	25.1006	15.31	25.3274
15.32	25.264	15.32	25.0884	15.32	25.3151
15.33	25.1779	15.33	25.0399	15.33	25.3151
15.34	25.2517	15.34	25.0521	15.34	25.3151
15.35	25.2517	15.35	25.0521	15.35	25.2784
15.36	25.2517	15.36	25.0399	15.36	25.2906
15.37	25.2517	15.37	25.1006	15.37	25.3151
15.38	25.2271	15.38	25.1127	15.38	25.3274
15.39	25.2886	15.39	25.0763	15.39	25.3029
15.4	25.264	15.4	25.0763	15.4	25.2906
15.41	25.264	15.41	25.0399	15.41	25.3151
15.42	25.2394	15.42	25.0884	15.42	25.3274
15.43	25.2394	15.43	25.0884	15.43	25.3397
15.44	25.2394	15.44	25.0763	15.44	25.3029
15.45	25.2271	15.45	25.1006	15.45	25.3029
15.46	25.2025	15.46	25.0763	15.46	25.3151
15.47	25.2271	15.47	25.0399	15.47	25.3151
15.48	25.2394	15.48	25.1127	15.48	25.3029
15.49	25.2025	15.49	25.0884	15.49	25.2906
15.5	25.2148	15.5	25.1006	15.5	25.2906
15.51	25.2762	15.51	25.1006	15.51	25.2906
15.52	25.2394	15.52	25.0642	15.52	25.2906
15.53	25.2148	15.53	25.1006	15.53	25.2784
15.54	25.2517	15.54	25.1248	15.54	25.3029
15.55	25.264	15.55	25.1127	15.55	25.3151
15.56	25.2271	15.56	25.1127	15.56	25.2906
15.57	25.2025	15.57	25.0884	15.57	25.3029
15.58	25.2762	15.58	25.1006	15.58	25.3029
15.59	25.2148	15.59	25.0521	15.59	25.3029
15.6	25.2271	15.6	25.0884	15.6	25.3151
15.61	25.1903	15.61	25.1127	15.61	25.2784
15.62	25.2394	15.62	25.1006	15.62	25.3029
15.63	25.2025	15.63	25.0884	15.63	25.3519
15.64	25.2148	15.64	25.1127	15.64	25.3397
15.65	25.2394	15.65	25.0642	15.65	25.3151
15.66	25.1903	15.66	25.0763	15.66	25.3029
15.67	25.2394	15.67	25.1006	15.67	25.3029
15.68	25.2517	15.68	25.1127	15.68	25.2661
15.69	25.2148	15.69	25.1127	15.69	25.2906
15.7	25.2025	15.7	25.0642	15.7	25.3274
15.71	25.264	15.71	25.1006	15.71	25.3151
15.72	25.2148	15.72	25.0763	15.72	25.2906
15.73	25.264	15.73	25.1127	15.73	25.3029
15.74	25.2025	15.74	25.1127	15.74	25.3397
15.75	25.2394	15.75	25.0884	15.75	25.3151
15.76	25.2394	15.76	25.0642	15.76	25.3397
15.77	25.2394	15.77	25.0884	15.77	25.2784
15.78	25.2762	15.78	25.0884	15.78	25.3397
15.79	25.2517	15.79	25.0884	15.79	25.3151
15.8	25.2517	15.8	25.1127	15.8	25.3397
15.81	25.2025	15.81	25.1369	15.81	25.3151
15.82	25.2394	15.82	25.0642	15.82	25.3029
15.83	25.2517	15.83	25.0884	15.83	25.3151
15.84	25.2394	15.84	25.1006	15.84	25.3029
15.85	25.2394	15.85	25.0884	15.85	25.2661
15.86	25.2271	15.86	25.0521	15.86	25.3029
15.87	25.2517	15.87	25.0642	15.87	25.3151
15.88	25.2517	15.88	25.1127	15.88	25.3029
15.89	25.2762	15.89	25.0642	15.89	25.2784
15.9	25.2517	15.9	25.0884	15.9	25.2906
15.91	25.2271	15.91	25.0884	15.91	25.2906
15.92	25.2394	15.92	25.0884	15.92	25.2661
15.93	25.264	15.93	25.0884	15.93	25.3151
15.94	25.2271	15.94	25.1006	15.94	25.3151
15.95	25.2271	15.95	25.0884	15.95	25.3029
15.96	25.264	15.96	25.1006	15.96	25.2784
15.97	25.2271	15.97	25.1248	15.97	25.2784
15.98	25.2517	15.98	25.1127	15.98	25.3151
15.99	25.264	15.99	25.1127	15.99	25.2906
16	25.2148	16	25.0763	16	25.2784
16.01	25.2886	16.01	25.1006	16.01	25.3151
16.02	25.2271	16.02	25.0763	16.02	25.3029
16.03	25.2762	16.03	25.1127	16.03	25.3029
16.04	25.2271	16.04	25.1248	16.04	25.2906
16.05	25.2394	16.05	25.1491	16.05	25.2784
16.06	25.2394	16.06	25.0763	16.06	25.2661
16.07	25.2517	16.07	25.1127	16.07	25.2906
16.08	25.2271	16.08	25.1127	16.08	25.2906
16.09	25.2517	16.09	25.0884	16.09	25.2661
16.1	25.2271	16.1	25.0884	16.1	25.2906
16.11	25.2271	16.11	25.1127	16.11	25.2784
16.12	25.264	16.12	25.1127	16.12	25.3151
16.13	25.264	16.13	25.1248	16.13	25.3151
16.14	25.2271	16.14	25.1127	16.14	25.2906
16.15	25.2762	16.15	25.1006	16.15	25.2661
16.16	25.2148	16.16	25.0884	16.16	25.3029
16.17	25.2025	16.17	25.0521	16.17	25.3029
16.18	25.264	16.18	25.1127	16.18	25.3029
16.19	25.2148	16.19	25.1491	16.19	25.3151
16.2	25.2394	16.2	25.1006	16.2	25.3397
16.21	25.2762	16.21	25.0884	16.21	25.3029
16.22	25.2394	16.22	25.1127	16.22	25.3029
16.23	25.2394	16.23	25.1248	16.23	25.3274
16.24	25.2394	16.24	25.1248	16.24	25.3029
16.25	25.2271	16.25	25.1006	16.25	25.3151
16.26	25.2271	16.26	25.1248	16.26	25.3151
16.27	25.2271	16.27	25.1127	16.27	25.3029
16.28	25.2271	16.28	25.1127	16.28	25.3151
16.29	25.2271	16.29	25.1248	16.29	25.3151
16.3	25.264	16.3	25.1127	16.3	25.2784
16.31	25.2025	16.31	25.1127	16.31	25.2784
16.32	25.2886	16.32	25.0884	16.32	25.2661
16.33	25.3008	16.33	25.0642	16.33	25.2784
16.34	25.2394	16.34	25.1369	16.34	25.2906
16.35	25.2394	16.35	25.1248	16.35	25.3274
16.36	25.2517	16.36	25.1006	16.36	25.2538
16.37	25.2271	16.37	25.1127	16.37	25.2906
16.38	25.2025	16.38	25.1248	16.38	25.2416
16.39	25.2271	16.39	25.0763	16.39	25.2906
16.4	25.1903	16.4	25.1006	16.4	25.2661
16.41	25.2886	16.41	25.1491	16.41	25.2906
16.42	25.2025	16.42	25.1248	16.42	25.3029
16.43	25.2394	16.43	25.1006	16.43	25.3029
16.44	25.2394	16.44	25.1248	16.44	25.3029
16.45	25.2394	16.45	25.1127	16.45	25.3029
16.46	25.2025	16.46	25.1369	16.46	25.2661
16.47	25.2271	16.47	25.1369	16.47	25.2784
16.48	25.2271	16.48	25.1369	16.48	25.3029
16.49	25.2394	16.49	25.0884	16.49	25.2784
16.5	25.2271	16.5	25.0763	16.5	25.2784
16.51	25.2271	16.51	25.0763	16.51	25.2538
16.52	25.264	16.52	25.0884	16.52	25.3029
16.53	25.2271	16.53	25.1006	16.53	25.2906
16.54	25.2025	16.54	25.1006	16.54	25.2906
16.55	25.2394	16.55	25.1006	16.55	25.3029
16.56	25.264	16.56	25.1127	16.56	25.3274
16.57	25.2148	16.57	25.1127	16.57	25.2906
16.58	25.2025	16.58	25.1006	16.58	25.3274
16.59	25.2517	16.59	25.1248	16.59	25.3274
16.6	25.2025	16.6	25.1006	16.6	25.2784
16.61	25.2517	16.61	25.0884	16.61	25.2661
16.62	25.1903	16.62	25.0763	16.62	25.3029
16.63	25.2271	16.63	25.1006	16.63	25.2784
16.64	25.2394	16.64	25.1006	16.64	25.2906
16.65	25.2271	16.65	25.1006	16.65	25.3029
16.66	25.2517	16.66	25.0763	16.66	25.3029
16.67	25.2517	16.67	25.0884	16.67	25.2784
16.68	25.2271	16.68	25.1006	16.68	25.2906
16.69	25.264	16.69	25.0884	16.69	25.2784
16.7	25.2271	16.7	25.0884	16.7	25.3029
16.71	25.2271	16.71	25.0763	16.71	25.3151
16.72	25.2394	16.72	25.0763	16.72	25.3151
16.73	25.2517	16.73	25.1127	16.73	25.3151
16.74	25.2517	16.74	25.1006	16.74	25.3029
16.75	25.2025	16.75	25.1127	16.75	25.3029
16.76	25.2271	16.76	25.0763	16.76	25.3029
16.77	25.264	16.77	25.1127	16.77	25.2661
16.78	25.264	16.78	25.1127	16.78	25.2906
16.79	25.2025	16.79	25.0884	16.79	25.2784
16.8	25.2394	16.8	25.1127	16.8	25.2784
16.81	25.2271	16.81	25.1369	16.81	25.3029
16.82	25.2271	16.82	25.0884	16.82	25.3151
16.83	25.2271	16.83	25.0884	16.83	25.2906
16.84	25.2148	16.84	25.1006	16.84	25.3397
16.85	25.2025	16.85	25.0884	16.85	25.3642
16.86	25.2394	16.86	25.1006	16.86	25.2784
16.87	25.2762	16.87	25.1127	16.87	25.3397
16.88	25.2394	16.88	25.1127	16.88	25.3765
16.89	25.264	16.89	25.1491	16.89	25.3151
16.9	25.2762	16.9	25.1369	16.9	25.2661
16.91	25.2271	16.91	25.1127	16.91	25.3029
16.92	25.264	16.92	25.1369	16.92	25.2784
16.93	25.2025	16.93	25.1006	16.93	25.3029
16.94	25.2148	16.94	25.0884	16.94	25.3029
16.95	25.1903	16.95	25.1491	16.95	25.3397
16.96	25.2517	16.96	25.1491	16.96	25.3151
16.97	25.2394	16.97	25.1127	16.97	25.3029
16.98	25.1903	16.98	25.1006	16.98	25.2906
16.99	25.2517	16.99	25.0884	16.99	25.3397
17	25.2517	17	25.0763	17	25.3029
17.01	25.2517	17.01	25.0763	17.01	25.3397
17.02	25.2271	17.02	25.1127	17.02	25.3151
17.03	25.2762	17.03	25.0884	17.03	25.3151
17.04	25.2271	17.04	25.1006	17.04	25.3274
17.05	25.1903	17.05	25.1248	17.05	25.3151
17.06	25.2148	17.06	25.1491	17.06	25.2784
17.07	25.264	17.07	25.1127	17.07	25.3151
17.08	25.2025	17.08	25.1127	17.08	25.3519
17.09	25.1779	17.09	25.0763	17.09	25.2906
17.1	25.2148	17.1	25.0763	17.1	25.3397
17.11	25.264	17.11	25.1006	17.11	25.3151
17.12	25.2394	17.12	25.1248	17.12	25.3765
17.13	25.2517	17.13	25.1127	17.13	25.3029
17.14	25.1903	17.14	25.1127	17.14	25.3029
17.15	25.264	17.15	25.1006	17.15	25.2784
17.16	25.2025	17.16	25.1006	17.16	25.3274
17.17	25.2394	17.17	25.0884	17.17	25.3397
17.18	25.2394	17.18	25.1127	17.18	25.3397
17.19	25.2025	17.19	25.1369	17.19	25.3029
17.2	25.1903	17.2	25.1734	17.2	25.3397
17.21	25.264	17.21	25.1006	17.21	25.3151
17.22	25.2271	17.22	25.0884	17.22	25.2906
17.23	25.2271	17.23	25.1127	17.23	25.3397
17.24	25.2762	17.24	25.1369	17.24	25.2906
17.25	25.2517	17.25	25.0521	17.25	25.3029
17.26	25.2148	17.26	25.0642	17.26	25.3029
17.27	25.2025	17.27	25.0763	17.27	25.2661
17.28	25.2271	17.28	25.0763	17.28	25.3274
17.29	25.264	17.29	25.1248	17.29	25.3642
17.3	25.2271	17.3	25.1127	17.3	25.3274
17.31	25.1903	17.31	25.1006	17.31	25.2906
17.32	25.2271	17.32	25.1127	17.32	25.2906
17.33	25.2271	17.33	25.1006	17.33	25.3397
17.34	25.2025	17.34	25.1248	17.34	25.3151
17.35	25.2271	17.35	25.1491	17.35	25.3274
17.36	25.2025	17.36	25.1127	17.36	25.2906
17.37	25.264	17.37	25.0884	17.37	25.3151
17.38	25.2148	17.38	25.0763	17.38	25.3151
17.39	25.2025	17.39	25.1006	17.39	25.3274
17.4	25.2271	17.4	25.1006	17.4	25.3519
17.41	25.1779	17.41	25.1127	17.41	25.2784
17.42	25.2762	17.42	25.1248	17.42	25.2661
17.43	25.2517	17.43	25.1006	17.43	25.3151
17.44	25.2271	17.44	25.0763	17.44	25.3274
17.45	25.2762	17.45	25.0884	17.45	25.3151
17.46	25.264	17.46	25.1127	17.46	25.3151
17.47	25.2394	17.47	25.1006	17.47	25.3274
17.48	25.2394	17.48	25.1248	17.48	25.3151
17.49	25.2762	17.49	25.0884	17.49	25.3151
17.5	25.2025	17.5	25.1006	17.5	25.3274
17.51	25.264	17.51	25.1248	17.51	25.3029
17.52	25.2148	17.52	25.0884	17.52	25.3274
17.53	25.2148	17.53	25.1006	17.53	25.3397
17.54	25.264	17.54	25.1491	17.54	25.3397
17.55	25.2394	17.55	25.1491	17.55	25.3029
17.56	25.2271	17.56	25.1127	17.56	25.3029
17.57	25.2394	17.57	25.1127	17.57	25.3029
17.58	25.264	17.58	25.1006	17.58	25.3397
17.59	25.2025	17.59	25.1006	17.59	25.3274
17.6	25.264	17.6	25.1127	17.6	25.3397
17.61	25.2271	17.61	25.1248	17.61	25.3029
17.62	25.2025	17.62	25.0763	17.62	25.3151
17.63	25.2271	17.63	25.0884	17.63	25.3029
17.64	25.2394	17.64	25.1127	17.64	25.3274
17.65	25.2025	17.65	25.1369	17.65	25.3519
17.66	25.2148	17.66	25.1127	17.66	25.3274
17.67	25.2025	17.67	25.1006	17.67	25.3397
17.68	25.2025	17.68	25.1127	17.68	25.3642
17.69	25.2394	17.69	25.0884	17.69	25.3029
17.7	25.2886	17.7	25.1006	17.7	25.3397
17.71	25.2025	17.71	25.1248	17.71	25.3029
17.72	25.264	17.72	25.0884	17.72	25.3151
17.73	25.2517	17.73	25.1006	17.73	25.3397
17.74	25.2394	17.74	25.1006	17.74	25.3765
17.75	25.2517	17.75	25.0884	17.75	25.3151
17.76	25.2271	17.76	25.1369	17.76	25.3151
17.77	25.2271	17.77	25.1734	17.77	25.3274
17.78	25.2517	17.78	25.1248	17.78	25.3519
17.79	25.2517	17.79	25.0884	17.79	25.3274
17.8	25.2271	17.8	25.1127	17.8	25.3274
17.81	25.264	17.81	25.1127	17.81	25.3397
17.82	25.2271	17.82	25.1612	17.82	25.3519
17.83	25.2394	17.83	25.1127	17.83	25.3029
17.84	25.2271	17.84	25.0884	17.84	25.3274
17.85	25.1903	17.85	25.1006	17.85	25.3519
17.86	25.1903	17.86	25.0763	17.86	25.3274
17.87	25.264	17.87	25.0884	17.87	25.3151
17.88	25.2025	17.88	25.1127	17.88	25.3029
17.89	25.2394	17.89	25.1491	17.89	25.3519
17.9	25.2148	17.9	25.1491	17.9	25.3397
17.91	25.2394	17.91	25.1369	17.91	25.3151
17.92	25.2517	17.92	25.1369	17.92	25.3642
17.93	25.2762	17.93	25.1612	17.93	25.3274
17.94	25.2025	17.94	25.1734	17.94	25.3029
17.95	25.2517	17.95	25.1369	17.95	25.3397
17.96	25.2394	17.96	25.0642	17.96	25.2906
17.97	25.2025	17.97	25.1127	17.97	25.3274
17.98	25.1903	17.98	25.1612	17.98	25.3151
17.99	25.2517	17.99	25.1248	17.99	25.3151
18	25.2271	18	25.1127	18	25.3151
18.01	25.1903	18.01	25.1369	18.01	25.3642
18.02	25.2517	18.02	25.1491	18.02	25.3397
18.03	25.1779	18.03	25.1006	18.03	25.3519
18.04	25.2271	18.04	25.0884	18.04	25.3151
18.05	25.2271	18.05	25.0884	18.05	25.3029
18.06	25.2025	18.06	25.0884	18.06	25.2661
18.07	25.3008	18.07	25.0763	18.07	25.2784
18.08	25.1903	18.08	25.1127	18.08	25.2906
18.09	25.2517	18.09	25.1006	18.09	25.3151
18.1	25.2025	18.1	25.1006	18.1	25.3029
18.11	25.2271	18.11	25.1127	18.11	25.3029
18.12	25.2394	18.12	25.0884	18.12	25.3151
18.13	25.2517	18.13	25.1006	18.13	25.3151
18.14	25.2762	18.14	25.0884	18.14	25.3029
18.15	25.2271	18.15	25.1127	18.15	25.3397
18.16	25.2762	18.16	25.1612	18.16	25.3151
18.17	25.3008	18.17	25.1006	18.17	25.3274
18.18	25.2517	18.18	25.1006	18.18	25.3151
18.19	25.2517	18.19	25.1006	18.19	25.3642
18.2	25.2394	18.2	25.1127	18.2	25.3029
18.21	25.1903	18.21	25.1491	18.21	25.3519
18.22	25.2394	18.22	25.1127	18.22	25.3274
18.23	25.2271	18.23	25.1006	18.23	25.3151
18.24	25.2517	18.24	25.1127	18.24	25.2784
18.25	25.2394	18.25	25.1127	18.25	25.3029
18.26	25.2271	18.26	25.0884	18.26	25.3151
18.27	25.2394	18.27	25.0763	18.27	25.3519
18.28	25.2025	18.28	25.1127	18.28	25.3151
18.29	25.264	18.29	25.1006	18.29	25.3029
18.3	25.2517	18.3	25.1248	18.3	25.2784
18.31	25.2394	18.31	25.1491	18.31	25.3274
18.32	25.2517	18.32	25.0884	18.32	25.3029
18.33	25.2886	18.33	25.1127	18.33	25.3397
18.34	25.2271	18.34	25.1127	18.34	25.3397
18.35	25.264	18.35	25.1127	18.35	25.3274
18.36	25.2517	18.36	25.1127	18.36	25.3151
18.37	25.1903	18.37	25.1491	18.37	25.3151
18.38	25.2394	18.38	25.1491	18.38	25.2784
18.39	25.2271	18.39	25.1855	18.39	25.2784
18.4	25.2762	18.4	25.1491	18.4	25.3274
18.41	25.2271	18.41	25.0884	18.41	25.3397
18.42	25.2025	18.42	25.1369	18.42	25.3151
18.43	25.2271	18.43	25.1369	18.43	25.3274
18.44	25.2148	18.44	25.1127	18.44	25.3397
18.45	25.2025	18.45	25.1369	18.45	25.3274
18.46	25.2394	18.46	25.1369	18.46	25.3765
18.47	25.1903	18.47	25.1369	18.47	25.3029
18.48	25.264	18.48	25.1006	18.48	25.2784
18.49	25.264	18.49	25.1006	18.49	25.2906
18.5	25.2394	18.5	25.1127	18.5	25.3151
18.51	25.2394	18.51	25.1369	18.51	25.3029
18.52	25.264	18.52	25.1491	18.52	25.3151
18.53	25.2148	18.53	25.1612	18.53	25.3029
18.54	25.2271	18.54	25.1006	18.54	25.3151
18.55	25.2394	18.55	25.1006	18.55	25.3397
18.56	25.2025	18.56	25.1248	18.56	25.3029
18.57	25.1903	18.57	25.1127	18.57	25.3274
18.58	25.2025	18.58	25.1734	18.58	25.3274
18.59	25.2517	18.59	25.0884	18.59	25.3151
18.6	25.2148	18.6	25.1006	18.6	25.3397
18.61	25.2762	18.61	25.1127	18.61	25.2906
18.62	25.264	18.62	25.1734	18.62	25.2906
18.63	25.2517	18.63	25.0642	18.63	25.3029
18.64	25.2271	18.64	25.1127	18.64	25.3029
18.65	25.2517	18.65	25.0884	18.65	25.3029
18.66	25.2271	18.66	25.1127	18.66	25.2784
18.67	25.2517	18.67	25.1127	18.67	25.3397
18.68	25.2271	18.68	25.0884	18.68	25.3397
18.69	25.2517	18.69	25.0884	18.69	25.3151
18.7	25.2517	18.7	25.0884	18.7	25.3642
18.71	25.2271	18.71	25.1006	18.71	25.3151
18.72	25.2271	18.72	25.0884	18.72	25.2906
18.73	25.2271	18.73	25.1127	18.73	25.3397
18.74	25.2271	18.74	25.1006	18.74	25.2906
18.75	25.2517	18.75	25.1127	18.75	25.3029
18.76	25.2886	18.76	25.1491	18.76	25.3151
18.77	25.2271	18.77	25.1491	18.77	25.3274
18.78	25.2762	18.78	25.1127	18.78	25.2784
18.79	25.264	18.79	25.0884	18.79	25.2784
18.8	25.2148	18.8	25.1248	18.8	25.3029
18.81	25.2762	18.81	25.1369	18.81	25.3029
18.82	25.2025	18.82	25.0884	18.82	25.3029
18.83	25.2025	18.83	25.1006	18.83	25.3029
18.84	25.2517	18.84	25.0763	18.84	25.2784
18.85	25.2762	18.85	25.1369	18.85	25.2906
18.86	25.2394	18.86	25.0763	18.86	25.3274
18.87	25.2517	18.87	25.1127	18.87	25.3151
18.88	25.2394	18.88	25.1248	18.88	25.3029
18.89	25.2394	18.89	25.1127	18.89	25.3151
18.9	25.2394	18.9	25.1127	18.9	25.3151
18.91	25.1903	18.91	25.1248	18.91	25.3274
18.92	25.2394	18.92	25.1006	18.92	25.2906
18.93	25.2394	18.93	25.1491	18.93	25.3151
18.94	25.2517	18.94	25.1127	18.94	25.2906
18.95	25.2148	18.95	25.1127	18.95	25.3151
18.96	25.2271	18.96	25.0642	18.96	25.3151
18.97	25.2394	18.97	25.1127	18.97	25.2661
18.98	25.2025	18.98	25.1127	18.98	25.3397
18.99	25.264	18.99	25.1369	18.99	25.3274
19	25.1903	19	25.1006	19	25.2906
19.01	25.2762	19.01	25.1612	19.01	25.3151
19.02	25.2271	19.02	25.1248	19.02	25.3151
19.03	25.2394	19.03	25.1369	19.03	25.3397
19.04	25.264	19.04	25.1369	19.04	25.3151
19.05	25.2148	19.05	25.1248	19.05	25.3274
19.06	25.2025	19.06	25.1491	19.06	25.3274
19.07	25.264	19.07	25.1248	19.07	25.2906
19.08	25.2762	19.08	25.1734	19.08	25.2906
19.09	25.2517	19.09	25.1491	19.09	25.2906
19.1	25.2025	19.1	25.1127	19.1	25.3397
19.11	25.2762	19.11	25.1127	19.11	25.3151
19.12	25.1903	19.12	25.1248	19.12	25.2784
19.13	25.2762	19.13	25.1127	19.13	25.3274
19.14	25.2394	19.14	25.1612	19.14	25.3397
19.15	25.2517	19.15	25.1491	19.15	25.2784
19.16	25.2148	19.16	25.1127	19.16	25.3029
19.17	25.2886	19.17	25.1127	19.17	25.3151
19.18	25.2148	19.18	25.1006	19.18	25.3151
19.19	25.2025	19.19	25.1127	19.19	25.3274
19.2	25.2517	19.2	25.1127	19.2	25.2784
19.21	25.2148	19.21	25.1248	19.21	25.3029
19.22	25.2271	19.22	25.1369	19.22	25.3274
19.23	25.264	19.23	25.1248	19.23	25.3029
19.24	25.2148	19.24	25.1248	19.24	25.2906
19.25	25.2517	19.25	25.0884	19.25	25.3029
19.26	25.2271	19.26	25.1248	19.26	25.3151
19.27	25.2517	19.27	25.1127	19.27	25.3765
19.28	25.2025	19.28	25.1491	19.28	25.3274
19.29	25.2762	19.29	25.1734	19.29	25.3274
19.3	25.2148	19.3	25.1006	19.3	25.3397
19.31	25.2025	19.31	25.1127	19.31	25.3029
19.32	25.1903	19.32	25.0884	19.32	25.3274
19.33	25.2517	19.33	25.1127	19.33	25.2906
19.34	25.2517	19.34	25.0884	19.34	25.3274
19.35	25.2148	19.35	25.1248	19.35	25.3151
19.36	25.2394	19.36	25.1127	19.36	25.3029
19.37	25.2271	19.37	25.1369	19.37	25.2906
19.38	25.2886	19.38	25.1369	19.38	25.3029
19.39	25.264	19.39	25.1248	19.39	25.3519
19.4	25.2271	19.4	25.1127	19.4	25.3397
19.41	25.2517	19.41	25.1006	19.41	25.2784
19.42	25.2271	19.42	25.1491	19.42	25.3151
19.43	25.2025	19.43	25.1369	19.43	25.3397
19.44	25.2762	19.44	25.1612	19.44	25.3029
19.45	25.2271	19.45	25.1369	19.45	25.3397
19.46	25.264	19.46	25.1127	19.46	25.3151
19.47	25.2886	19.47	25.1369	19.47	25.3519
19.48	25.2394	19.48	25.1734	19.48	25.2906
19.49	25.2762	19.49	25.1612	19.49	25.2784
19.5	25.264	19.5	25.1612	19.5	25.3029
19.51	25.2762	19.51	25.1612	19.51	25.3274
19.52	25.2394	19.52	25.0763	19.52	25.3151
19.53	25.2394	19.53	25.0884	19.53	25.2661
19.54	25.2271	19.54	25.0884	19.54	25.2906
19.55	25.2762	19.55	25.0884	19.55	25.3274
19.56	25.2148	19.56	25.1127	19.56	25.3029
19.57	25.2148	19.57	25.1369	19.57	25.2784
19.58	25.2762	19.58	25.1369	19.58	25.2906
19.59	25.2271	19.59	25.1491	19.59	25.3151
19.6	25.2148	19.6	25.1006	19.6	25.3029
19.61	25.2271	19.61	25.1127	19.61	25.3397
19.62	25.2517	19.62	25.1127	19.62	25.3397
19.63	25.2271	19.63	25.1369	19.63	25.3274
19.64	25.2762	19.64	25.1977	19.64	25.3029
19.65	25.264	19.65	25.1248	19.65	25.2661
19.66	25.2271	19.66	25.1612	19.66	25.2661
19.67	25.2025	19.67	25.1369	19.67	25.3274
19.68	25.2517	19.68	25.1127	19.68	25.3274
19.69	25.2025	19.69	25.1491	19.69	25.3029
19.7	25.2517	19.7	25.1248	19.7	25.2906
19.71	25.2517	19.71	25.1127	19.71	25.2906
19.72	25.264	19.72	25.0884	19.72	25.3274
19.73	25.2271	19.73	25.0763	19.73	25.2661
19.74	25.2517	19.74	25.1127	19.74	25.3397
19.75	25.2394	19.75	25.1612	19.75	25.3029
19.76	25.264	19.76	25.1369	19.76	25.2538
19.77	25.2271	19.77	25.1127	19.77	25.2906
19.78	25.2271	19.78	25.1127	19.78	25.3151
19.79	25.2517	19.79	25.1369	19.79	25.3151
19.8	25.2025	19.8	25.1734	19.8	25.3397
19.81	25.2517	19.81	25.0763	19.81	25.3151
19.82	25.264	19.82	25.1127	19.82	25.3274
19.83	25.264	19.83	25.1734	19.83	25.3274
19.84	25.2762	19.84	25.1734	19.84	25.3519
19.85	25.2148	19.85	25.1369	19.85	25.3151
19.86	25.2394	19.86	25.1491	19.86	25.3029
19.87	25.264	19.87	25.1491	19.87	25.3151
19.88	25.2025	19.88	25.1491	19.88	25.2906
19.89	25.2762	19.89	25.1127	19.89	25.2906
19.9	25.2517	19.9	25.1369	19.9	25.3151
19.91	25.2517	19.91	25.1248	19.91	25.3029
19.92	25.2148	19.92	25.1127	19.92	25.3029
19.93	25.2517	19.93	25.1369	19.93	25.3151
19.94	25.264	19.94	25.1127	19.94	25.3029
19.95	25.2394	19.95	25.1491	19.95	25.3029
19.96	25.264	19.96	25.1612	19.96	25.2906
19.97	25.2517	19.97	25.1127	19.97	25.3397
[truncated: 57,802 more rows]

## Sheet: Figure 4F
Pressure (KPa)	Capacitance change (ΔC/C0)	S.D. Error bars
0	0	0
0.5	7.69817	0.33095
1	9.52744	0.38582
1.5	10.1372	0.30412
2	10.8232	0.3247
2.5	11.7378	0.35213
3	12.5762	0.37729

## Sheet: Figure 4G
Freqquency (MHz)	S11 (dB)
	0 kPa	0.5 kPa	1.0 kPa	1.5 kPa	2.0 kPa	2.5 kPa	3.0 kPa	3.5 kPa
150.08	-0.16341	-0.16436	-0.1624	-0.16824	-0.16876	-0.17379	-0.17506	-0.17952
150.24	-0.16368	-0.16475	-0.16259	-0.16885	-0.16918	-0.17429	-0.17561	-0.17979
150.4	-0.16403	-0.16512	-0.163	-0.16918	-0.16961	-0.17476	-0.17586	-0.18025
150.56	-0.16447	-0.16558	-0.1635	-0.16958	-0.16996	-0.17515	-0.17628	-0.18072
150.72	-0.16496	-0.16606	-0.16408	-0.17019	-0.17058	-0.17562	-0.17684	-0.18133
150.88	-0.1655	-0.16658	-0.1647	-0.17073	-0.17119	-0.17614	-0.17734	-0.18194
151.04	-0.16598	-0.16706	-0.16529	-0.17117	-0.17165	-0.17667	-0.17779	-0.18242
151.19	-0.16647	-0.16762	-0.16572	-0.17157	-0.17215	-0.17712	-0.17822	-0.18289
151.35	-0.16704	-0.16816	-0.16642	-0.17221	-0.17278	-0.17769	-0.17885	-0.18356
151.51	-0.16758	-0.16868	-0.16706	-0.17273	-0.1733	-0.17818	-0.17947	-0.18416
151.67	-0.1681	-0.1692	-0.16767	-0.17313	-0.17381	-0.17864	-0.17994	-0.18464
151.83	-0.16849	-0.16964	-0.16819	-0.1736	-0.17436	-0.17903	-0.1804	-0.18517
151.99	-0.16905	-0.17012	-0.16866	-0.17402	-0.17478	-0.17948	-0.18084	-0.18565
152.14	-0.16949	-0.17061	-0.16915	-0.17457	-0.17526	-0.17975	-0.18115	-0.18611
152.3	-0.16991	-0.17116	-0.16971	-0.17507	-0.17579	-0.18028	-0.18146	-0.18662
152.46	-0.17035	-0.17163	-0.17026	-0.17555	-0.17624	-0.18069	-0.18188	-0.18716
152.62	-0.17073	-0.17212	-0.17082	-0.17601	-0.17673	-0.18106	-0.18237	-0.18779
152.78	-0.17124	-0.17258	-0.17144	-0.17651	-0.17718	-0.18147	-0.18276	-0.18827
152.94	-0.17176	-0.17313	-0.17205	-0.17693	-0.17764	-0.18188	-0.18315	-0.18867
153.1	-0.17223	-0.1736	-0.17257	-0.17742	-0.17811	-0.18231	-0.18349	-0.18929
153.25	-0.17249	-0.17386	-0.17287	-0.17756	-0.17881	-0.18299	-0.18413	-0.18959
153.41	-0.17299	-0.17436	-0.17335	-0.17792	-0.17925	-0.18336	-0.18466	-0.19005
153.57	-0.1735	-0.17475	-0.17388	-0.17841	-0.17966	-0.1837	-0.18511	-0.19057
153.73	-0.17394	-0.17535	-0.17439	-0.17886	-0.1801	-0.18409	-0.18555	-0.19113
153.89	-0.17435	-0.17584	-0.17498	-0.17932	-0.18052	-0.18445	-0.18605	-0.19168
154.05	-0.17472	-0.1763	-0.1755	-0.17978	-0.18092	-0.18483	-0.18648	-0.1921
154.2	-0.17504	-0.17672	-0.17592	-0.18026	-0.1814	-0.18516	-0.18693	-0.19256
154.36	-0.17542	-0.17717	-0.1765	-0.18071	-0.18178	-0.1856	-0.18741	-0.193
154.52	-0.17572	-0.17767	-0.177	-0.18119	-0.18232	-0.18596	-0.18775	-0.19345
154.68	-0.17616	-0.17819	-0.1775	-0.18164	-0.18279	-0.18629	-0.18838	-0.19397
154.84	-0.17662	-0.17869	-0.17799	-0.18205	-0.18329	-0.18668	-0.18875	-0.19449
155	-0.17714	-0.17917	-0.17853	-0.18253	-0.18381	-0.18709	-0.18912	-0.19501
155.16	-0.17751	-0.17961	-0.17903	-0.18291	-0.18424	-0.18756	-0.18968	-0.19548
155.31	-0.17803	-0.18014	-0.17954	-0.18327	-0.18472	-0.188	-0.19013	-0.19594
155.47	-0.17842	-0.18055	-0.18007	-0.18373	-0.18523	-0.18843	-0.19058	-0.19641
155.63	-0.17879	-0.18101	-0.18051	-0.18408	-0.1857	-0.18885	-0.19103	-0.197
155.79	-0.17929	-0.18146	-0.18103	-0.18447	-0.18618	-0.18917	-0.19146	-0.19751
155.95	-0.17974	-0.182	-0.18151	-0.18489	-0.18659	-0.18955	-0.19189	-0.19802
156.11	-0.18023	-0.18249	-0.18196	-0.18537	-0.18713	-0.18982	-0.19244	-0.19851
156.27	-0.1807	-0.18298	-0.18261	-0.18584	-0.18754	-0.19037	-0.19275	-0.19891
156.42	-0.18111	-0.18351	-0.18316	-0.18621	-0.18797	-0.19081	-0.19322	-0.19942
156.58	-0.18166	-0.18414	-0.18381	-0.18671	-0.1885	-0.19136	-0.19351	-0.19989
156.74	-0.18201	-0.1846	-0.18461	-0.18703	-0.1889	-0.192	-0.19398	-0.20048
156.9	-0.18254	-0.18509	-0.18524	-0.18753	-0.18952	-0.19236	-0.19451	-0.20094
157.06	-0.18297	-0.18555	-0.18592	-0.18808	-0.19	-0.1927	-0.19498	-0.20138
157.22	-0.18354	-0.18619	-0.18658	-0.18869	-0.19064	-0.19323	-0.19561	-0.20198
157.37	-0.18403	-0.18681	-0.18721	-0.18929	-0.19114	-0.1937	-0.19618	-0.20247
157.53	-0.18486	-0.18749	-0.18737	-0.19004	-0.19184	-0.19462	-0.1971	-0.20338
157.69	-0.18533	-0.18807	-0.18788	-0.1907	-0.19232	-0.19521	-0.1977	-0.20381
157.85	-0.18594	-0.18879	-0.18846	-0.19122	-0.19286	-0.19577	-0.19831	-0.20444
158.01	-0.1865	-0.18941	-0.18903	-0.19177	-0.19341	-0.19631	-0.19888	-0.20497
158.17	-0.18698	-0.18992	-0.18954	-0.19222	-0.19389	-0.19686	-0.19951	-0.20542
158.33	-0.18749	-0.19051	-0.19012	-0.19266	-0.19433	-0.19729	-0.2001	-0.20604
158.48	-0.18807	-0.19109	-0.19064	-0.19329	-0.19481	-0.19775	-0.20062	-0.20657
158.64	-0.18856	-0.19162	-0.19115	-0.19392	-0.19536	-0.19817	-0.20115	-0.20716
158.8	-0.18924	-0.19197	-0.19173	-0.19446	-0.19586	-0.19878	-0.20179	-0.20784
158.96	-0.18973	-0.19254	-0.1923	-0.19502	-0.19635	-0.19929	-0.2024	-0.20842
159.12	-0.19029	-0.1931	-0.19281	-0.19552	-0.19692	-0.19982	-0.20301	-0.20891
159.28	-0.19084	-0.19358	-0.19325	-0.19602	-0.19742	-0.20033	-0.20352	-0.20956
159.44	-0.19122	-0.19422	-0.19369	-0.19648	-0.19811	-0.20079	-0.20408	-0.2102
159.59	-0.19182	-0.19473	-0.19424	-0.197	-0.19852	-0.20125	-0.20465	-0.21082
159.75	-0.19247	-0.19532	-0.19468	-0.19768	-0.19894	-0.20189	-0.20517	-0.21152
159.91	-0.19299	-0.19582	-0.19519	-0.19822	-0.19937	-0.2023	-0.2058	-0.21213
160.07	-0.19352	-0.19633	-0.19564	-0.19876	-0.19979	-0.20286	-0.20643	-0.21268
160.23	-0.19411	-0.19694	-0.19608	-0.19929	-0.20025	-0.20339	-0.20699	-0.21323
160.39	-0.19465	-0.19746	-0.19645	-0.19984	-0.20083	-0.20395	-0.20752	-0.2138
160.54	-0.19521	-0.19798	-0.19695	-0.2004	-0.20131	-0.20451	-0.20809	-0.21436
160.7	-0.19577	-0.19857	-0.1975	-0.20094	-0.20183	-0.205	-0.20862	-0.21499
160.86	-0.19631	-0.19905	-0.198	-0.20141	-0.20221	-0.20553	-0.20921	-0.21551
161.02	-0.19678	-0.19957	-0.19858	-0.20191	-0.20271	-0.20605	-0.20984	-0.21603
161.18	-0.19744	-0.20009	-0.19901	-0.20244	-0.20318	-0.20654	-0.21044	-0.21656
161.34	-0.19796	-0.20053	-0.19949	-0.20302	-0.20356	-0.20706	-0.21097	-0.21719
161.5	-0.19849	-0.20104	-0.20001	-0.20348	-0.20395	-0.20763	-0.21149	-0.21775
161.65	-0.19904	-0.20157	-0.2005	-0.20402	-0.2045	-0.20813	-0.21202	-0.21824
161.81	-0.19952	-0.20211	-0.20088	-0.20451	-0.20507	-0.20867	-0.21259	-0.21881
161.97	-0.20005	-0.2027	-0.20142	-0.20505	-0.20568	-0.20912	-0.21323	-0.21942
162.13	-0.20062	-0.20316	-0.20191	-0.20562	-0.20625	-0.20967	-0.21377	-0.21987
162.29	-0.20119	-0.20365	-0.2024	-0.20605	-0.20676	-0.21015	-0.21435	-0.22062
162.45	-0.20177	-0.2041	-0.20298	-0.2065	-0.2073	-0.21069	-0.21487	-0.22112
162.61	-0.20237	-0.20452	-0.20347	-0.20703	-0.20774	-0.21121	-0.21541	-0.22173
162.76	-0.20295	-0.20507	-0.20395	-0.20745	-0.20839	-0.21181	-0.21597	-0.22242
162.92	-0.20363	-0.2057	-0.20426	-0.20808	-0.20876	-0.21213	-0.21667	-0.22274
163.08	-0.20412	-0.20606	-0.20468	-0.20848	-0.20924	-0.21266	-0.2173	-0.22317
163.24	-0.20455	-0.20658	-0.20519	-0.20907	-0.20976	-0.21322	-0.218	-0.22366
163.4	-0.2052	-0.2071	-0.20568	-0.20953	-0.2103	-0.21381	-0.21858	-0.22431
163.56	-0.20583	-0.20769	-0.20614	-0.21014	-0.21087	-0.21438	-0.21913	-0.22491
163.71	-0.20636	-0.20829	-0.20663	-0.2106	-0.21145	-0.21502	-0.21979	-0.22554
163.87	-0.20692	-0.20878	-0.20707	-0.21113	-0.21206	-0.2156	-0.22036	-0.22607
164.03	-0.20752	-0.20915	-0.20752	-0.21166	-0.21254	-0.2162	-0.22096	-0.22655
164.19	-0.20818	-0.20968	-0.20808	-0.21211	-0.21306	-0.21675	-0.22149	-0.22727
164.35	-0.20874	-0.21015	-0.20852	-0.21264	-0.21366	-0.21742	-0.22207	-0.22783
164.51	-0.20938	-0.21069	-0.20903	-0.2131	-0.2142	-0.21809	-0.22275	-0.22842
164.67	-0.20989	-0.21115	-0.2096	-0.21353	-0.2147	-0.21866	-0.22334	-0.22904
164.82	-0.21041	-0.21164	-0.21008	-0.21398	-0.21516	-0.21924	-0.22382	-0.22965
164.98	-0.211	-0.21222	-0.21053	-0.21448	-0.21567	-0.21987	-0.22444	-0.23018
165.14	-0.21164	-0.21261	-0.21106	-0.21496	-0.21625	-0.22049	-0.22498	-0.2308
165.3	-0.21227	-0.21315	-0.21154	-0.2155	-0.21684	-0.22108	-0.22542	-0.23143
165.46	-0.21287	-0.21361	-0.21204	-0.21598	-0.21728	-0.22167	-0.22599	-0.23206
165.62	-0.21342	-0.2143	-0.21255	-0.21647	-0.21788	-0.22222	-0.22656	-0.23272
165.78	-0.21413	-0.21483	-0.21291	-0.21691	-0.21844	-0.22283	-0.22722	-0.23339
165.93	-0.21465	-0.21541	-0.21343	-0.21739	-0.21897	-0.22355	-0.22785	-0.23404
166.09	-0.21521	-0.21603	-0.2139	-0.21784	-0.21954	-0.22414	-0.22847	-0.23465
166.25	-0.21588	-0.21668	-0.21462	-0.21805	-0.22004	-0.22464	-0.22891	-0.23543
166.41	-0.21645	-0.21717	-0.21521	-0.21857	-0.22058	-0.22524	-0.2295	-0.23597
166.57	-0.21706	-0.21762	-0.21572	-0.21904	-0.22114	-0.22586	-0.23002	-0.23655
166.73	-0.21771	-0.21815	-0.21624	-0.21952	-0.22169	-0.22655	-0.23062	-0.23721
166.88	-0.21834	-0.21879	-0.21677	-0.21995	-0.22218	-0.22715	-0.23126	-0.23784
167.04	-0.219	-0.21934	-0.21731	-0.22044	-0.22272	-0.22776	-0.23187	-0.23851
167.2	-0.21961	-0.21986	-0.21797	-0.22101	-0.22324	-0.2284	-0.23252	-0.23917
167.36	-0.22025	-0.22048	-0.21842	-0.22144	-0.22378	-0.22901	-0.23309	-0.2398
167.52	-0.22086	-0.22096	-0.21893	-0.22193	-0.22429	-0.22957	-0.23354	-0.24039
167.68	-0.22147	-0.22151	-0.21941	-0.22252	-0.22477	-0.2302	-0.23415	-0.24101
167.84	-0.22213	-0.22202	-0.22003	-0.22297	-0.22517	-0.23073	-0.23465	-0.24166
167.99	-0.22272	-0.22257	-0.22054	-0.22352	-0.22568	-0.23126	-0.23525	-0.24231
168.15	-0.2233	-0.22318	-0.22111	-0.22403	-0.22632	-0.23194	-0.23591	-0.24306
168.31	-0.22395	-0.22362	-0.22157	-0.22459	-0.22686	-0.23256	-0.23652	-0.24374
168.47	-0.22462	-0.2242	-0.2222	-0.22501	-0.22737	-0.23316	-0.23714	-0.24439
168.63	-0.22532	-0.22479	-0.22271	-0.22553	-0.22798	-0.23388	-0.23778	-0.24494
168.79	-0.22603	-0.22539	-0.22327	-0.22609	-0.2285	-0.23451	-0.23852	-0.24556
168.94	-0.2266	-0.22601	-0.2238	-0.2267	-0.22912	-0.2351	-0.2392	-0.24622
169.1	-0.22727	-0.22656	-0.2243	-0.22726	-0.22961	-0.23579	-0.23987	-0.2467
169.26	-0.22778	-0.22723	-0.22482	-0.22794	-0.23008	-0.23638	-0.24036	-0.24737
169.42	-0.22832	-0.22774	-0.22542	-0.22856	-0.23063	-0.23703	-0.24092	-0.24804
169.58	-0.2289	-0.22842	-0.22596	-0.22916	-0.23125	-0.23769	-0.24165	-0.24871
169.74	-0.22953	-0.22896	-0.22648	-0.22973	-0.23189	-0.23834	-0.24231	-0.24929
169.9	-0.23017	-0.22952	-0.22697	-0.23022	-0.23253	-0.239	-0.24288	-0.2499
170.05	-0.23086	-0.23001	-0.22756	-0.23073	-0.2332	-0.2397	-0.24353	-0.25062
170.21	-0.2316	-0.23065	-0.22818	-0.23129	-0.23372	-0.24048	-0.24415	-0.25131
170.37	-0.23224	-0.23126	-0.22871	-0.23189	-0.2344	-0.24119	-0.24471	-0.25205
170.53	-0.23298	-0.23186	-0.22931	-0.23243	-0.23503	-0.24191	-0.24541	-0.25272
170.69	-0.23368	-0.23245	-0.22996	-0.23299	-0.23554	-0.2427	-0.24596	-0.25339
170.85	-0.2344	-0.23302	-0.23051	-0.23363	-0.23615	-0.24348	-0.24662	-0.2541
171.01	-0.23499	-0.23365	-0.23105	-0.23429	-0.23675	-0.24427	-0.24737	-0.25485
171.16	-0.23571	-0.23419	-0.23165	-0.23495	-0.2374	-0.24496	-0.24798	-0.25551
171.32	-0.23634	-0.23468	-0.23225	-0.23562	-0.23805	-0.24569	-0.24863	-0.25621
171.48	-0.23705	-0.23538	-0.23287	-0.23624	-0.2387	-0.24642	-0.24937	-0.257
171.64	-0.23769	-0.23595	-0.23347	-0.23697	-0.2394	-0.24726	-0.25008	-0.25772
171.8	-0.23834	-0.23652	-0.23403	-0.2377	-0.24011	-0.24812	-0.25101	-0.25862
171.96	-0.23894	-0.23709	-0.23462	-0.23849	-0.24085	-0.249	-0.25185	-0.25954
172.11	-0.23965	-0.23763	-0.23526	-0.23928	-0.24161	-0.24989	-0.2527	-0.26044
172.27	-0.24034	-0.23823	-0.23596	-0.24005	-0.24245	-0.25076	-0.25363	-0.26138
172.43	-0.24094	-0.2388	-0.23659	-0.24098	-0.24343	-0.25182	-0.25458	-0.26244
172.59	-0.24156	-0.23941	-0.23711	-0.24193	-0.24438	-0.25282	-0.25567	-0.26349
172.75	-0.24242	-0.24008	-0.2375	-0.2431	-0.24553	-0.25378	-0.2569	-0.26463
172.91	-0.24298	-0.24071	-0.23816	-0.24428	-0.24662	-0.25501	-0.25804	-0.26589
173.07	-0.24356	-0.24141	-0.23878	-0.24549	-0.24786	-0.25639	-0.25937	-0.26738
173.22	-0.24416	-0.24209	-0.23948	-0.24683	-0.24907	-0.25785	-0.26081	-0.26889
173.38	-0.24486	-0.24267	-0.24029	-0.24829	-0.25056	-0.25945	-0.26235	-0.27052
173.54	-0.24551	-0.24349	-0.24114	-0.24986	-0.2521	-0.26103	-0.26397	-0.27232
173.7	-0.24621	-0.24438	-0.24211	-0.25146	-0.25383	-0.26277	-0.26578	-0.27425
173.86	-0.24683	-0.24528	-0.24314	-0.25326	-0.25558	-0.2647	-0.26772	-0.27618
174.02	-0.24738	-0.24614	-0.24427	-0.255	-0.25735	-0.26685	-0.26967	-0.27834
174.18	-0.24801	-0.24727	-0.24563	-0.25705	-0.25946	-0.26895	-0.27168	-0.28053
174.33	-0.24862	-0.24853	-0.24697	-0.25918	-0.26163	-0.2711	-0.27377	-0.28282
174.49	-0.24919	-0.2499	-0.24861	-0.26132	-0.2638	-0.27337	-0.27599	-0.2852
174.65	-0.24982	-0.25141	-0.25031	-0.2636	-0.26614	-0.27576	-0.2783	-0.28765
174.81	-0.25037	-0.25322	-0.25217	-0.26596	-0.26848	-0.27811	-0.28076	-0.29009
174.97	-0.25096	-0.25505	-0.25412	-0.26834	-0.27087	-0.28054	-0.28311	-0.29265
175.13	-0.25168	-0.25701	-0.25622	-0.27078	-0.27328	-0.28297	-0.28563	-0.29529
175.28	-0.2524	-0.25916	-0.25859	-0.27335	-0.27582	-0.28546	-0.28822	-0.29788
175.44	-0.25318	-0.2612	-0.26096	-0.27594	-0.27813	-0.288	-0.29068	-0.30036
175.6	-0.25382	-0.26347	-0.2633	-0.27846	-0.2807	-0.29057	-0.29318	-0.30298
175.76	-0.25457	-0.26591	-0.26578	-0.28097	-0.2833	-0.29322	-0.29583	-0.30567
175.92	-0.25541	-0.26847	-0.26841	-0.28357	-0.28594	-0.29582	-0.29837	-0.30837
176.08	-0.25629	-0.27117	-0.27111	-0.2861	-0.2885	-0.29837	-0.30096	-0.31105
176.24	-0.25733	-0.27381	-0.27386	-0.28864	-0.29119	-0.30092	-0.30363	-0.31377
176.39	-0.25845	-0.27657	-0.2768	-0.29134	-0.29378	-0.30351	-0.30631	-0.31644
176.55	-0.25971	-0.27933	-0.27966	-0.29387	-0.29641	-0.30612	-0.30885	-0.31921
176.71	-0.26098	-0.28218	-0.28256	-0.29641	-0.29903	-0.30874	-0.31142	-0.32186
176.87	-0.26236	-0.28513	-0.28545	-0.29899	-0.30168	-0.31134	-0.31399	-0.32452
177.03	-0.26403	-0.28795	-0.28824	-0.30151	-0.30432	-0.31387	-0.31648	-0.32724
177.19	-0.26567	-0.29081	-0.29119	-0.30396	-0.30681	-0.31642	-0.31908	-0.32984
177.35	-0.26748	-0.29371	-0.29404	-0.30644	-0.30935	-0.31889	-0.32161	-0.33236
177.5	-0.26937	-0.29665	-0.2969	-0.3088	-0.31188	-0.32126	-0.32407	-0.33485
177.66	-0.27144	-0.29949	-0.29973	-0.31112	-0.31433	-0.32365	-0.32652	-0.33735
177.82	-0.27367	-0.30232	-0.3026	-0.31345	-0.31665	-0.32592	-0.32884	-0.33979
177.98	-0.27599	-0.30517	-0.30534	-0.31566	-0.31889	-0.32831	-0.33116	-0.3422
178.14	-0.27829	-0.30804	-0.30807	-0.31779	-0.32109	-0.33046	-0.33334	-0.34464
178.3	-0.28071	-0.31075	-0.31074	-0.31998	-0.32335	-0.33276	-0.33557	-0.34685
178.45	-0.28324	-0.31351	-0.31331	-0.32204	-0.32546	-0.33485	-0.33778	-0.34917
178.61	-0.28586	-0.31625	-0.31592	-0.32412	-0.32764	-0.33692	-0.33984	-0.35133
178.77	-0.28852	-0.31884	-0.31846	-0.32615	-0.32964	-0.33884	-0.34188	-0.35347
178.93	-0.29128	-0.3215	-0.321	-0.328	-0.33145	-0.34082	-0.34382	-0.35558
179.09	-0.29414	-0.32412	-0.32343	-0.32983	-0.33342	-0.34273	-0.34571	-0.35766
179.25	-0.2971	-0.3266	-0.32571	-0.33161	-0.33518	-0.34455	-0.34737	-0.35961
179.41	-0.2999	-0.32901	-0.32796	-0.33328	-0.33692	-0.34632	-0.34906	-0.36145
179.56	-0.30269	-0.3313	-0.33027	-0.33485	-0.3385	-0.34792	-0.35073	-0.36326
179.72	-0.30562	-0.33349	-0.33236	-0.33638	-0.34008	-0.34948	-0.35222	-0.36492
179.88	-0.30849	-0.33573	-0.33447	-0.33783	-0.34157	-0.35096	-0.35375	-0.36663
180.04	-0.31135	-0.33792	-0.33646	-0.33917	-0.34312	-0.35235	-0.35523	-0.36818
180.2	-0.31426	-0.33997	-0.33842	-0.34053	-0.34451	-0.35371	-0.35664	-0.36964
180.36	-0.3172	-0.34198	-0.34037	-0.34177	-0.34577	-0.3549	-0.35796	-0.37105
180.51	-0.31997	-0.3439	-0.34212	-0.3429	-0.34695	-0.35601	-0.35915	-0.37244
180.67	-0.32282	-0.34577	-0.34371	-0.34396	-0.34808	-0.35715	-0.36031	-0.37369
180.83	-0.32565	-0.3476	-0.34531	-0.34493	-0.34917	-0.3582	-0.36147	-0.3749
180.99	-0.32848	-0.34924	-0.34684	-0.3458	-0.35015	-0.35908	-0.36255	-0.37599
181.15	-0.33124	-0.35089	-0.34821	-0.34668	-0.35102	-0.36002	-0.36349	-0.37701
181.31	-0.334	-0.35248	-0.34953	-0.34733	-0.35194	-0.36089	-0.36446	-0.37799
181.47	-0.33669	-0.35395	-0.35086	-0.348	-0.35265	-0.36164	-0.36535	-0.37887
181.62	-0.33934	-0.35525	-0.352	-0.34853	-0.35335	-0.36237	-0.36617	-0.37971
181.78	-0.34198	-0.35653	-0.35325	-0.34913	-0.35392	-0.36299	-0.36684	-0.38041
181.94	-0.34451	-0.35763	-0.35428	-0.34956	-0.35447	-0.36347	-0.36744	-0.38108
182.1	-0.34706	-0.35867	-0.35531	-0.35	-0.35492	-0.36397	-0.36789	-0.38167
182.26	-0.34958	-0.35957	-0.35614	-0.35039	-0.35528	-0.36431	-0.36832	-0.38213
182.42	-0.35209	-0.36053	-0.35687	-0.35065	-0.35556	-0.36462	-0.36876	-0.38258
182.58	-0.35447	-0.36137	-0.35762	-0.35087	-0.35581	-0.36487	-0.36908	-0.383
182.73	-0.35685	-0.36222	-0.35831	-0.35097	-0.356	-0.36503	-0.36927	-0.38323
182.89	-0.35909	-0.36285	-0.35882	-0.35111	-0.35608	-0.36511	-0.36944	-0.3835
183.05	-0.36123	-0.36344	-0.35923	-0.3511	-0.35606	-0.3651	-0.3695	-0.38354
183.21	-0.36341	-0.36393	-0.3596	-0.35102	-0.35596	-0.36498	-0.36948	-0.38369
183.37	-0.36538	-0.36431	-0.35985	-0.35091	-0.35585	-0.36487	-0.36942	-0.38369
183.53	-0.36738	-0.36468	-0.36002	-0.35066	-0.35565	-0.36471	-0.36937	-0.38357
183.68	-0.3693	-0.36495	-0.36009	-0.35032	-0.35542	-0.36445	-0.36913	-0.38348
183.84	-0.37119	-0.36517	-0.36009	-0.35	-0.35513	-0.36422	-0.36887	-0.38327
184	-0.37305	-0.36525	-0.36009	-0.34955	-0.35473	-0.3639	-0.36857	-0.38302
184.16	-0.37482	-0.36513	-0.35997	-0.34903	-0.35425	-0.36349	-0.36822	-0.38262
184.32	-0.37647	-0.36504	-0.35976	-0.34846	-0.35379	-0.36297	-0.36786	-0.3822
184.48	-0.3779	-0.36461	-0.35939	-0.34783	-0.35343	-0.36234	-0.36763	-0.38162
184.64	-0.37931	-0.3643	-0.35904	-0.34718	-0.35273	-0.36168	-0.36702	-0.38117
184.79	-0.38064	-0.36393	-0.35861	-0.34651	-0.35203	-0.36114	-0.36638	-0.38059
184.95	-0.3819	-0.36345	-0.35803	-0.3458	-0.35123	-0.36059	-0.3657	-0.38004
185.11	-0.38304	-0.36294	-0.35743	-0.34499	-0.35048	-0.35984	-0.36503	-0.37951
185.27	-0.3842	-0.36232	-0.35677	-0.34416	-0.34966	-0.35922	-0.36445	-0.37884
185.43	-0.38513	-0.36165	-0.35591	-0.3433	-0.34877	-0.35849	-0.36374	-0.3782
185.59	-0.38606	-0.3609	-0.35503	-0.34238	-0.34781	-0.35778	-0.36285	-0.37749
185.75	-0.38679	-0.36008	-0.35414	-0.34147	-0.34683	-0.35703	-0.36202	-0.37686
185.9	-0.38746	-0.35918	-0.35321	-0.34066	-0.34585	-0.35628	-0.36124	-0.37618
186.06	-0.38794	-0.35832	-0.35214	-0.33983	-0.3449	-0.35552	-0.36045	-0.37552
186.22	-0.38836	-0.35735	-0.35098	-0.33894	-0.34394	-0.35477	-0.35963	-0.37481
186.38	-0.38876	-0.35634	-0.3499	-0.33803	-0.34299	-0.35396	-0.35896	-0.37411
186.54	-0.38897	-0.3552	-0.34865	-0.3372	-0.34206	-0.35317	-0.35827	-0.3735
186.7	-0.38913	-0.35404	-0.34738	-0.33642	-0.34123	-0.35236	-0.35752	-0.37291
186.85	-0.38908	-0.35286	-0.34618	-0.33561	-0.34038	-0.35169	-0.35692	-0.3724
187.01	-0.38895	-0.35159	-0.34489	-0.33485	-0.3396	-0.3511	-0.3563	-0.37187
187.17	-0.38874	-0.35035	-0.34365	-0.33414	-0.33888	-0.35051	-0.35583	-0.37149
187.33	-0.38832	-0.34911	-0.34242	-0.33349	-0.33819	-0.35005	-0.35545	-0.37108
187.49	-0.38785	-0.34775	-0.3412	-0.33294	-0.33759	-0.34966	-0.35508	-0.37086
187.65	-0.38733	-0.3465	-0.34003	-0.33247	-0.33714	-0.34925	-0.35484	-0.37065
187.81	-0.38664	-0.34525	-0.33888	-0.33204	-0.33666	-0.34896	-0.35461	-0.37052
187.96	-0.38588	-0.34406	-0.33776	-0.3317	-0.33632	-0.34885	-0.35444	-0.37047
188.12	-0.38504	-0.34294	-0.33673	-0.33152	-0.33607	-0.34881	-0.35434	-0.37056
188.28	-0.38415	-0.34179	-0.33572	-0.33152	-0.33596	-0.34888	-0.35437	-0.37074
188.44	-0.38324	-0.34073	-0.33486	-0.33156	-0.3359	-0.34901	-0.35449	-0.37095
188.6	-0.3821	-0.33973	-0.33415	-0.33176	-0.3359	-0.34921	-0.35472	-0.37134
188.76	-0.38087	-0.33885	-0.33353	-0.33201	-0.336	-0.34953	-0.35495	-0.3717
188.92	-0.37977	-0.33808	-0.33294	-0.33229	-0.33614	-0.34991	-0.35533	-0.37218
189.07	-0.37853	-0.33736	-0.33249	-0.33265	-0.33642	-0.35028	-0.35577	-0.37267
189.23	-0.37733	-0.33679	-0.33223	-0.33307	-0.33681	-0.35064	-0.35623	-0.37321
189.39	-0.37595	-0.33642	-0.33203	-0.33349	-0.33716	-0.35118	-0.35669	-0.37379
189.55	-0.37451	-0.33604	-0.33197	-0.33388	-0.33764	-0.35173	-0.3573	-0.37439
189.71	-0.37307	-0.33578	-0.33197	-0.33432	-0.33804	-0.3523	-0.35786	-0.37503
189.87	-0.37168	-0.33568	-0.33213	-0.33485	-0.33849	-0.3528	-0.35839	-0.37574
190.02	-0.37028	-0.33582	-0.33234	-0.33542	-0.33906	-0.35329	-0.35899	-0.37635
190.18	-0.36887	-0.33587	-0.3326	-0.33593	-0.33959	-0.35386	-0.35959	-0.37711
190.34	-0.36741	-0.33605	-0.33298	-0.33645	-0.34012	-0.35448	-0.36023	-0.37776
190.5	-0.36611	-0.33635	-0.3333	-0.33698	-0.34065	-0.35509	-0.36085	-0.3784
190.66	-0.36485	-0.33667	-0.33369	-0.33756	-0.34116	-0.35559	-0.36152	-0.37907
190.82	-0.36361	-0.33702	-0.33408	-0.33816	-0.34171	-0.35616	-0.36215	-0.37979
190.98	-0.36247	-0.33736	-0.3345	-0.33865	-0.34226	-0.35669	-0.36282	-0.38051
191.13	-0.36129	-0.33772	-0.33497	-0.33925	-0.34279	-0.35736	-0.36345	-0.38118
191.29	-0.36024	-0.33812	-0.33534	-0.3397	-0.34329	-0.35803	-0.36406	-0.38189
191.45	-0.35922	-0.3386	-0.33579	-0.34025	-0.34389	-0.35855	-0.36477	-0.38274
191.61	-0.35843	-0.3392	-0.33629	-0.34077	-0.34448	-0.35916	-0.3655	-0.38347
191.77	-0.35767	-0.33966	-0.33679	-0.34123	-0.34504	-0.35973	-0.36619	-0.38423
191.93	-0.35704	-0.34013	-0.33723	-0.34174	-0.34559	-0.36039	-0.36686	-0.38496
192.09	-0.3565	-0.34051	-0.33764	-0.34228	-0.34624	-0.36095	-0.3675	-0.38575
192.24	-0.35601	-0.34097	-0.33812	-0.34287	-0.34671	-0.36162	-0.36813	-0.38644
192.4	-0.35557	-0.34142	-0.3385	-0.34325	-0.34728	-0.36221	-0.36875	-0.38712
192.56	-0.35526	-0.34185	-0.33884	-0.34373	-0.34781	-0.36277	-0.36941	-0.38778
192.72	-0.35509	-0.34228	-0.33921	-0.34416	-0.34838	-0.36326	-0.3701	-0.38848
192.88	-0.35492	-0.34256	-0.33961	-0.34464	-0.34889	-0.3638	-0.37076	-0.38925
193.04	-0.35467	-0.343	-0.34006	-0.34502	-0.34936	-0.36439	-0.37147	-0.38996
193.19	-0.35457	-0.34343	-0.34033	-0.34546	-0.34991	-0.36496	-0.37201	-0.39067
193.35	-0.35451	-0.3438	-0.34067	-0.34586	-0.35052	-0.36552	-0.37256	-0.3914
193.51	-0.35449	-0.34417	-0.34104	-0.34633	-0.35105	-0.36607	-0.37316	-0.39219
193.67	-0.35445	-0.34459	-0.34151	-0.3468	-0.35162	-0.36671	-0.37384	-0.39293
193.83	-0.35442	-0.34508	-0.34189	-0.3473	-0.35225	-0.36729	-0.37453	-0.39362
193.99	-0.35434	-0.34537	-0.34229	-0.34778	-0.35285	-0.36784	-0.37522	-0.3943
194.15	-0.35447	-0.34578	-0.3427	-0.34823	-0.35359	-0.36847	-0.37592	-0.39505
194.3	-0.35452	-0.34618	-0.34313	-0.34858	-0.35413	-0.36896	-0.37651	-0.39586
194.46	-0.35459	-0.34655	-0.34355	-0.34915	-0.35468	-0.36962	-0.37711	-0.39667
194.62	-0.35461	-0.34696	-0.34394	-0.34959	-0.35522	-0.37027	-0.37776	-0.39738
194.78	-0.35467	-0.34739	-0.34436	-0.35003	-0.35577	-0.37082	-0.37839	-0.39809
194.94	-0.35465	-0.34775	-0.34477	-0.35052	-0.35645	-0.37141	-0.37901	-0.39889
195.1	-0.35476	-0.3481	-0.34524	-0.35099	-0.35702	-0.37199	-0.37967	-0.39957
195.25	-0.35486	-0.34844	-0.34566	-0.35124	-0.35761	-0.37257	-0.38038	-0.40036
195.41	-0.35497	-0.34885	-0.34604	-0.3517	-0.35817	-0.37319	-0.38111	-0.4011
195.57	-0.35514	-0.34927	-0.34653	-0.35219	-0.35891	-0.37381	-0.38189	-0.4018
195.73	-0.35526	-0.34982	-0.347	-0.35263	-0.35953	-0.37441	-0.38267	-0.40258
195.89	-0.35542	-0.35023	-0.34735	-0.35304	-0.3602	-0.37515	-0.38343	-0.40335
196.05	-0.35562	-0.35068	-0.34781	-0.35349	-0.36078	-0.37588	-0.38418	-0.40425
196.21	-0.3559	-0.35116	-0.34831	-0.35385	-0.36144	-0.3765	-0.38493	-0.40509
196.36	-0.35612	-0.35164	-0.34875	-0.35433	-0.36216	-0.37716	-0.38567	-0.40598
196.52	-0.35643	-0.35212	-0.34932	-0.35479	-0.36283	-0.37783	-0.38651	-0.40678
196.68	-0.35677	-0.35259	-0.34989	-0.35526	-0.36356	-0.37854	-0.38733	-0.40759
196.84	-0.35715	-0.35314	-0.35043	-0.35574	-0.36429	-0.37922	-0.38815	-0.40848
197	-0.35748	-0.35366	-0.35105	-0.35626	-0.36508	-0.37998	-0.38896	-0.40946
197.16	-0.35783	-0.35426	-0.35171	-0.35676	-0.36582	-0.38068	-0.3898	-0.41043
197.32	-0.35817	-0.35479	-0.3524	-0.35737	-0.36642	-0.38133	-0.39061	-0.41134
197.47	-0.35861	-0.35531	-0.35295	-0.35796	-0.36728	-0.38217	-0.39147	-0.41223
197.63	-0.3591	-0.35592	-0.35361	-0.35859	-0.36802	-0.38293	-0.39234	-0.41316
197.79	-0.35954	-0.35651	-0.35423	-0.35909	-0.36885	-0.38371	-0.39317	-0.4141
197.95	-0.36008	-0.35715	-0.35495	-0.35974	-0.36962	-0.38446	-0.39401	-0.41498
198.11	-0.36061	-0.35782	-0.35554	-0.36032	-0.37041	-0.38533	-0.39491	-0.41592
198.27	-0.36116	-0.35847	-0.35618	-0.36091	-0.37121	-0.38617	-0.39587	-0.4169
198.42	-0.36177	-0.35917	-0.35688	-0.36157	-0.37204	-0.38705	-0.39681	-0.41793
198.58	-0.36237	-0.3599	-0.35748	-0.36211	-0.37284	-0.38786	-0.39777	-0.41897
198.74	-0.36302	-0.36056	-0.3581	-0.36272	-0.37358	-0.38862	-0.39868	-0.42004
198.9	-0.36373	-0.36124	-0.35886	-0.36326	-0.37445	-0.38947	-0.39961	-0.42103
199.06	-0.36444	-0.362	-0.35955	-0.3639	-0.3754	-0.39032	-0.40059	-0.42215
199.22	-0.36518	-0.3628	-0.36029	-0.36455	-0.37631	-0.39126	-0.40157	-0.42321
199.38	-0.36595	-0.36358	-0.36114	-0.36517	-0.37715	-0.39218	-0.40254	-0.4243
199.53	-0.36671	-0.36438	-0.36193	-0.36587	-0.37805	-0.39309	-0.40347	-0.42543
199.69	-0.36745	-0.3651	-0.36279	-0.36663	-0.37897	-0.39399	-0.40449	-0.42657
199.85	-0.36822	-0.36582	-0.36348	-0.36735	-0.37989	-0.39491	-0.40558	-0.42769
200.01	-0.36899	-0.3666	-0.36425	-0.36808	-0.38078	-0.39583	-0.40663	-0.42882
200.17	-0.36969	-0.36739	-0.36509	-0.36883	-0.38168	-0.39674	-0.40765	-0.42994
200.33	-0.37045	-0.36817	-0.3659	-0.36953	-0.38253	-0.39768	-0.40862	-0.43106
200.49	-0.37136	-0.36923	-0.36671	-0.3704	-0.38321	-0.39881	-0.40943	-0.43237
200.64	-0.37221	-0.37009	-0.36741	-0.37118	-0.38407	-0.39984	-0.41049	-0.43352
200.8	-0.37301	-0.37095	-0.3682	-0.37191	-0.38495	-0.40083	-0.41147	-0.43477
200.96	-0.37389	-0.37171	-0.36903	-0.37267	-0.38578	-0.40174	-0.41244	-0.43601
201.12	-0.37473	-0.37252	-0.36981	-0.37349	-0.38665	-0.40275	-0.41348	-0.43725
201.28	-0.37546	-0.37336	-0.37063	-0.37425	-0.38754	-0.40362	-0.41439	-0.43856
201.44	-0.37634	-0.37426	-0.37149	-0.37504	-0.38842	-0.40463	-0.41546	-0.43985
201.59	-0.37711	-0.37508	-0.37234	-0.37587	-0.38934	-0.40557	-0.41651	-0.44106
201.75	-0.37791	-0.37589	-0.37312	-0.37672	-0.39023	-0.40659	-0.41759	-0.44228
201.91	-0.37869	-0.37674	-0.37394	-0.37752	-0.39117	-0.40754	-0.41866	-0.44354
202.07	-0.37956	-0.37759	-0.37477	-0.37836	-0.39201	-0.40854	-0.41975	-0.44479
202.23	-0.38045	-0.37828	-0.3757	-0.3791	-0.39293	-0.40963	-0.42097	-0.44604
202.39	-0.38125	-0.37907	-0.37649	-0.38001	-0.39381	-0.41064	-0.42202	-0.4473
202.55	-0.38204	-0.3798	-0.37734	-0.38087	-0.39475	-0.41163	-0.42308	-0.44855
202.7	-0.38282	-0.38062	-0.37819	-0.38172	-0.39566	-0.41272	-0.42419	-0.44987
202.86	-0.38366	-0.38145	-0.37903	-0.38261	-0.39658	-0.4137	-0.42523	-0.45117
203.02	-0.38454	-0.3823	-0.3799	-0.38346	-0.39744	-0.41466	-0.42632	-0.45245
203.18	-0.38537	-0.38314	-0.38071	-0.38436	-0.39837	-0.41569	-0.42725	-0.4537
203.34	-0.38618	-0.38401	-0.38153	-0.38528	-0.39929	-0.41665	-0.42831	-0.45509
203.5	-0.38699	-0.38489	-0.38231	-0.38618	-0.40018	-0.41763	-0.42938	-0.45633
203.66	-0.38778	-0.38564	-0.38313	-0.38714	-0.40098	-0.41865	-0.43041	-0.45759
203.81	-0.38869	-0.38644	-0.38398	-0.38813	-0.40195	-0.41971	-0.4314	-0.45894
203.97	-0.38956	-0.38725	-0.38485	-0.38908	-0.40291	-0.42073	-0.43251	-0.46025
204.13	-0.39034	-0.38809	-0.38564	-0.38994	-0.40381	-0.42177	-0.43353	-0.46159
204.29	-0.39116	-0.38891	-0.38651	-0.39077	-0.40476	-0.42274	-0.43453	-0.4629
204.45	-0.39203	-0.38977	-0.38733	-0.39162	-0.40565	-0.42375	-0.43547	-0.46428
204.61	-0.39291	-0.39057	-0.38811	-0.39247	-0.40658	-0.42474	-0.43652	-0.4655
204.76	-0.39379	-0.39133	-0.38898	-0.39326	-0.40752	-0.42564	-0.4376	-0.46685
204.92	-0.39457	-0.39214	-0.38984	-0.39411	-0.40852	-0.42666	-0.43858	-0.46818
205.08	-0.39544	-0.39294	-0.39071	-0.39498	-0.40939	-0.42764	-0.43963	-0.46945
205.24	-0.39625	-0.39374	-0.39149	-0.39583	-0.41032	-0.42875	-0.44067	-0.4707
205.4	-0.39708	-0.3946	-0.3923	-0.39668	-0.41128	-0.42978	-0.44175	-0.47207
205.56	-0.39798	-0.39547	-0.39321	-0.39755	-0.41213	-0.43083	-0.44273	-0.47338
205.72	-0.39882	-0.39633	-0.39407	-0.39843	-0.41303	-0.43183	-0.44381	-0.4747
205.87	-0.39967	-0.39717	-0.39493	-0.39937	-0.41401	-0.43288	-0.44494	-0.47604
206.03	-0.40057	-0.39806	-0.39584	-0.40035	-0.41498	-0.43384	-0.44606	-0.47735
206.19	-0.40141	-0.39902	-0.39669	-0.40133	-0.4159	-0.43489	-0.44716	-0.4786
206.35	-0.40227	-0.39985	-0.39748	-0.40233	-0.41681	-0.43591	-0.44829	-0.47998
206.51	-0.4031	-0.40067	-0.39832	-0.40328	-0.41774	-0.43692	-0.44945	-0.48131
206.67	-0.40387	-0.40153	-0.39915	-0.40415	-0.41862	-0.438	-0.45054	-0.48261
206.82	-0.4047	-0.40241	-0.40004	-0.40504	-0.41955	-0.43905	-0.4516	-0.48393
206.98	-0.40556	-0.40333	-0.40092	-0.40596	-0.42047	-0.44014	-0.45278	-0.48514
207.14	-0.40643	-0.40428	-0.40176	-0.40684	-0.42137	-0.44116	-0.45391	-0.48648
207.3	-0.4073	-0.40517	-0.40262	-0.40776	-0.42232	-0.44216	-0.45508	-0.4878
207.46	-0.40817	-0.40604	-0.40341	-0.40864	-0.4232	-0.44329	-0.4562	-0.48909
207.62	-0.40898	-0.40688	-0.40431	-0.40952	-0.42409	-0.44439	-0.45738	-0.49045
207.78	-0.4098	-0.40775	-0.40519	-0.41046	-0.42495	-0.44549	-0.45849	-0.49175
207.93	-0.41064	-0.40863	-0.40595	-0.41132	-0.42587	-0.44655	-0.45962	-0.49302
208.09	-0.41147	-0.40947	-0.40685	-0.41221	-0.42677	-0.44767	-0.46079	-0.49427
208.25	-0.4123	-0.41029	-0.40775	-0.41305	-0.42771	-0.44873	-0.46195	-0.49557
208.41	-0.41323	-0.41114	-0.40863	-0.41397	-0.4286	-0.44984	-0.46313	-0.49696
208.57	-0.41404	-0.41203	-0.4096	-0.4149	-0.4295	-0.45091	-0.46434	-0.4983
208.73	-0.41484	-0.41285	-0.41043	-0.41588	-0.4304	-0.452	-0.46545	-0.49964
208.89	-0.4157	-0.41379	-0.41127	-0.41676	-0.43135	-0.45315	-0.46659	-0.50093
209.04	-0.41656	-0.41467	-0.41215	-0.41775	-0.43229	-0.45424	-0.46776	-0.50227
209.2	-0.41736	-0.41552	-0.4131	-0.4187	-0.43324	-0.45542	-0.46897	-0.50371
209.36	-0.41823	-0.41644	-0.41398	-0.41959	-0.43414	-0.45653	-0.47019	-0.50509
209.52	-0.41905	-0.41732	-0.41488	-0.42052	-0.43505	-0.45771	-0.47135	-0.50638
209.68	-0.41986	-0.41818	-0.41575	-0.42149	-0.43592	-0.45884	-0.47255	-0.50774
209.84	-0.42067	-0.41897	-0.41658	-0.42236	-0.4368	-0.46002	-0.47369	-0.50917
209.99	-0.42157	-0.41987	-0.41749	-0.42321	-0.43766	-0.46118	-0.47484	-0.51059
210.15	-0.42242	-0.42073	-0.41836	-0.42413	-0.43844	-0.46227	-0.47604	-0.51192
210.31	-0.42329	-0.42159	-0.41921	-0.42506	-0.4393	-0.46348	-0.47727	-0.51328
210.47	-0.42413	-0.42244	-0.42012	-0.42597	-0.4402	-0.46457	-0.47849	-0.5146
210.63	-0.4249	-0.42325	-0.42097	-0.42687	-0.44112	-0.46566	-0.47969	-0.51598
210.79	-0.42577	-0.42407	-0.42178	-0.42777	-0.44206	-0.46685	-0.48097	-0.51733
210.95	-0.4266	-0.42487	-0.42265	-0.42864	-0.44296	-0.46798	-0.48225	-0.51865
211.1	-0.42737	-0.42574	-0.42343	-0.42949	-0.44386	-0.46916	-0.48347	-0.52008
211.26	-0.42808	-0.42658	-0.42425	-0.43042	-0.44473	-0.47032	-0.4847	-0.52144
211.42	-0.42893	-0.4274	-0.4251	-0.43125	-0.44567	-0.47144	-0.48593	-0.52283
211.58	-0.42965	-0.42821	-0.42584	-0.43208	-0.4465	-0.47258	-0.48709	-0.52426
211.74	-0.43046	-0.42895	-0.42669	-0.43299	-0.44738	-0.47379	-0.48833	-0.52569
211.9	-0.43122	-0.42975	-0.42754	-0.43388	-0.44827	-0.47486	-0.48957	-0.52711
212.06	-0.43204	-0.43056	-0.42839	-0.43472	-0.44921	-0.47599	-0.4908	-0.52847
212.21	-0.43275	-0.43141	-0.42921	-0.43563	-0.45014	-0.47716	-0.49206	-0.52986
212.37	-0.4335	-0.43228	-0.43004	-0.43652	-0.45104	-0.47831	-0.49339	-0.53126
212.53	-0.43424	-0.43315	-0.43078	-0.43736	-0.45195	-0.47949	-0.49459	-0.53266
212.69	-0.43496	-0.43399	-0.43161	-0.43827	-0.45289	-0.48064	-0.49588	-0.53411
212.85	-0.43569	-0.43483	-0.43246	-0.43914	-0.45379	-0.48181	-0.49715	-0.53555
213.01	-0.43648	-0.43564	-0.43325	-0.43996	-0.45464	-0.48293	-0.49841	-0.53697
213.16	-0.43726	-0.43648	-0.43408	-0.44083	-0.45552	-0.48405	-0.49965	-0.53838
213.32	-0.43806	-0.43726	-0.43483	-0.44168	-0.45649	-0.48521	-0.50096	-0.53979
213.48	-0.43877	-0.43811	-0.43561	-0.4426	-0.4574	-0.48633	-0.50223	-0.54134
213.64	-0.43954	-0.43892	-0.43643	-0.44345	-0.45835	-0.48745	-0.50354	-0.5429
213.8	-0.44028	-0.43977	-0.43722	-0.4444	-0.45929	-0.48861	-0.50491	-0.54447
213.96	-0.44105	-0.44061	-0.43796	-0.4453	-0.46027	-0.48979	-0.50628	-0.54605
214.12	-0.44183	-0.44147	-0.43875	-0.44613	-0.46119	-0.49086	-0.50765	-0.54765
214.27	-0.44265	-0.44234	-0.43962	-0.44698	-0.46221	-0.49198	-0.509	-0.54921
214.43	-0.44337	-0.44316	-0.44043	-0.44781	-0.46318	-0.49311	-0.51034	-0.5508
214.59	-0.44413	-0.44406	-0.44132	-0.44872	-0.46414	-0.49425	-0.51168	-0.55233
214.75	-0.44489	-0.44491	-0.44218	-0.44963	-0.46513	-0.49543	-0.51309	-0.55392
214.91	-0.44565	-0.44577	-0.44299	-0.45059	-0.46608	-0.49656	-0.51446	-0.55554
215.07	-0.44641	-0.44662	-0.44384	-0.45149	-0.46707	-0.49769	-0.51583	-0.55713
215.23	-0.44721	-0.44729	-0.44456	-0.45244	-0.46802	-0.49892	-0.51716	-0.55865
215.38	-0.44802	-0.44809	-0.44535	-0.45337	-0.46901	-0.50002	-0.51853	-0.56024
215.54	-0.44881	-0.44889	-0.44622	-0.45423	-0.46992	-0.50115	-0.51989	-0.56185
215.7	-0.44958	-0.44974	-0.44703	-0.45505	-0.4708	-0.50227	-0.52129	-0.56344
215.86	-0.45033	-0.45057	-0.44797	-0.4559	-0.4717	-0.5034	-0.52262	-0.56508
216.02	-0.45102	-0.45136	-0.44876	-0.45675	-0.47269	-0.50448	-0.52397	-0.56666
216.18	-0.4518	-0.45218	-0.44952	-0.45759	-0.47363	-0.50564	-0.52528	-0.56829
216.33	-0.45255	-0.45302	-0.45035	-0.45843	-0.47456	-0.50675	-0.5267	-0.56995
216.49	-0.45334	-0.45385	-0.45114	-0.45935	-0.47552	-0.50783	-0.52806	-0.57153
216.65	-0.45405	-0.45465	-0.45202	-0.46017	-0.47646	-0.50895	-0.52945	-0.5732
216.81	-0.4548	-0.45545	-0.45281	-0.46104	-0.47741	-0.51002	-0.53086	-0.57481
216.97	-0.45548	-0.45627	-0.45362	-0.46193	-0.47839	-0.51116	-0.53229	-0.57638
217.13	-0.45624	-0.45705	-0.45443	-0.46274	-0.4794	-0.51229	-0.53367	-0.57805
217.29	-0.45704	-0.45788	-0.4552	-0.46358	-0.48037	-0.51341	-0.53513	-0.57962
217.44	-0.45775	-0.45867	-0.45599	-0.46445	-0.48134	-0.51449	-0.53648	-0.58121
217.6	-0.45848	-0.45945	-0.45677	-0.46531	-0.48227	-0.51562	-0.53789	-0.58291
217.76	-0.45918	-0.4603	-0.45759	-0.46622	-0.48322	-0.51671	-0.53919	-0.58454
217.92	-0.45992	-0.46107	-0.4584	-0.46709	-0.48415	-0.51789	-0.54052	-0.58616
218.08	-0.46061	-0.4618	-0.45919	-0.4679	-0.48514	-0.51901	-0.54182	-0.58775
218.24	-0.46134	-0.46266	-0.45988	-0.4689	-0.48613	-0.52	-0.54304	-0.58944
218.4	-0.46207	-0.46346	-0.46067	-0.46972	-0.48712	-0.52111	-0.54437	-0.59109
218.55	-0.46287	-0.4643	-0.46148	-0.4706	-0.48799	-0.52227	-0.54565	-0.59271
218.71	-0.46363	-0.4651	-0.46225	-0.47143	-0.48893	-0.52339	-0.54694	-0.59429
218.87	-0.46436	-0.46593	-0.46302	-0.47226	-0.48992	-0.52454	-0.54827	-0.59591
219.03	-0.46509	-0.46673	-0.4638	-0.47314	-0.4909	-0.52565	-0.54954	-0.59758
219.19	-0.46581	-0.46749	-0.46462	-0.47402	-0.49185	-0.52684	-0.55086	-0.59924
219.35	-0.46657	-0.46822	-0.46541	-0.47491	-0.49282	-0.528	-0.55207	-0.60086
219.5	-0.46729	-0.46899	-0.46622	-0.47581	-0.49375	-0.52919	-0.55327	-0.60248
219.66	-0.46804	-0.46983	-0.46697	-0.47668	-0.49473	-0.53038	-0.55454	-0.60416
219.82	-0.46878	-0.47063	-0.46774	-0.47754	-0.49564	-0.53149	-0.55579	-0.60578
219.98	-0.46952	-0.47142	-0.46854	-0.47837	-0.49657	-0.53264	-0.55702	-0.60743
220.14	-0.47034	-0.47216	-0.46942	-0.47927	-0.49751	-0.53368	-0.55825	-0.60894
220.3	-0.47111	-0.47296	-0.47028	-0.48017	-0.49844	-0.5348	-0.55951	-0.61053
220.46	-0.47189	-0.47374	-0.47105	-0.48108	-0.49944	-0.53587	-0.56086	-0.61209
220.61	-0.47266	-0.4745	-0.47192	-0.48203	-0.5004	-0.53701	-0.56215	-0.61371
220.77	-0.47342	-0.47529	-0.47276	-0.483	-0.50133	-0.53821	-0.56343	-0.61531
220.93	-0.47421	-0.47607	-0.47361	-0.48389	-0.50223	-0.53938	-0.5648	-0.61695
221.09	-0.47502	-0.47693	-0.47446	-0.48482	-0.50316	-0.54059	-0.56616	-0.61859
221.25	-0.47578	-0.47778	-0.47532	-0.4857	-0.5041	-0.5418	-0.56747	-0.62033
221.41	-0.47655	-0.47857	-0.47618	-0.48663	-0.50501	-0.54301	-0.56885	-0.62203
221.56	-0.47728	-0.4794	-0.47695	-0.48757	-0.50601	-0.54427	-0.57028	-0.62375
221.72	-0.47806	-0.48024	-0.47784	-0.48853	-0.50702	-0.54556	-0.57165	-0.62551
221.88	-0.47885	-0.48109	-0.47867	-0.48941	-0.50795	-0.54683	-0.573	-0.62725
222.04	-0.47958	-0.48189	-0.47948	-0.49035	-0.50887	-0.54818	-0.57437	-0.62906
222.2	-0.48036	-0.4827	-0.48029	-0.49123	-0.50975	-0.54948	-0.57581	-0.63085
222.36	-0.48116	-0.48355	-0.48119	-0.49213	-0.51072	-0.55083	-0.57725	-0.63261
222.52	-0.48197	-0.48444	-0.48206	-0.49307	-0.51171	-0.55218	-0.57866	-0.63447
222.67	-0.48284	-0.48533	-0.48292	-0.49404	-0.51267	-0.55356	-0.58012	-0.63635
222.83	-0.48373	-0.48616	-0.48375	-0.49499	-0.51363	-0.55499	-0.58161	-0.63823
222.99	-0.48454	-0.487	-0.4846	-0.49597	-0.51459	-0.55643	-0.58304	-0.64015
223.15	-0.48535	-0.48784	-0.48541	-0.49696	-0.51555	-0.55785	-0.58446	-0.64206
223.31	-0.48612	-0.48865	-0.4862	-0.49794	-0.51646	-0.5593	-0.58585	-0.64398
223.47	-0.48693	-0.48949	-0.48706	-0.49889	-0.51745	-0.56078	-0.58729	-0.6459
223.63	-0.48778	-0.49032	-0.48787	-0.49991	-0.5184	-0.56222	-0.58875	-0.64785
223.78	-0.48865	-0.49119	-0.48867	-0.5009	-0.5194	-0.56371	-0.59022	-0.64981
223.94	-0.48946	-0.49205	-0.48957	-0.50189	-0.52035	-0.56522	-0.59171	-0.6518
224.1	-0.49028	-0.49294	-0.49043	-0.50291	-0.52128	-0.56676	-0.59323	-0.6538
224.26	-0.49109	-0.49385	-0.49124	-0.50396	-0.52229	-0.56832	-0.59468	-0.65581
224.42	-0.49189	-0.49469	-0.49209	-0.50498	-0.52324	-0.56986	-0.59614	-0.6578
224.58	-0.4927	-0.49554	-0.49293	-0.506	-0.52424	-0.57144	-0.5976	-0.65984
224.73	-0.49352	-0.49637	-0.49384	-0.50696	-0.52519	-0.57307	-0.59913	-0.66192
224.89	-0.49432	-0.49718	-0.49468	-0.50794	-0.52616	-0.57468	-0.60065	-0.66398
225.05	-0.49515	-0.49804	-0.49552	-0.50887	-0.52713	-0.57632	-0.60211	-0.666
225.21	-0.49599	-0.49892	-0.49635	-0.50989	-0.52812	-0.57787	-0.6036	-0.66804
225.37	-0.49677	-0.49973	-0.49721	-0.51089	-0.52908	-0.57956	-0.60512	-0.67015
225.53	-0.49761	-0.50056	-0.49806	-0.51185	-0.53005	-0.58116	-0.60669	-0.67224
225.69	-0.49843	-0.50137	-0.49883	-0.5128	-0.53105	-0.58277	-0.60818	-0.67439
225.84	-0.49926	-0.50222	-0.49968	-0.51382	-0.53201	-0.58439	-0.60968	-0.6765
226	-0.50007	-0.50302	-0.50043	-0.51481	-0.533	-0.58599	-0.61116	-0.67866
226.16	-0.50083	-0.50385	-0.50123	-0.5158	-0.53397	-0.58765	-0.61269	-0.68086
226.32	-0.50159	-0.50467	-0.50204	-0.5168	-0.53493	-0.58929	-0.61414	-0.68306
226.48	-0.50232	-0.50551	-0.50284	-0.51773	-0.53592	-0.59099	-0.61568	-0.68527
226.64	-0.50315	-0.50635	-0.50366	-0.51869	-0.53693	-0.59271	-0.61722	-0.6875
226.8	-0.50392	-0.50719	-0.50446	-0.5196	-0.5379	-0.59443	-0.61876	-0.68979
226.95	-0.5047	-0.50804	-0.50526	-0.52058	-0.53887	-0.59613	-0.62034	-0.6921
227.11	-0.50549	-0.5089	-0.50607	-0.52154	-0.5398	-0.59779	-0.6219	-0.69438
227.27	-0.5063	-0.50973	-0.50688	-0.52251	-0.54082	-0.59951	-0.62348	-0.69673
227.43	-0.50703	-0.51055	-0.50769	-0.5235	-0.54182	-0.60125	-0.62509	-0.69912
227.59	-0.50782	-0.51136	-0.5085	-0.52442	-0.54284	-0.60298	-0.62674	-0.70149
227.75	-0.50861	-0.51221	-0.50929	-0.52536	-0.54392	-0.60467	-0.62837	-0.70393
227.9	-0.5094	-0.51308	-0.5101	-0.52634	-0.54492	-0.60641	-0.63006	-0.70634
228.06	-0.51016	-0.51388	-0.51094	-0.52733	-0.5459	-0.60811	-0.63171	-0.70879
228.22	-0.51093	-0.51472	-0.51176	-0.52825	-0.54691	-0.60982	-0.63336	-0.71129
228.38	-0.51167	-0.51554	-0.51256	-0.52918	-0.54793	-0.61156	-0.63497	-0.71382
228.54	-0.51244	-0.51636	-0.5134	-0.53014	-0.54901	-0.61329	-0.63667	-0.71638
228.7	-0.51325	-0.51718	-0.51415	-0.53107	-0.55002	-0.61501	-0.63837	-0.71895
228.86	-0.51404	-0.51799	-0.51494	-0.53205	-0.55113	-0.61674	-0.6401	-0.72154
229.01	-0.51477	-0.51883	-0.51576	-0.53306	-0.55223	-0.6185	-0.64184	-0.72421
229.17	-0.51557	-0.51962	-0.51653	-0.53406	-0.55333	-0.62028	-0.64362	-0.7269
229.33	-0.51633	-0.52049	-0.51733	-0.53504	-0.55441	-0.62201	-0.6454	-0.72966
229.49	-0.51717	-0.52131	-0.51815	-0.53596	-0.55547	-0.62377	-0.6472	-0.73237
229.65	-0.51798	-0.52213	-0.51892	-0.5369	-0.5566	-0.62552	-0.64898	-0.73509
229.81	-0.51879	-0.52298	-0.51973	-0.53782	-0.55769	-0.62722	-0.65074	-0.73782
229.97	-0.51962	-0.5238	-0.52055	-0.53878	-0.55883	-0.62897	-0.65259	-0.74058
230.12	-0.52041	-0.52465	-0.5214	-0.53975	-0.55997	-0.63075	-0.65444	-0.74333
230.28	-0.52119	-0.52546	-0.52225	-0.54073	-0.56103	-0.63254	-0.65632	-0.74617
230.44	-0.52199	-0.52631	-0.5231	-0.54167	-0.56214	-0.63427	-0.6582	-0.74901
230.6	-0.5228	-0.5271	-0.52391	-0.54264	-0.56325	-0.63606	-0.66009	-0.75191
230.76	-0.52364	-0.52793	-0.52475	-0.54367	-0.56443	-0.63781	-0.66199	-0.75484
230.92	-0.52442	-0.52877	-0.5256	-0.54463	-0.56561	-0.63961	-0.66391	-0.75773
231.07	-0.5252	-0.52958	-0.52645	-0.54559	-0.56674	-0.64141	-0.66584	-0.76068
231.23	-0.52593	-0.53052	-0.52736	-0.54648	-0.56786	-0.6431	-0.66788	-0.76365
231.39	-0.52671	-0.53135	-0.52819	-0.54743	-0.56899	-0.6449	-0.66986	-0.76667
231.55	-0.5275	-0.53215	-0.52903	-0.54838	-0.57018	-0.64667	-0.6718	-0.76969
231.71	-0.52831	-0.53299	-0.52986	-0.54933	-0.57139	-0.6485	-0.67376	-0.77271
231.87	-0.52908	-0.53383	-0.53066	-0.55031	-0.57257	-0.65033	-0.67575	-0.77575
232.03	-0.52992	-0.53468	-0.53152	-0.55128	-0.57373	-0.65213	-0.67775	-0.77884
232.18	-0.53074	-0.53553	-0.53237	-0.55223	-0.57492	-0.65392	-0.67981	-0.78192
232.34	-0.53157	-0.5364	-0.53319	-0.55324	-0.57606	-0.6558	-0.68185	-0.785
232.5	-0.53233	-0.53723	-0.53402	-0.55421	-0.57722	-0.65765	-0.68389	-0.78814
232.66	-0.53315	-0.53807	-0.53486	-0.55519	-0.57842	-0.65951	-0.68592	-0.79126
232.82	-0.53396	-0.53892	-0.5357	-0.55618	-0.57956	-0.66137	-0.68797	-0.79437
232.98	-0.53479	-0.53979	-0.53653	-0.55716	-0.58071	-0.66322	-0.69003	-0.79753
233.13	-0.53559	-0.54066	-0.5374	-0.5582	-0.58181	-0.66508	-0.69208	-0.80066
233.29	-0.5364	-0.54153	-0.53826	-0.5592	-0.58293	-0.66698	-0.69414	-0.80383
233.45	-0.5372	-0.54235	-0.53911	-0.5602	-0.58403	-0.66888	-0.69622	-0.80698
233.61	-0.538	-0.54323	-0.53998	-0.56119	-0.58519	-0.67076	-0.69833	-0.8101
233.77	-0.53887	-0.544	-0.54084	-0.56218	-0.58631	-0.67265	-0.70047	-0.81327
233.93	-0.53969	-0.54483	-0.54169	-0.56316	-0.58743	-0.67457	-0.70256	-0.81643
234.09	-0.54052	-0.54571	-0.54255	-0.56415	-0.58851	-0.67647	-0.70469	-0.8196
234.24	-0.54135	-0.54658	-0.54342	-0.5651	-0.5896	-0.67838	-0.70682	-0.82276
234.4	-0.54215	-0.54741	-0.54431	-0.5661	-0.5907	-0.6803	-0.70892	-0.82595
234.56	-0.54292	-0.54825	-0.54514	-0.56707	-0.59179	-0.68221	-0.71107	-0.82915
234.72	-0.54371	-0.54909	-0.54603	-0.56808	-0.59289	-0.68412	-0.7132	-0.83237
234.88	-0.5445	-0.54986	-0.54688	-0.5691	-0.59397	-0.68601	-0.71535	-0.83554
235.04	-0.54531	-0.55066	-0.54777	-0.57006	-0.59503	-0.68792	-0.7175	-0.83875
235.2	-0.54614	-0.55148	-0.5486	-0.57102	-0.59605	-0.68978	-0.71968	-0.84195
235.35	-0.54694	-0.55232	-0.5495	-0.572	-0.59709	-0.69166	-0.72186	-0.84516
235.51	-0.5478	-0.55318	-0.55035	-0.57292	-0.59816	-0.69349	-0.72405	-0.84838
235.67	-0.54863	-0.55404	-0.55124	-0.57387	-0.5992	-0.69534	-0.72623	-0.85163
235.83	-0.54946	-0.55491	-0.55215	-0.57487	-0.60027	-0.6972	-0.72844	-0.85485
235.99	-0.55031	-0.55575	-0.55302	-0.57588	-0.60133	-0.69902	-0.73064	-0.8581
236.15	-0.5511	-0.55661	-0.55389	-0.57686	-0.60226	-0.70077	-0.73288	-0.86107
236.3	-0.55194	-0.55748	-0.55474	-0.57787	-0.6032	-0.7025	-0.73509	-0.86407
236.46	-0.55271	-0.55833	-0.55564	-0.57882	-0.60409	-0.70427	-0.73729	-0.86711
236.62	-0.55356	-0.55921	-0.55655	-0.57974	-0.60508	-0.70603	-0.73949	-0.87021
236.78	-0.55437	-0.56012	-0.55742	-0.58073	-0.6061	-0.70778	-0.74171	-0.87336
236.94	-0.55521	-0.56105	-0.55831	-0.58174	-0.60712	-0.70955	-0.74394	-0.87657
237.1	-0.55605	-0.56192	-0.5592	-0.58274	-0.60817	-0.71136	-0.74615	-0.87983
237.26	-0.55686	-0.56283	-0.56007	-0.58377	-0.60923	-0.71314	-0.74837	-0.88309
237.41	-0.55769	-0.56376	-0.56094	-0.58481	-0.6103	-0.71496	-0.7506	-0.8864
237.57	-0.55851	-0.56467	-0.56186	-0.58581	-0.61135	-0.71678	-0.7528	-0.88978
237.73	-0.55935	-0.56557	-0.56272	-0.58683	-0.61239	-0.71865	-0.75499	-0.89316
237.89	-0.56015	-0.56645	-0.56359	-0.58783	-0.61349	-0.72054	-0.75719	-0.89665
238.05	-0.56099	-0.56735	-0.56445	-0.58886	-0.61465	-0.72241	-0.75943	-0.90012
238.21	-0.56184	-0.56827	-0.56535	-0.58989	-0.61581	-0.72429	-0.76168	-0.9037
238.37	-0.56271	-0.56921	-0.56621	-0.59092	-0.61694	-0.72622	-0.7639	-0.9073
238.52	-0.56353	-0.57011	-0.56708	-0.59193	-0.61805	-0.72819	-0.76618	-0.9109
238.68	-0.56434	-0.571	-0.56794	-0.59294	-0.61919	-0.73018	-0.76842	-0.91451
238.84	-0.56512	-0.57189	-0.56883	-0.59396	-0.62037	-0.73215	-0.77071	-0.91819
239	-0.56593	-0.57281	-0.5697	-0.59499	-0.62153	-0.73413	-0.77298	-0.92187
239.16	-0.56675	-0.57372	-0.57058	-0.59602	-0.62275	-0.73617	-0.77532	-0.92562
239.32	-0.56756	-0.57463	-0.57145	-0.59705	-0.62401	-0.73822	-0.77766	-0.92935
239.47	-0.56838	-0.57556	-0.57233	-0.59807	-0.62522	-0.74031	-0.78	-0.93313
239.63	-0.56917	-0.57649	-0.57319	-0.59909	-0.62646	-0.74241	-0.78235	-0.93692
239.79	-0.56997	-0.57741	-0.57409	-0.60013	-0.62772	-0.74451	-0.7847	-0.94074
239.95	-0.57078	-0.57833	-0.57498	-0.60119	-0.62902	-0.74664	-0.7871	-0.94458
240.11	-0.5716	-0.57925	-0.57588	-0.60224	-0.63036	-0.74882	-0.78952	-0.94851
240.27	-0.57242	-0.58018	-0.57676	-0.60324	-0.63164	-0.75098	-0.79191	-0.95244
240.43	-0.57322	-0.58108	-0.57762	-0.60427	-0.63296	-0.75316	-0.79436	-0.9564
240.58	-0.57402	-0.58202	-0.57849	-0.60532	-0.63432	-0.75534	-0.79681	-0.96038
240.74	-0.57486	-0.58294	-0.57932	-0.60635	-0.63567	-0.75755	-0.79927	-0.96433
240.9	-0.5757	-0.58392	-0.58022	-0.60743	-0.63706	-0.75976	-0.80175	-0.96835
241.06	-0.57654	-0.58488	-0.58112	-0.60851	-0.63845	-0.76197	-0.80427	-0.97241
241.22	-0.57738	-0.5858	-0.58204	-0.60959	-0.63985	-0.76423	-0.80681	-0.97648
241.38	-0.57819	-0.58675	-0.58295	-0.61068	-0.64126	-0.76648	-0.80931	-0.98051
241.54	-0.57902	-0.58771	-0.58382	-0.61177	-0.64268	-0.76875	-0.81181	-0.98461
241.69	-0.57985	-0.58867	-0.58474	-0.61288	-0.6441	-0.77101	-0.81433	-0.98871
241.85	-0.58068	-0.58959	-0.58565	-0.61397	-0.64559	-0.77331	-0.81688	-0.9928
242.01	-0.58153	-0.59061	-0.58658	-0.6151	-0.64709	-0.7756	-0.81949	-0.99692
242.17	-0.5824	-0.59158	-0.58756	-0.61625	-0.64858	-0.7779	-0.82207	-1.00109
242.33	-0.58326	-0.59259	-0.58852	-0.61739	-0.6501	-0.7802	-0.8247	-1.00523
242.49	-0.58415	-0.59356	-0.58946	-0.61852	-0.65164	-0.78253	-0.8273	-1.00941
242.64	-0.58503	-0.59455	-0.59043	-0.61968	-0.65315	-0.78484	-0.82993	-1.01359
242.8	-0.58591	-0.59553	-0.59142	-0.62081	-0.65471	-0.78715	-0.83257	-1.0178
242.96	-0.5868	-0.59652	-0.59238	-0.62197	-0.6563	-0.78951	-0.83515	-1.02202
243.12	-0.58771	-0.59749	-0.59338	-0.62317	-0.65791	-0.79186	-0.83776	-1.02627
243.28	-0.58862	-0.59851	-0.59436	-0.62434	-0.65954	-0.7942	-0.84043	-1.03057
243.44	-0.58956	-0.59952	-0.59537	-0.62551	-0.66114	-0.79654	-0.84308	-1.03485
243.6	-0.59047	-0.60054	-0.59636	-0.62672	-0.66277	-0.79887	-0.84569	-1.03914
243.75	-0.59133	-0.60154	-0.59738	-0.62793	-0.66436	-0.80124	-0.84836	-1.04346
243.91	-0.59223	-0.60255	-0.5984	-0.62917	-0.666	-0.8036	-0.85099	-1.04776
244.07	-0.59314	-0.60362	-0.59939	-0.63042	-0.66769	-0.80598	-0.85364	-1.0521
244.23	-0.5941	-0.60465	-0.60039	-0.63171	-0.66936	-0.80837	-0.85629	-1.05649
244.39	-0.59506	-0.60568	-0.60141	-0.63297	-0.67101	-0.81074	-0.85896	-1.06084
244.55	-0.59604	-0.60671	-0.60245	-0.63428	-0.67268	-0.81313	-0.86159	-1.06524
244.71	-0.59698	-0.60775	-0.6035	-0.63557	-0.67435	-0.81554	-0.86423	-1.06966
244.86	-0.59792	-0.6088	-0.60454	-0.63686	-0.676	-0.81797	-0.86685	-1.0741
245.02	-0.59891	-0.60983	-0.6056	-0.63816	-0.67766	-0.82042	-0.86954	-1.07852
245.18	-0.59987	-0.61089	-0.60664	-0.63944	-0.67935	-0.82284	-0.87226	-1.08297
245.34	-0.60087	-0.61195	-0.60771	-0.64071	-0.68103	-0.82531	-0.87494	-1.08745
245.5	-0.60184	-0.61302	-0.60878	-0.642	-0.68273	-0.82778	-0.87761	-1.09192
245.66	-0.60277	-0.61411	-0.60989	-0.64333	-0.68437	-0.83028	-0.8803	-1.09643
245.81	-0.60376	-0.61516	-0.611	-0.6447	-0.68605	-0.83282	-0.88302	-1.10096
245.97	-0.60475	-0.61625	-0.61207	-0.64599	-0.68768	-0.83533	-0.88573	-1.10552
246.13	-0.60576	-0.61731	-0.61313	-0.64733	-0.68935	-0.83785	-0.88845	-1.11008
246.29	-0.60677	-0.61841	-0.61419	-0.6487	-0.69101	-0.84038	-0.89114	-1.11461
246.45	-0.60778	-0.61948	-0.61524	-0.65005	-0.69264	-0.84299	-0.89384	-1.11912
246.61	-0.60878	-0.62053	-0.61634	-0.65139	-0.69428	-0.84557	-0.89656	-1.12366
246.77	-0.60976	-0.62159	-0.61741	-0.65272	-0.69588	-0.84819	-0.89931	-1.12818
246.92	-0.61075	-0.62263	-0.61849	-0.65408	-0.6975	-0.8508	-0.90204	-1.13272
247.08	-0.61179	-0.62368	-0.61956	-0.65544	-0.6991	-0.85345	-0.90482	-1.1372
247.24	-0.61278	-0.62478	-0.62066	-0.65676	-0.70069	-0.85609	-0.90756	-1.1417
247.4	-0.6138	-0.62584	-0.62173	-0.65808	-0.7023	-0.85877	-0.91034	-1.14616
247.56	-0.6148	-0.62694	-0.62279	-0.65942	-0.70385	-0.86147	-0.91316	-1.15059
247.72	-0.6158	-0.628	-0.62389	-0.66079	-0.70539	-0.8642	-0.91598	-1.15503
247.87	-0.61683	-0.62907	-0.62496	-0.66211	-0.70696	-0.86694	-0.91888	-1.15942
248.03	-0.61785	-0.63016	-0.62603	-0.66345	-0.7085	-0.86972	-0.92175	-1.16377
248.19	-0.61887	-0.63122	-0.62711	-0.66479	-0.71002	-0.87247	-0.92467	-1.1681
248.35	-0.61988	-0.63226	-0.62817	-0.66613	-0.7116	-0.87526	-0.9276	-1.17241
248.51	-0.62089	-0.6333	-0.62925	-0.66743	-0.71313	-0.8781	-0.93054	-1.17674
248.67	-0.62188	-0.63434	-0.63031	-0.66875	-0.71464	-0.88093	-0.93355	-1.18101
248.83	-0.62287	-0.63537	-0.63138	-0.67003	-0.71618	-0.88383	-0.93657	-1.18525
248.98	-0.62387	-0.63642	-0.63244	-0.67135	-0.71772	-0.88674	-0.9396	-1.18948
249.14	-0.62488	-0.63742	-0.6335	-0.67264	-0.71928	-0.8897	-0.94269	-1.19362
249.3	-0.62587	-0.63844	-0.63455	-0.67396	-0.72079	-0.89268	-0.94578	-1.19777
249.46	-0.62686	-0.63949	-0.63564	-0.67524	-0.72235	-0.89566	-0.94893	-1.20185
249.62	-0.62784	-0.64052	-0.6367	-0.67654	-0.72387	-0.89865	-0.95204	-1.20591
249.78	-0.62886	-0.64157	-0.63773	-0.67777	-0.72541	-0.90167	-0.95519	-1.2099
249.94	-0.62987	-0.64264	-0.6388	-0.67903	-0.72697	-0.9047	-0.95845	-1.21388
250.09	-0.63085	-0.64367	-0.63982	-0.6803	-0.7285	-0.90773	-0.96169	-1.2178
250.25	-0.63182	-0.64468	-0.6409	-0.68154	-0.73007	-0.9108	-0.96496	-1.22169
250.41	-0.63279	-0.64572	-0.64192	-0.68274	-0.73159	-0.91389	-0.96822	-1.22553
250.57	-0.63382	-0.64674	-0.64297	-0.68396	-0.73312	-0.91702	-0.97152	-1.2293
250.73	-0.63478	-0.64774	-0.64397	-0.68518	-0.73465	-0.92016	-0.97487	-1.23308
250.89	-0.63579	-0.64879	-0.64498	-0.68642	-0.73619	-0.92334	-0.97822	-1.2368
251.04	-0.63679	-0.64984	-0.64599	-0.68771	-0.73777	-0.92656	-0.98163	-1.24045
251.2	-0.63778	-0.65093	-0.64702	-0.68895	-0.73939	-0.9298	-0.98504	-1.24404
251.36	-0.6388	-0.65195	-0.64804	-0.69018	-0.74097	-0.93306	-0.9885	-1.24758
251.52	-0.63977	-0.65294	-0.64903	-0.69143	-0.74258	-0.93636	-0.99198	-1.25112
251.68	-0.64076	-0.65393	-0.65007	-0.69268	-0.74417	-0.93962	-0.99547	-1.25458
251.84	-0.64171	-0.65493	-0.65104	-0.6939	-0.74575	-0.94296	-0.99897	-1.25796
252	-0.64265	-0.65593	-0.65203	-0.69506	-0.74732	-0.9463	-1.0025	-1.26123
252.15	-0.64365	-0.65698	-0.65299	-0.69638	-0.7489	-0.95045	-1.00611	-1.26475
252.31	-0.6446	-0.65797	-0.65397	-0.69767	-0.75046	-0.9546	-1.00976	-1.26825
252.47	-0.64554	-0.65894	-0.65493	-0.69898	-0.75204	-0.95869	-1.01346	-1.27177
252.63	-0.64649	-0.65994	-0.6559	-0.70024	-0.75364	-0.96281	-1.01717	-1.27526
252.79	-0.64744	-0.66094	-0.65686	-0.70149	-0.75527	-0.96693	-1.02087	-1.27868
252.95	-0.64838	-0.6619	-0.65777	-0.70281	-0.75692	-0.97109	-1.02464	-1.28207
253.11	-0.64927	-0.66287	-0.6587	-0.7041	-0.75862	-0.97519	-1.02842	-1.28546
253.26	-0.65021	-0.66381	-0.65961	-0.70538	-0.7603	-0.9793	-1.03226	-1.28885
253.42	-0.65112	-0.66473	-0.66052	-0.70666	-0.76204	-0.98342	-1.03612	-1.29218
253.58	-0.65201	-0.66567	-0.6614	-0.70791	-0.76378	-0.9875	-1.04001	-1.29551
253.74	-0.65294	-0.6666	-0.66225	-0.7092	-0.76558	-0.99156	-1.04396	-1.29881
253.9	-0.65381	-0.66755	-0.66313	-0.71046	-0.76735	-0.99566	-1.04794	-1.30206
254.06	-0.65468	-0.66849	-0.664	-0.71171	-0.76915	-0.99977	-1.05194	-1.30533
254.21	-0.65553	-0.66941	-0.66487	-0.71296	-0.77097	-1.00391	-1.05593	-1.3085
254.37	-0.65636	-0.67035	-0.66575	-0.71416	-0.77287	-1.008	-1.05998	-1.31167
254.53	-0.65721	-0.67131	-0.66665	-0.71539	-0.77478	-1.01213	-1.06403	-1.3148
254.69	-0.65805	-0.67218	-0.66753	-0.71661	-0.77671	-1.01624	-1.06814	-1.31786
254.85	-0.65888	-0.67314	-0.66838	-0.71787	-0.77863	-1.02037	-1.07223	-1.3209
255.01	-0.65974	-0.6741	-0.66928	-0.71911	-0.78064	-1.02447	-1.07636	-1.32388
255.17	-0.66054	-0.675	-0.67017	-0.72034	-0.78263	-1.02853	-1.08049	-1.32684
255.32	-0.66136	-0.67592	-0.67103	-0.72155	-0.78459	-1.03267	-1.0847	-1.32971
255.48	-0.66217	-0.67686	-0.67189	-0.72278	-0.78663	-1.03676	-1.08891	-1.33257
255.64	-0.66298	-0.6778	-0.67277	-0.72398	-0.78867	-1.04086	-1.09314	-1.3354
255.8	-0.66378	-0.67869	-0.67365	-0.72515	-0.79077	-1.04494	-1.09745	-1.33816
255.96	-0.66459	-0.67959	-0.67455	-0.72636	-0.79282	-1.04901	-1.10171	-1.34091
256.12	-0.66542	-0.68049	-0.67536	-0.72757	-0.79488	-1.05305	-1.10602	-1.34355
256.28	-0.66622	-0.6814	-0.67622	-0.72879	-0.79698	-1.05714	-1.11031	-1.34611
256.43	-0.66703	-0.68234	-0.67713	-0.73	-0.7991	-1.06118	-1.1146	-1.34863
256.59	-0.66784	-0.68323	-0.67803	-0.73115	-0.80117	-1.06521	-1.11891	-1.35104
256.75	-0.6686	-0.68417	-0.67896	-0.73232	-0.8033	-1.06926	-1.12322	-1.35343
256.91	-0.66938	-0.68504	-0.67986	-0.73356	-0.80546	-1.07328	-1.12756	-1.35576
257.07	-0.67014	-0.68593	-0.68075	-0.73478	-0.8076	-1.07726	-1.13188	-1.35797
257.23	-0.67091	-0.68682	-0.68165	-0.73595	-0.80969	-1.08127	-1.13619	-1.36011
257.38	-0.6717	-0.68774	-0.68254	-0.73716	-0.81181	-1.08524	-1.1405	-1.36219
257.54	-0.67248	-0.68865	-0.68344	-0.73837	-0.81392	-1.0892	-1.14479	-1.36418
257.7	-0.67324	-0.68956	-0.68434	-0.73957	-0.81608	-1.09316	-1.14913	-1.36606
257.86	-0.67403	-0.69049	-0.68528	-0.74082	-0.81819	-1.09711	-1.15344	-1.3679
258.02	-0.67475	-0.69138	-0.68626	-0.74203	-0.82031	-1.10105	-1.15776	-1.36968
258.18	-0.67551	-0.69229	-0.68717	-0.74324	-0.82245	-1.10496	-1.16206	-1.37137
258.34	-0.67627	-0.69312	-0.6881	-0.74446	-0.82461	-1.10884	-1.16634	-1.373
258.49	-0.67699	-0.69403	-0.68904	-0.74565	-0.82668	-1.11268	-1.17059	-1.37452
258.65	-0.67773	-0.69494	-0.68995	-0.74687	-0.82878	-1.1165	-1.17485	-1.37599
258.81	-0.67844	-0.69581	-0.69088	-0.7481	-0.83087	-1.12031	-1.17908	-1.37736
258.97	-0.67916	-0.69668	-0.69182	-0.74936	-0.83292	-1.12407	-1.18336	-1.37869
259.13	-0.67986	-0.6976	-0.69275	-0.75061	-0.835	-1.12781	-1.18759	-1.37993
259.29	-0.68053	-0.69847	-0.69367	-0.75186	-0.83707	-1.13153	-1.1918	-1.38105
259.44	-0.68119	-0.69943	-0.69457	-0.75316	-0.83912	-1.1352	-1.19603	-1.38212
259.6	-0.68186	-0.70034	-0.6955	-0.75446	-0.84113	-1.13884	-1.20029	-1.38318
259.76	-0.68254	-0.70122	-0.69639	-0.75574	-0.84318	-1.1424	-1.20446	-1.38411
259.92	-0.68317	-0.70209	-0.69732	-0.757	-0.84516	-1.14594	-1.20864	-1.38504
260.08	-0.68384	-0.70297	-0.69822	-0.7583	-0.84714	-1.14938	-1.21277	-1.38586
260.24	-0.68441	-0.70383	-0.69908	-0.75956	-0.84912	-1.15279	-1.21695	-1.3866
260.4	-0.685	-0.70468	-0.69997	-0.76086	-0.85112	-1.15623	-1.22116	-1.3873
260.55	-0.68558	-0.70556	-0.70086	-0.76215	-0.85311	-1.1596	-1.22537	-1.38795
260.71	-0.68616	-0.70641	-0.70175	-0.76347	-0.85513	-1.16298	-1.22955	-1.38854
260.87	-0.68676	-0.70727	-0.70263	-0.76482	-0.85713	-1.16625	-1.23376	-1.38911
261.03	-0.68731	-0.70813	-0.70352	-0.76613	-0.8591	-1.16951	-1.23791	-1.38964
261.19	-0.68789	-0.70898	-0.70448	-0.76748	-0.8611	-1.17278	-1.24204	-1.39008
261.35	-0.68842	-0.70986	-0.70539	-0.76891	-0.86309	-1.17602	-1.24623	-1.39046
261.51	-0.68897	-0.71071	-0.70629	-0.77028	-0.86511	-1.17916	-1.25041	-1.39085
261.66	-0.68954	-0.71151	-0.70716	-0.77169	-0.86717	-1.18232	-1.25466	-1.3911
261.82	-0.69007	-0.71233	-0.70801	-0.77303	-0.86919	-1.18545	-1.25883	-1.3913
261.98	-0.69057	-0.71313	-0.70884	-0.77446	-0.87126	-1.18855	-1.26298	-1.39148
262.14	-0.69104	-0.71393	-0.70966	-0.77587	-0.8733	-1.19165	-1.2672	-1.3916
262.3	-0.6915	-0.71473	-0.71051	-0.77728	-0.87541	-1.19477	-1.27138	-1.39172
262.46	-0.69199	-0.71553	-0.71137	-0.77872	-0.87755	-1.19787	-1.27559	-1.39179
262.61	-0.69244	-0.71633	-0.71219	-0.78017	-0.87975	-1.20094	-1.27984	-1.39176
262.77	-0.69288	-0.71713	-0.71305	-0.78162	-0.88193	-1.20404	-1.2841	-1.39167
262.93	-0.69336	-0.71791	-0.71382	-0.78308	-0.88411	-1.20713	-1.28839	-1.39157
263.09	-0.69378	-0.71867	-0.71464	-0.78459	-0.88638	-1.21022	-1.2927	-1.39144
263.25	-0.69426	-0.71945	-0.71546	-0.78606	-0.88864	-1.21333	-1.29703	-1.39124
263.41	-0.69471	-0.72025	-0.71628	-0.78758	-0.89094	-1.21643	-1.30137	-1.39104
263.57	-0.69516	-0.72103	-0.71709	-0.78909	-0.89329	-1.21958	-1.30573	-1.3908
263.72	-0.6956	-0.72184	-0.71787	-0.79061	-0.89567	-1.2227	-1.31015	-1.39044
263.88	-0.696	-0.72262	-0.71864	-0.79213	-0.89809	-1.22582	-1.3145	-1.39009
264.04	-0.69644	-0.72339	-0.71943	-0.79371	-0.90054	-1.22902	-1.31892	-1.38968
264.2	-0.69686	-0.72418	-0.72019	-0.79526	-0.90302	-1.23228	-1.32337	-1.38922
264.36	-0.69726	-0.72494	-0.72101	-0.79684	-0.90551	-1.23557	-1.32786	-1.38871
264.52	-0.69771	-0.72575	-0.72176	-0.79842	-0.90808	-1.23888	-1.33233	-1.38812
264.68	-0.69814	-0.72658	-0.72255	-0.8	-0.91068	-1.24224	-1.33682	-1.38745
264.83	-0.69857	-0.7274	-0.7233	-0.80161	-0.91327	-1.24559	-1.34133	-1.38675
264.99	-0.69899	-0.7282	-0.72406	-0.8032	-0.91588	-1.24898	-1.34587	-1.386
265.15	-0.69941	-0.72904	-0.72482	-0.8048	-0.91855	-1.2524	-1.35039	-1.38518
265.31	-0.69978	-0.72982	-0.72556	-0.80642	-0.92121	-1.25584	-1.3549	-1.38432
265.47	-0.70023	-0.7307	-0.7263	-0.80803	-0.92387	-1.25934	-1.35942	-1.38336
265.63	-0.70064	-0.73153	-0.72704	-0.80963	-0.92661	-1.2629	-1.36398	-1.38229
265.78	-0.70101	-0.73241	-0.72781	-0.81125	-0.9293	-1.2665	-1.36857	-1.38123
265.94	-0.7014	-0.73322	-0.7285	-0.81286	-0.93199	-1.27016	-1.37311	-1.38006
266.1	-0.70184	-0.73408	-0.72929	-0.8145	-0.93471	-1.27391	-1.37768	-1.37885
266.26	-0.70225	-0.73491	-0.73001	-0.81616	-0.93742	-1.2777	-1.38219	-1.37751
266.42	-0.70269	-0.73572	-0.73071	-0.81785	-0.94015	-1.28156	-1.38673	-1.37613
266.58	-0.70313	-0.73657	-0.73146	-0.81954	-0.94291	-1.28544	-1.39125	-1.37466
266.74	-0.7036	-0.73736	-0.7322	-0.82122	-0.94567	-1.28941	-1.39576	-1.37309
266.89	-0.70404	-0.73817	-0.73295	-0.82297	-0.94834	-1.2934	-1.40019	-1.37141
267.05	-0.70448	-0.73906	-0.73365	-0.82463	-0.95102	-1.29743	-1.40462	-1.36963
267.21	-0.7049	-0.73984	-0.73437	-0.82634	-0.95368	-1.30153	-1.40905	-1.36781
267.37	-0.70527	-0.74068	-0.73511	-0.8281	-0.95638	-1.30571	-1.41343	-1.3659
267.53	-0.70571	-0.74153	-0.73588	-0.82987	-0.95897	-1.30995	-1.41779	-1.36385
267.69	-0.70617	-0.74238	-0.73664	-0.83163	-0.96162	-1.31435	-1.42212	-1.36173
267.85	-0.70663	-0.74322	-0.73735	-0.8334	-0.96429	-1.31876	-1.42641	-1.35953
268	-0.7071	-0.74406	-0.73804	-0.83524	-0.96693	-1.3232	-1.43059	-1.35721
268.16	-0.70749	-0.7449	-0.73885	-0.83724	-0.96996	-1.328	-1.43481	-1.3547
268.32	-0.70792	-0.74572	-0.73962	-0.83927	-0.97301	-1.33276	-1.439	-1.35215
268.48	-0.70839	-0.7466	-0.74039	-0.84128	-0.97609	-1.33739	-1.4431	-1.34961
268.64	-0.70883	-0.74749	-0.74112	-0.84329	-0.97914	-1.34189	-1.4472	-1.34702
268.8	-0.70927	-0.74835	-0.74185	-0.84528	-0.98214	-1.34635	-1.45124	-1.34449
268.95	-0.7097	-0.74923	-0.74266	-0.84721	-0.98518	-1.35056	-1.45526	-1.34191
269.11	-0.71015	-0.75008	-0.74337	-0.84903	-0.98816	-1.35478	-1.45924	-1.3393
269.27	-0.71057	-0.75097	-0.74415	-0.85085	-0.99116	-1.35891	-1.4631	-1.33667
269.43	-0.71103	-0.75192	-0.74495	-0.85283	-0.99418	-1.36294	-1.46694	-1.33403
269.59	-0.71152	-0.75283	-0.74574	-0.85487	-0.99721	-1.36694	-1.47073	-1.33142
269.75	-0.71196	-0.7537	-0.74656	-0.85652	-1.00022	-1.37085	-1.47444	-1.32875
269.91	-0.71246	-0.7546	-0.7474	-0.85826	-1.00328	-1.37467	-1.47814	-1.32605
270.06	-0.71297	-0.75549	-0.74825	-0.85994	-1.00631	-1.37839	-1.4818	-1.32328
270.22	-0.71345	-0.75642	-0.74909	-0.86159	-1.00929	-1.38203	-1.4854	-1.32054
270.38	-0.714	-0.75731	-0.74996	-0.86324	-1.0123	-1.38559	-1.4889	-1.3177
270.54	-0.71454	-0.75818	-0.75079	-0.8649	-1.01529	-1.38908	-1.49235	-1.31486
270.7	-0.71509	-0.75918	-0.75161	-0.86651	-1.01828	-1.39247	-1.49574	-1.31199
270.86	-0.71566	-0.76008	-0.75249	-0.86812	-1.02124	-1.39577	-1.49902	-1.30907
271.02	-0.71618	-0.76097	-0.7533	-0.86974	-1.02419	-1.39903	-1.50227	-1.30613
271.17	-0.71672	-0.76195	-0.75411	-0.87121	-1.02706	-1.40226	-1.5055	-1.30318
271.33	-0.71722	-0.76287	-0.75503	-0.8728	-1.03003	-1.40532	-1.50851	-1.3002
271.49	-0.71778	-0.76378	-0.7559	-0.87437	-1.03294	-1.40835	-1.51146	-1.29717
271.65	-0.71835	-0.76463	-0.75673	-0.87591	-1.03586	-1.41133	-1.5143	-1.29404
271.81	-0.71891	-0.76554	-0.7576	-0.8775	-1.03877	-1.41425	-1.51698	-1.29091
271.97	-0.71949	-0.76646	-0.75844	-0.87911	-1.04175	-1.41709	-1.5196	-1.28776
272.12	-0.72001	-0.76742	-0.75941	-0.88065	-1.04472	-1.41989	-1.52206	-1.28459
272.28	-0.7206	-0.76836	-0.76034	-0.88222	-1.04769	-1.42259	-1.52444	-1.28143
272.44	-0.72122	-0.76927	-0.76126	-0.88383	-1.05063	-1.42528	-1.52674	-1.27818
272.6	-0.72184	-0.77024	-0.76217	-0.88547	-1.05364	-1.42788	-1.52895	-1.27501
272.76	-0.72247	-0.77117	-0.76306	-0.88711	-1.05661	-1.43036	-1.531	-1.27178
272.92	-0.72309	-0.77211	-0.76394	-0.88871	-1.0596	-1.43288	-1.53292	-1.26849
273.08	-0.72371	-0.77306	-0.7649	-0.89035	-1.06256	-1.43534	-1.5347	-1.26524
273.23	-0.72432	-0.77402	-0.7658	-0.89195	-1.06554	-1.43772	-1.5364	-1.26196
273.39	-0.72493	-0.77493	-0.76672	-0.89361	-1.06854	-1.44006	-1.53795	-1.25872
273.55	-0.7255	-0.77593	-0.76771	-0.89526	-1.07157	-1.44236	-1.53945	-1.25547
273.71	-0.7261	-0.77687	-0.76868	-0.8969	-1.07459	-1.44457	-1.54079	-1.25228
273.87	-0.72668	-0.77785	-0.76964	-0.89853	-1.07764	-1.44675	-1.54201	-1.24908
274.03	-0.72736	-0.77883	-0.77059	-0.90023	-1.08064	-1.44883	-1.54308	-1.24585
274.18	-0.72796	-0.77974	-0.77152	-0.90189	-1.0837	-1.45089	-1.54404	-1.24265
274.34	-0.72857	-0.78078	-0.77253	-0.90355	-1.08674	-1.45292	-1.5449	-1.23948
274.5	-0.72919	-0.78175	-0.7735	-0.90527	-1.0898	-1.45493	-1.54563	-1.23637
274.66	-0.72982	-0.78276	-0.77447	-0.90701	-1.09285	-1.45687	-1.54623	-1.23325
274.82	-0.7304	-0.78377	-0.77542	-0.90876	-1.09593	-1.4588	-1.54675	-1.23015
274.98	-0.73101	-0.78475	-0.7764	-0.91053	-1.09901	-1.46068	-1.54716	-1.22711
275.14	-0.73164	-0.78572	-0.77735	-0.91234	-1.10211	-1.46255	-1.54741	-1.2241
275.29	-0.73229	-0.78671	-0.77829	-0.9142	-1.10515	-1.46434	-1.5476	-1.22119
275.45	-0.7329	-0.78769	-0.77927	-0.91603	-1.10824	-1.46611	-1.54761	-1.21828
275.61	-0.73347	-0.78867	-0.78029	-0.91786	-1.1114	-1.46789	-1.54754	-1.2154
275.77	-0.73404	-0.78969	-0.78128	-0.91978	-1.11454	-1.46968	-1.54736	-1.2126
275.93	-0.73469	-0.79071	-0.78227	-0.92164	-1.11769	-1.47134	-1.54716	-1.20988
276.09	-0.7353	-0.79171	-0.78326	-0.92355	-1.12087	-1.47304	-1.54686	-1.20716
276.25	-0.73598	-0.79269	-0.78429	-0.92552	-1.12407	-1.47474	-1.54644	-1.20456
276.4	-0.73662	-0.79373	-0.78531	-0.92754	-1.12733	-1.47643	-1.54586	-1.20203
276.56	-0.73726	-0.79474	-0.78638	-0.92959	-1.13054	-1.4781	-1.54527	-1.19952
276.72	-0.73786	-0.79578	-0.78737	-0.93163	-1.13376	-1.47966	-1.54458	-1.19704
276.88	-0.73845	-0.79676	-0.78839	-0.93367	-1.13694	-1.48128	-1.54377	-1.19455
277.04	-0.73911	-0.79773	-0.78937	-0.93579	-1.1402	-1.48282	-1.54294	-1.19207
277.2	-0.73978	-0.79873	-0.79035	-0.93793	-1.14347	-1.48439	-1.54206	-1.18978
277.35	-0.74039	-0.79973	-0.79135	-0.94008	-1.14674	-1.486	-1.54106	-1.18746
277.51	-0.74108	-0.80074	-0.79233	-0.94226	-1.15004	-1.48765	-1.54004	-1.1851
277.67	-0.74172	-0.8018	-0.79334	-0.94444	-1.1533	-1.4893	-1.53895	-1.18289
277.83	-0.74235	-0.80278	-0.79435	-0.9467	-1.15659	-1.49092	-1.53782	-1.18066
277.99	-0.74303	-0.80382	-0.79542	-0.949	-1.15995	-1.49254	-1.53664	-1.17846
278.15	-0.74371	-0.80482	-0.79654	-0.95131	-1.16337	-1.49425	-1.53538	-1.17628
278.31	-0.74441	-0.80584	-0.79765	-0.95364	-1.16679	-1.49593	-1.53411	-1.17413
278.46	-0.74504	-0.80685	-0.79872	-0.95591	-1.17021	-1.49761	-1.53281	-1.17196
278.62	-0.74574	-0.80794	-0.79983	-0.95831	-1.17358	-1.49931	-1.53136	-1.16983
278.78	-0.74641	-0.80903	-0.80084	-0.96068	-1.17695	-1.50101	-1.52991	-1.16772
278.94	-0.74705	-0.81013	-0.80198	-0.96306	-1.18041	-1.50275	-1.52843	-1.16558
279.1	-0.74771	-0.81125	-0.80308	-0.96541	-1.18387	-1.50454	-1.52686	-1.16343
279.26	-0.74834	-0.81239	-0.80417	-0.96778	-1.18738	-1.5063	-1.52527	-1.16127
279.42	-0.74899	-0.8135	-0.8053	-0.97013	-1.19091	-1.50814	-1.52362	-1.15908
279.57	-0.74965	-0.81464	-0.8064	-0.97252	-1.19445	-1.51002	-1.52191	-1.15689
279.73	-0.75032	-0.81572	-0.80748	-0.97496	-1.19796	-1.51192	-1.52017	-1.15473
279.89	-0.75102	-0.81688	-0.80865	-0.9774	-1.20152	-1.5139	-1.51841	-1.15252
280.05	-0.75167	-0.818	-0.80975	-0.97981	-1.20507	-1.51583	-1.51663	-1.15034
280.21	-0.75236	-0.81914	-0.81091	-0.98226	-1.20867	-1.51784	-1.51476	-1.14807
280.37	-0.75301	-0.82032	-0.81196	-0.98471	-1.21234	-1.51985	-1.51279	-1.14583
280.52	-0.7537	-0.82148	-0.81309	-0.98708	-1.21602	-1.52192	-1.51093	-1.14355
280.68	-0.75433	-0.8226	-0.81422	-0.98955	-1.21964	-1.52408	-1.50895	-1.14123
280.84	-0.75498	-0.82373	-0.81535	-0.99198	-1.22337	-1.52613	-1.5069	-1.13886
281	-0.75567	-0.82498	-0.81652	-0.99441	-1.22712	-1.5283	-1.50477	-1.13646
281.16	-0.75635	-0.82621	-0.81769	-0.99688	-1.23083	-1.53052	-1.50267	-1.13404
281.32	-0.75708	-0.82746	-0.81886	-0.99935	-1.23463	-1.53274	-1.50055	-1.13157
281.48	-0.75772	-0.82862	-0.81998	-1.00188	-1.23844	-1.53494	-1.4984	-1.12909
281.63	-0.75846	-0.82978	-0.82117	-1.00436	-1.24231	-1.53717	-1.49619	-1.12658
281.79	-0.7592	-0.83099	-0.82238	-1.00689	-1.2463	-1.53952	-1.49394	-1.124
281.95	-0.75994	-0.83217	-0.82357	-1.00946	-1.25035	-1.54178	-1.49162	-1.1214
282.11	-0.76063	-0.83338	-0.82476	-1.01198	-1.25445	-1.54414	-1.48924	-1.11875
282.27	-0.76127	-0.83463	-0.82596	-1.01455	-1.25851	-1.54656	-1.48684	-1.11607
282.43	-0.76196	-0.83587	-0.82718	-1.01711	-1.26262	-1.54899	-1.48443	-1.11336
282.59	-0.76265	-0.83712	-0.82837	-1.01977	-1.26674	-1.55142	-1.48198	-1.1106
282.74	-0.76339	-0.83842	-0.82959	-1.02241	-1.27095	-1.55385	-1.47952	-1.10784
282.9	-0.76415	-0.83972	-0.83078	-1.02505	-1.27526	-1.55634	-1.47712	-1.10508
283.06	-0.76482	-0.84102	-0.83207	-1.02773	-1.27966	-1.55892	-1.47464	-1.10225
283.22	-0.76554	-0.84226	-0.83332	-1.03041	-1.28405	-1.56148	-1.47213	-1.09938
283.38	-0.76631	-0.8435	-0.83454	-1.03307	-1.28852	-1.56403	-1.4696	-1.0965
283.54	-0.76701	-0.84481	-0.83579	-1.0358	-1.29309	-1.56655	-1.46697	-1.09357
283.69	-0.76774	-0.84609	-0.83699	-1.03852	-1.2977	-1.56911	-1.46441	-1.09067
283.85	-0.76845	-0.84739	-0.8383	-1.04132	-1.30235	-1.57167	-1.46182	-1.08774
284.01	-0.76919	-0.84868	-0.83959	-1.04407	-1.30705	-1.57427	-1.4593	-1.08494
284.17	-0.76996	-0.84997	-0.84078	-1.04642	-1.31162	-1.57625	-1.45694	-1.08235
284.33	-0.7707	-0.8514	-0.84201	-1.04873	-1.31625	-1.5781	-1.45458	-1.07978
284.49	-0.77144	-0.85282	-0.84324	-1.05103	-1.32087	-1.57989	-1.45214	-1.07717
284.65	-0.77222	-0.85416	-0.84447	-1.05331	-1.32545	-1.58162	-1.4496	-1.07459
284.8	-0.77297	-0.85557	-0.84569	-1.05564	-1.33012	-1.58321	-1.44701	-1.07198
284.96	-0.77371	-0.85695	-0.8469	-1.05795	-1.33475	-1.58483	-1.44433	-1.06934
285.12	-0.7745	-0.85838	-0.84824	-1.06035	-1.3395	-1.5863	-1.44161	-1.0667
285.28	-0.77528	-0.85975	-0.84951	-1.06279	-1.34422	-1.58767	-1.43889	-1.06407
285.44	-0.77606	-0.86107	-0.85077	-1.06503	-1.34891	-1.58896	-1.43606	-1.06149
285.6	-0.77688	-0.86243	-0.85206	-1.06718	-1.35353	-1.5902	-1.43322	-1.0588
285.75	-0.77771	-0.8638	-0.85337	-1.0697	-1.35819	-1.59129	-1.43033	-1.05617
285.91	-0.77853	-0.86517	-0.85459	-1.07222	-1.36279	-1.59235	-1.4273	-1.05355
286.07	-0.77933	-0.86655	-0.85592	-1.07475	-1.36742	-1.59331	-1.42421	-1.05094
286.23	-0.78015	-0.86792	-0.8572	-1.0773	-1.37208	-1.59418	-1.42103	-1.04833
286.39	-0.781	-0.86925	-0.85846	-1.0799	-1.3767	-1.59493	-1.41776	-1.04575
286.55	-0.78183	-0.87066	-0.85978	-1.08254	-1.38132	-1.5956	-1.41441	-1.0432
286.71	-0.78261	-0.87199	-0.86112	-1.08526	-1.38596	-1.59614	-1.41097	-1.04076
286.86	-0.78335	-0.87334	-0.86244	-1.08802	-1.39058	-1.59667	-1.40753	-1.03835
287.02	-0.78418	-0.8747	-0.86376	-1.09079	-1.39513	-1.59711	-1.40397	-1.03598
287.18	-0.78503	-0.87604	-0.86516	-1.09376	-1.39976	-1.59746	-1.40031	-1.03361
287.34	-0.78592	-0.87744	-0.86648	-1.09668	-1.40438	-1.59779	-1.3967	-1.03136
287.5	-0.78679	-0.87881	-0.86789	-1.09969	-1.40894	-1.59799	-1.39301	-1.02903
287.66	-0.78763	-0.88024	-0.86935	-1.10282	-1.41346	-1.59809	-1.38924	-1.02685
287.82	-0.78852	-0.88163	-0.87077	-1.10597	-1.41802	-1.59815	-1.38546	-1.02471
287.97	-0.78942	-0.88297	-0.87222	-1.10916	-1.42249	-1.59812	-1.38159	-1.02257
288.13	-0.79034	-0.8843	-0.87361	-1.1124	-1.42688	-1.59805	-1.3777	-1.02054
288.29	-0.79121	-0.88563	-0.87505	-1.11575	-1.43123	-1.59789	-1.37367	-1.01852
288.45	-0.79212	-0.887	-0.87648	-1.11912	-1.43554	-1.5976	-1.36962	-1.01658
288.61	-0.79301	-0.8884	-0.87801	-1.12256	-1.43985	-1.59732	-1.36549	-1.01461
288.77	-0.79386	-0.88976	-0.87958	-1.12605	-1.44409	-1.59702	-1.36138	-1.01274
288.92	-0.79477	-0.89117	-0.88112	-1.12962	-1.44825	-1.59655	-1.35715	-1.0109
289.08	-0.79565	-0.89256	-0.88267	-1.13322	-1.45239	-1.59604	-1.35286	-1.00914
289.24	-0.79661	-0.89396	-0.88424	-1.13697	-1.45656	-1.59543	-1.34855	-1.00739
289.4	-0.79747	-0.89536	-0.88579	-1.14074	-1.46059	-1.59474	-1.34423	-1.00568
289.56	-0.7985	-0.89673	-0.88735	-1.14454	-1.46463	-1.59397	-1.33988	-1.00413
289.72	-0.79941	-0.89816	-0.88895	-1.14842	-1.46861	-1.59315	-1.33537	-1.00252
289.88	-0.80037	-0.89957	-0.89058	-1.15238	-1.47251	-1.59227	-1.33092	-1.0009
290.03	-0.8013	-0.901	-0.89215	-1.15639	-1.47646	-1.59129	-1.32643	-0.99931
290.19	-0.80226	-0.90252	-0.8938	-1.16044	-1.48037	-1.59032	-1.32185	-0.99781
290.35	-0.80322	-0.90393	-0.89534	-1.16464	-1.48417	-1.5893	-1.31725	-0.99633
290.51	-0.80417	-0.9054	-0.89692	-1.1688	-1.48794	-1.58817	-1.31267	-0.99486
290.67	-0.80513	-0.90685	-0.89848	-1.17304	-1.49168	-1.58704	-1.3081	-0.99341
290.83	-0.80614	-0.90835	-0.90007	-1.17733	-1.49535	-1.58573	-1.30347	-0.992
290.99	-0.80707	-0.90987	-0.90166	-1.18163	-1.49902	-1.58433	-1.29883	-0.99056
291.14	-0.80802	-0.91135	-0.90329	-1.186	-1.50262	-1.58285	-1.29427	-0.98914
291.3	-0.80897	-0.9129	-0.90496	-1.19034	-1.50622	-1.58122	-1.28972	-0.9877
291.46	-0.80994	-0.91435	-0.90659	-1.19477	-1.50974	-1.57962	-1.28518	-0.98628
291.62	-0.81101	-0.91591	-0.90825	-1.19931	-1.51329	-1.57788	-1.28058	-0.98497
291.78	-0.81202	-0.91747	-0.90996	-1.20382	-1.51669	-1.57602	-1.2761	-0.98349
291.94	-0.81303	-0.91904	-0.91158	-1.20843	-1.52019	-1.57419	-1.2715	-0.98202
292.09	-0.81223	-0.91917	-0.91163	-1.21154	-1.52218	-1.571	-1.26528	-0.97909
292.25	-0.81207	-0.91941	-0.91178	-1.21481	-1.52422	-1.56772	-1.25909	-0.97592
292.41	-0.81169	-0.91978	-0.91209	-1.21822	-1.52623	-1.56421	-1.25338	-0.97322
292.57	-0.81154	-0.92024	-0.91266	-1.2219	-1.52828	-1.56117	-1.24789	-0.97057
292.73	-0.81159	-0.92085	-0.9133	-1.22554	-1.53066	-1.55804	-1.24256	-0.96812
292.89	-0.81191	-0.92185	-0.91417	-1.22933	-1.5331	-1.55504	-1.23741	-0.96578
293.05	-0.81236	-0.92292	-0.91537	-1.23345	-1.53566	-1.55217	-1.23232	-0.96369
293.2	-0.81281	-0.92413	-0.9165	-1.23767	-1.53827	-1.54934	-1.22766	-0.96152
293.36	-0.81352	-0.92538	-0.91783	-1.24196	-1.54102	-1.54654	-1.2231	-0.95966
293.52	-0.81429	-0.92701	-0.91951	-1.24617	-1.54391	-1.54388	-1.21904	-0.95776
293.68	-0.81526	-0.92853	-0.92128	-1.25088	-1.54692	-1.5411	-1.21489	-0.95599
293.84	-0.81648	-0.93026	-0.9232	-1.25561	-1.55017	-1.53847	-1.21099	-0.95439
294	-0.81773	-0.93219	-0.92519	-1.26044	-1.55339	-1.53581	-1.20719	-0.95296
294.16	-0.819	-0.93438	-0.92734	-1.26542	-1.55679	-1.53315	-1.20345	-0.95154
294.31	-0.82045	-0.93643	-0.9297	-1.27092	-1.55979	-1.53049	-1.20003	-0.9505
294.47	-0.82205	-0.9389	-0.93218	-1.27618	-1.5633	-1.52807	-1.1967	-0.94948
294.63	-0.82372	-0.94171	-0.93458	-1.2813	-1.56694	-1.52539	-1.19371	-0.94839
294.79	-0.82566	-0.94448	-0.9376	-1.28689	-1.5706	-1.52319	-1.19109	-0.94735
294.95	-0.8277	-0.94756	-0.94042	-1.29221	-1.57416	-1.52052	-1.18836	-0.94652
295.11	-0.82976	-0.95067	-0.94336	-1.29804	-1.57793	-1.51796	-1.18596	-0.94563
295.26	-0.83192	-0.95395	-0.94657	-1.30378	-1.58175	-1.51549	-1.18334	-0.94496
295.42	-0.83434	-0.95687	-0.94994	-1.30931	-1.58549	-1.51267	-1.18057	-0.9449
295.58	-0.83692	-0.96031	-0.95314	-1.31529	-1.58959	-1.51002	-1.17848	-0.94425
295.74	-0.83963	-0.96387	-0.95676	-1.32153	-1.5939	-1.50772	-1.17631	-0.94385
295.9	-0.8423	-0.96739	-0.96018	-1.32772	-1.59802	-1.50534	-1.17466	-0.94354
296.06	-0.84465	-0.971	-0.9636	-1.33365	-1.60249	-1.50268	-1.17287	-0.94343
296.22	-0.84759	-0.97482	-0.96745	-1.33998	-1.60696	-1.50022	-1.17132	-0.94318
296.37	-0.84974	-0.97816	-0.97155	-1.34608	-1.61208	-1.49859	-1.16998	-0.94307
296.53	-0.85253	-0.98227	-0.97545	-1.35241	-1.61655	-1.49608	-1.16889	-0.94315
296.69	-0.8554	-0.9863	-0.97993	-1.35917	-1.62122	-1.49357	-1.16797	-0.94284
296.85	-0.85892	-0.99037	-0.98424	-1.36543	-1.62587	-1.49132	-1.16681	-0.94276
297.01	-0.86232	-0.99485	-0.98834	-1.372	-1.63057	-1.48897	-1.16589	-0.94282
297.17	-0.86591	-0.99948	-0.99269	-1.37886	-1.6354	-1.48665	-1.16501	-0.94306
297.33	-0.86912	-1.00285	-0.9963	-1.38528	-1.64169	-1.48583	-1.1626	-0.94184
297.48	-0.87284	-1.00771	-1.00078	-1.39209	-1.64633	-1.48353	-1.16222	-0.94235
297.64	-0.87665	-1.01278	-1.00538	-1.39894	-1.65107	-1.4811	-1.16184	-0.94299
297.8	-0.88051	-1.01777	-1.00978	-1.40556	-1.65571	-1.47873	-1.1617	-0.94346
297.96	-0.88439	-1.02279	-1.01457	-1.41243	-1.66029	-1.47635	-1.16147	-0.94398
298.12	-0.88821	-1.02797	-1.01925	-1.41947	-1.66512	-1.47401	-1.16117	-0.94463
298.28	-0.89228	-1.03288	-1.02395	-1.42624	-1.66967	-1.47177	-1.16103	-0.9454
298.43	-0.89619	-1.03817	-1.02871	-1.43319	-1.67456	-1.46952	-1.16118	-0.94597
298.59	-0.90009	-1.04325	-1.03381	-1.44024	-1.67952	-1.46733	-1.16121	-0.94703
298.75	-0.90409	-1.04854	-1.03878	-1.44684	-1.6841	-1.46483	-1.16146	-0.94789
298.91	-0.90814	-1.05384	-1.044	-1.45358	-1.68897	-1.4627	-1.16173	-0.94867
299.07	-0.9124	-1.05907	-1.04953	-1.4602	-1.69347	-1.46058	-1.16223	-0.94933
299.23	-0.91665	-1.06431	-1.05462	-1.46692	-1.69827	-1.45829	-1.16271	-0.95026
299.39	-0.92076	-1.06967	-1.05978	-1.4737	-1.70303	-1.45605	-1.163	-0.95135
299.54	-0.92486	-1.07496	-1.06487	-1.48051	-1.70762	-1.45405	-1.16342	-0.95247
299.7	-0.92916	-1.08037	-1.07005	-1.48747	-1.71209	-1.45189	-1.164	-0.95345
299.86	-0.93337	-1.0859	-1.07524	-1.49414	-1.71672	-1.44978	-1.16456	-0.95442
300.02	-0.93744	-1.09095	-1.0799	-1.50147	-1.7214	-1.4481	-1.16556	-0.95552
300.18	-0.94148	-1.09648	-1.08458	-1.50839	-1.72571	-1.44541	-1.16554	-0.95645
300.34	-0.94568	-1.10214	-1.08945	-1.51528	-1.72998	-1.4425	-1.1655	-0.95745
300.49	-0.94984	-1.10754	-1.09439	-1.5222	-1.73402	-1.43965	-1.16551	-0.95842
300.65	-0.95404	-1.11304	-1.09925	-1.52868	-1.7378	-1.43686	-1.16556	-0.95948
300.81	-0.96049	-1.11772	-1.10477	-1.54017	-1.74439	-1.4301	-1.16363	-0.96381
300.97	-0.96463	-1.12311	-1.10958	-1.5464	-1.74768	-1.42775	-1.16406	-0.96449
301.13	-0.96856	-1.12856	-1.11448	-1.55263	-1.75068	-1.42533	-1.16404	-0.96525
301.29	-0.97265	-1.13387	-1.11965	-1.55896	-1.75373	-1.42284	-1.16431	-0.96607
301.45	-0.97663	-1.1393	-1.12476	-1.5653	-1.75657	-1.42041	-1.16418	-0.96681
301.6	-0.98049	-1.14468	-1.13016	-1.57136	-1.75921	-1.41796	-1.16418	-0.96755
301.76	-0.98414	-1.14955	-1.13539	-1.57722	-1.76152	-1.41528	-1.16462	-0.96848
301.92	-0.98779	-1.15481	-1.14065	-1.58338	-1.76384	-1.41274	-1.16439	-0.96905
302.08	-0.99132	-1.16002	-1.14576	-1.58925	-1.76582	-1.4103	-1.16412	-0.96966
302.24	-0.99456	-1.16494	-1.15124	-1.59479	-1.76782	-1.40831	-1.16338	-0.97038
302.4	-0.99803	-1.16971	-1.15656	-1.60067	-1.76951	-1.40577	-1.16321	-0.971
302.56	-1.00166	-1.17469	-1.1618	-1.60635	-1.77104	-1.40319	-1.16289	-0.97144
302.71	-1.00513	-1.17964	-1.1673	-1.6123	-1.77262	-1.4006	-1.16263	-0.97178
302.87	-1.00883	-1.18461	-1.17268	-1.61822	-1.77375	-1.398	-1.16208	-0.97208
303.03	-1.01224	-1.18953	-1.17801	-1.6238	-1.77498	-1.39551	-1.16163	-0.97235
303.19	-1.01561	-1.19435	-1.18339	-1.62945	-1.77611	-1.39279	-1.16098	-0.97258
303.35	-1.01895	-1.19903	-1.18884	-1.63505	-1.7769	-1.39014	-1.16033	-0.97252
303.51	-1.02213	-1.20371	-1.19428	-1.64061	-1.77757	-1.38756	-1.15953	-0.97253
303.66	-1.02542	-1.20822	-1.19957	-1.64608	-1.77802	-1.38501	-1.15877	-0.97252
303.82	-1.02881	-1.21283	-1.20502	-1.65115	-1.77836	-1.38259	-1.15797	-0.97254
303.98	-1.03202	-1.21722	-1.21035	-1.65633	-1.7782	-1.38018	-1.15718	-0.9725
304.14	-1.035	-1.22168	-1.21584	-1.66158	-1.77823	-1.37748	-1.15616	-0.97246
304.3	-1.03796	-1.22592	-1.22122	-1.6666	-1.77796	-1.37474	-1.15515	-0.97226
304.46	-1.04054	-1.23038	-1.22692	-1.67167	-1.77736	-1.37232	-1.15402	-0.97207
304.62	-1.04321	-1.23455	-1.23194	-1.67638	-1.7771	-1.36957	-1.15288	-0.97164
304.77	-1.04574	-1.23856	-1.23699	-1.68094	-1.77669	-1.36671	-1.15155	-0.9711
304.93	-1.04832	-1.24247	-1.24189	-1.68537	-1.7758	-1.3637	-1.15023	-0.97052
305.09	-1.0507	-1.24623	-1.2469	-1.68949	-1.77471	-1.36064	-1.1488	-0.96991
305.25	-1.05288	-1.24998	-1.25188	-1.69362	-1.77353	-1.35758	-1.14709	-0.96912
305.41	-1.05491	-1.25372	-1.25681	-1.69738	-1.77238	-1.35445	-1.14545	-0.96808
305.57	-1.05674	-1.25734	-1.26152	-1.70119	-1.77082	-1.35127	-1.14351	-0.96693
305.73	-1.05872	-1.26083	-1.26625	-1.705	-1.76912	-1.34837	-1.14146	-0.96589
305.88	-1.06073	-1.26408	-1.27071	-1.70842	-1.76712	-1.34502	-1.13938	-0.9647
306.04	-1.0622	-1.26739	-1.27506	-1.71163	-1.76497	-1.34179	-1.13724	-0.96338
306.2	-1.06362	-1.2706	-1.27935	-1.71481	-1.76287	-1.33841	-1.1349	-0.9618
306.36	-1.06485	-1.27357	-1.28355	-1.7175	-1.76046	-1.33484	-1.13247	-0.96008
306.52	-1.06616	-1.27636	-1.28774	-1.72024	-1.75769	-1.33117	-1.13013	-0.95823
306.68	-1.06733	-1.27898	-1.29174	-1.7228	-1.75495	-1.32738	-1.12755	-0.95617
306.83	-1.06832	-1.28157	-1.29591	-1.7252	-1.75214	-1.32366	-1.12488	-0.95395
306.99	-1.06917	-1.28432	-1.29971	-1.7276	-1.74909	-1.31995	-1.12204	-0.95159
307.15	-1.06982	-1.28686	-1.3034	-1.72977	-1.7458	-1.31606	-1.1191	-0.94928
307.31	-1.06932	-1.29408	-1.30438	-1.73435	-1.74308	-1.31615	-1.11022	-0.95225
307.47	-1.06987	-1.29578	-1.30792	-1.73584	-1.73947	-1.31131	-1.10755	-0.9491
307.63	-1.07008	-1.29696	-1.31124	-1.73732	-1.7356	-1.30631	-1.10489	-0.94574
307.79	-1.07053	-1.29821	-1.31439	-1.73838	-1.73147	-1.30132	-1.1018	-0.94228
307.94	-1.07056	-1.29942	-1.31754	-1.739	-1.72717	-1.2964	-1.09869	-0.93868
308.1	-1.07232	-1.30211	-1.32247	-1.7411	-1.72424	-1.29283	-1.09702	-0.93666
308.26	-1.07383	-1.30505	-1.32757	-1.74313	-1.72137	-1.28926	-1.09579	-0.93513
308.42	-1.07578	-1.30771	-1.33237	-1.74511	-1.71841	-1.28617	-1.09439	-0.9332
308.58	-1.07841	-1.31107	-1.33846	-1.74666	-1.71454	-1.28253	-1.09254	-0.93076
308.74	-1.08013	-1.31395	-1.34353	-1.74904	-1.71164	-1.27939	-1.09109	-0.92912
308.9	-1.08168	-1.31678	-1.3485	-1.75151	-1.70867	-1.27593	-1.08991	-0.92757
309.05	-1.08311	-1.31971	-1.3534	-1.75418	-1.70536	-1.27238	-1.08879	-0.92604
309.21	-1.08493	-1.32257	-1.35841	-1.75686	-1.70226	-1.26909	-1.08737	-0.92462
309.37	-1.08687	-1.32574	-1.36353	-1.75934	-1.69913	-1.2655	-1.0861	-0.92307
309.53	-1.08869	-1.3288	-1.36862	-1.76226	-1.69563	-1.26207	-1.08451	-0.92176
309.69	-1.09052	-1.33201	-1.37358	-1.76451	-1.69224	-1.25868	-1.083	-0.9205
309.85	-1.09226	-1.33539	-1.37872	-1.76673	-1.68851	-1.25539	-1.08174	-0.91905
310	-1.09412	-1.33861	-1.3838	-1.769	-1.68492	-1.25217	-1.08024	-0.9177
310.16	-1.09612	-1.34172	-1.38877	-1.7708	-1.68107	-1.24897	-1.079	-0.91624
310.32	-1.09803	-1.34535	-1.39363	-1.77216	-1.67773	-1.24577	-1.07779	-0.91479
310.48	-1.09991	-1.34864	-1.39868	-1.77406	-1.67409	-1.24254	-1.07651	-0.91315
310.64	-1.10176	-1.35183	-1.40391	-1.77584	-1.6705	-1.23945	-1.07534	-0.91194
310.8	-1.10398	-1.35534	-1.40869	-1.77768	-1.66699	-1.23598	-1.07403	-0.91089
310.96	-1.1059	-1.35853	-1.41379	-1.77971	-1.66362	-1.23286	-1.07267	-0.90965
311.11	-1.10799	-1.36205	-1.41893	-1.78114	-1.65983	-1.22987	-1.07112	-0.9089
311.27	-1.11013	-1.3652	-1.42398	-1.78273	-1.65617	-1.22671	-1.06974	-0.90788
311.43	-1.11199	-1.36885	-1.42879	-1.7844	-1.65267	-1.22432	-1.06874	-0.90622
311.59	-1.11386	-1.37231	-1.43401	-1.78581	-1.64889	-1.22156	-1.06747	-0.90521
311.75	-1.1157	-1.37585	-1.43888	-1.78719	-1.64516	-1.21868	-1.06632	-0.90408
311.91	-1.11774	-1.37956	-1.44398	-1.78848	-1.6417	-1.21608	-1.06494	-0.90319
312.06	-1.12028	-1.38336	-1.44927	-1.79003	-1.63793	-1.21359	-1.06376	-0.90202
312.22	-1.1224	-1.38725	-1.45432	-1.79124	-1.63418	-1.21103	-1.06231	-0.90121
312.38	-1.12551	-1.39164	-1.45927	-1.79269	-1.6296	-1.20746	-1.06091	-0.90015
312.54	-1.12794	-1.39558	-1.46455	-1.79389	-1.62576	-1.20489	-1.05917	-0.89925
312.7	-1.13071	-1.39981	-1.46938	-1.79465	-1.62193	-1.20231	-1.0574	-0.89865
312.86	-1.13294	-1.40418	-1.47451	-1.79597	-1.61815	-1.19967	-1.05597	-0.89815
313.02	-1.13532	-1.40817	-1.47988	-1.79712	-1.61449	-1.1969	-1.05443	-0.89748
313.17	-1.1378	-1.41205	-1.48509	-1.79781	-1.61058	-1.1943	-1.05295	-0.8969
313.33	-1.1407	-1.41769	-1.49127	-1.79873	-1.60535	-1.19	-1.05326	-0.89782
313.49	-1.14303	-1.42204	-1.49655	-1.79945	-1.60165	-1.18713	-1.05184	-0.8975
313.65	-1.14531	-1.42626	-1.50164	-1.80011	-1.59779	-1.18453	-1.05056	-0.89693
313.81	-1.14771	-1.43101	-1.50722	-1.80133	-1.59385	-1.1813	-1.04921	-0.89654
313.97	-1.15015	-1.43551	-1.51226	-1.80177	-1.59015	-1.17856	-1.04785	-0.89621
314.13	-1.15285	-1.4395	-1.51748	-1.80163	-1.58667	-1.17553	-1.04675	-0.89594
314.28	-1.15538	-1.44457	-1.5229	-1.80203	-1.58331	-1.17284	-1.04536	-0.89531
314.44	-1.15809	-1.44895	-1.52836	-1.8022	-1.57964	-1.17022	-1.04392	-0.89525
314.6	-1.16078	-1.45378	-1.53348	-1.8019	-1.57577	-1.16756	-1.04248	-0.89473
314.76	-1.16354	-1.45852	-1.53888	-1.80208	-1.57234	-1.16507	-1.04058	-0.89468
314.92	-1.16609	-1.46345	-1.5438	-1.80211	-1.56863	-1.16222	-1.03898	-0.89449
315.08	-1.1686	-1.46845	-1.54826	-1.80224	-1.56511	-1.15948	-1.03714	-0.89451
315.23	-1.17128	-1.47359	-1.55308	-1.80243	-1.5616	-1.15678	-1.03539	-0.89426
315.39	-1.17402	-1.47876	-1.55792	-1.80235	-1.55809	-1.1541	-1.03395	-0.89391
315.55	-1.17685	-1.48394	-1.5629	-1.802	-1.55462	-1.15135	-1.03231	-0.89371
315.71	-1.17948	-1.48902	-1.56776	-1.80148	-1.55115	-1.14862	-1.0304	-0.89343
315.87	-1.18209	-1.49411	-1.57228	-1.80108	-1.54744	-1.14611	-1.02856	-0.89336
316.03	-1.18497	-1.4997	-1.57764	-1.80004	-1.54367	-1.14283	-1.02621	-0.89311
316.19	-1.1878	-1.50454	-1.58321	-1.79907	-1.5408	-1.14047	-1.02431	-0.89293
316.34	-1.19057	-1.50916	-1.58864	-1.79772	-1.5376	-1.13825	-1.0224	-0.89282
316.5	-1.19341	-1.51419	-1.59391	-1.79644	-1.53473	-1.13593	-1.02059	-0.89256
316.66	-1.1962	-1.51915	-1.59947	-1.79559	-1.53178	-1.13347	-1.0188	-0.89217
316.82	-1.19668	-1.52484	-1.60426	-1.78925	-1.52566	-1.13565	-1.01901	-0.88833
316.98	-1.19923	-1.5302	-1.60981	-1.78726	-1.52222	-1.13387	-1.01703	-0.88777
317.14	-1.20189	-1.53544	-1.61538	-1.78551	-1.51865	-1.13199	-1.01538	-0.88743
317.3	-1.20448	-1.54099	-1.6208	-1.78358	-1.51497	-1.13024	-1.01352	-0.88689
317.45	-1.20691	-1.54634	-1.62613	-1.78167	-1.51117	-1.12862	-1.01194	-0.88611
317.61	-1.20972	-1.55176	-1.63137	-1.77992	-1.50742	-1.12694	-1.01011	-0.88552
317.77	-1.2126	-1.55786	-1.63638	-1.7783	-1.50381	-1.12569	-1.00788	-0.88463
317.93	-1.21559	-1.56353	-1.64176	-1.77612	-1.49982	-1.12412	-1.00629	-0.88407
318.09	-1.21862	-1.56921	-1.64697	-1.77417	-1.49576	-1.12251	-1.00474	-0.88348
318.25	-1.222	-1.57524	-1.65195	-1.77266	-1.49164	-1.12064	-1.00353	-0.88278
318.4	-1.22506	-1.58148	-1.65735	-1.77075	-1.48762	-1.11919	-1.00196	-0.882
318.56	-1.22795	-1.58771	-1.66274	-1.76893	-1.48342	-1.11761	-1.00039	-0.88129
318.72	-1.23115	-1.59394	-1.66778	-1.76679	-1.47908	-1.11634	-0.99866	-0.8806
318.88	-1.23397	-1.60022	-1.67293	-1.7645	-1.47502	-1.11485	-0.99726	-0.88014
319.04	-1.23714	-1.60646	-1.67843	-1.76233	-1.47059	-1.11342	-0.99571	-0.8795
319.2	-1.24031	-1.61282	-1.68354	-1.76015	-1.46626	-1.11232	-0.99454	-0.87907
319.36	-1.24324	-1.61916	-1.68888	-1.75789	-1.46178	-1.11092	-0.99324	-0.87892
319.51	-1.24646	-1.62545	-1.6942	-1.75568	-1.4572	-1.10942	-0.99193	-0.87857
319.67	-1.24957	-1.63211	-1.69953	-1.75316	-1.45269	-1.10818	-0.99076	-0.87813
319.83	-1.25252	-1.63843	-1.70474	-1.75105	-1.44798	-1.10703	-0.98944	-0.87777
319.99	-1.25517	-1.64509	-1.71034	-1.7489	-1.44362	-1.10555	-0.9882	-0.87736
320.15	-1.2583	-1.65171	-1.71557	-1.74631	-1.4389	-1.10429	-0.98694	-0.8769
320.31	-1.26126	-1.65846	-1.72106	-1.74379	-1.43435	-1.10293	-0.98562	-0.87636
320.47	-1.26451	-1.66485	-1.7258	-1.74109	-1.42995	-1.10128	-0.9843	-0.8759
320.62	-1.2677	-1.67156	-1.73109	-1.73848	-1.42507	-1.09995	-0.98288	-0.87546
320.78	-1.27109	-1.6783	-1.73616	-1.73584	-1.42035	-1.09861	-0.98147	-0.87493
320.94	-1.27438	-1.68488	-1.74119	-1.73277	-1.41621	-1.09721	-0.98046	-0.87504
321.1	-1.27777	-1.69171	-1.74629	-1.7304	-1.41151	-1.09601	-0.97908	-0.87461
321.26	-1.28085	-1.69862	-1.75137	-1.72781	-1.4068	-1.09482	-0.97776	-0.87441
321.42	-1.28431	-1.70527	-1.75639	-1.72549	-1.402	-1.09359	-0.9762	-0.87436
321.57	-1.28764	-1.712	-1.76167	-1.72295	-1.39732	-1.09233	-0.97482	-0.87419
321.73	-1.2909	-1.71869	-1.7666	-1.72028	-1.39269	-1.09091	-0.97365	-0.87389
321.89	-1.29402	-1.72564	-1.77175	-1.71774	-1.38829	-1.08975	-0.97248	-0.87376
322.05	-1.29751	-1.73248	-1.77698	-1.71532	-1.38386	-1.0883	-0.97109	-0.87367
322.21	-1.30113	-1.73929	-1.78203	-1.71274	-1.37916	-1.08695	-0.96983	-0.87358
322.37	-1.30487	-1.74601	-1.78706	-1.71038	-1.37473	-1.08562	-0.96867	-0.87341
322.53	-1.30845	-1.75299	-1.79201	-1.70798	-1.37063	-1.08455	-0.96709	-0.87333
322.68	-1.31198	-1.76019	-1.79709	-1.70545	-1.3664	-1.08332	-0.96555	-0.87334
322.84	-1.31545	-1.76726	-1.80176	-1.70293	-1.36174	-1.08202	-0.96405	-0.87339
323	-1.31884	-1.77357	-1.8068	-1.7	-1.35765	-1.08091	-0.96232	-0.87342
323.16	-1.32262	-1.78036	-1.81147	-1.69721	-1.3532	-1.07967	-0.96087	-0.87335
323.32	-1.32763	-1.78161	-1.81884	-1.69173	-1.34818	-1.07397	-0.96564	-0.86735
323.48	-1.33134	-1.78798	-1.82382	-1.68896	-1.34377	-1.07231	-0.96491	-0.86684
323.64	-1.33539	-1.79466	-1.82879	-1.68584	-1.33914	-1.07095	-0.96378	-0.86634
323.79	-1.33902	-1.80111	-1.83392	-1.68286	-1.33466	-1.06937	-0.96301	-0.86594
323.95	-1.34302	-1.80748	-1.83883	-1.68014	-1.33016	-1.0677	-0.96222	-0.86551
324.11	-1.34723	-1.81371	-1.84354	-1.67757	-1.32561	-1.06597	-0.96175	-0.86514
324.27	-1.35119	-1.81984	-1.84807	-1.6749	-1.32134	-1.0645	-0.96115	-0.86454
324.43	-1.35503	-1.82647	-1.85284	-1.67239	-1.31688	-1.06296	-0.96036	-0.86446
324.59	-1.35821	-1.83208	-1.85608	-1.67014	-1.3136	-1.06133	-0.96009	-0.86471
324.74	-1.3623	-1.83832	-1.86015	-1.6675	-1.30904	-1.05947	-0.9595	-0.86434
324.9	-1.36644	-1.84455	-1.86456	-1.66459	-1.30486	-1.05811	-0.95848	-0.86385
325.06	-1.37074	-1.85063	-1.86877	-1.66134	-1.30068	-1.05657	-0.95775	-0.86329
325.22	-1.37487	-1.85677	-1.87303	-1.65795	-1.29635	-1.055	-0.95729	-0.86291
325.38	-1.3788	-1.86287	-1.87704	-1.65468	-1.29209	-1.05372	-0.95653	-0.86262
325.54	-1.38297	-1.86884	-1.88096	-1.65113	-1.28786	-1.05221	-0.95584	-0.86216
325.7	-1.3872	-1.87496	-1.88502	-1.64763	-1.28371	-1.05096	-0.95524	-0.86163
325.85	-1.39142	-1.881	-1.88896	-1.64419	-1.27977	-1.04949	-0.95449	-0.86136
326.01	-1.39559	-1.88715	-1.89269	-1.64054	-1.27588	-1.048	-0.95408	-0.86105
326.17	-1.39987	-1.8933	-1.89646	-1.63725	-1.27206	-1.04649	-0.95335	-0.86091
326.33	-1.40417	-1.89928	-1.90049	-1.63416	-1.26822	-1.04509	-0.95266	-0.86055
326.49	-1.40855	-1.90536	-1.90426	-1.63075	-1.26428	-1.04363	-0.95218	-0.86039
326.65	-1.41299	-1.91121	-1.90803	-1.62751	-1.26016	-1.0423	-0.95159	-0.86029
326.8	-1.41672	-1.91702	-1.91139	-1.6237	-1.25613	-1.04124	-0.95084	-0.85947
326.96	-1.42108	-1.92296	-1.91495	-1.61995	-1.25213	-1.03992	-0.95023	-0.85921
327.12	-1.42544	-1.92877	-1.91844	-1.61627	-1.24827	-1.03859	-0.94971	-0.85895
327.28	-1.42998	-1.93463	-1.92176	-1.6127	-1.24465	-1.03741	-0.94938	-0.85868
327.44	-1.43456	-1.9406	-1.92517	-1.60929	-1.241	-1.03591	-0.94901	-0.8587
327.6	-1.43919	-1.94644	-1.92859	-1.60584	-1.23757	-1.03467	-0.94841	-0.85864
327.76	-1.44391	-1.95226	-1.93204	-1.60181	-1.23382	-1.03331	-0.94811	-0.85875
327.91	-1.44854	-1.95793	-1.9355	-1.59807	-1.23022	-1.03181	-0.94744	-0.8584
328.07	-1.45315	-1.96363	-1.93887	-1.59435	-1.22674	-1.03054	-0.94687	-0.85851
328.23	-1.45762	-1.96926	-1.94227	-1.59056	-1.22344	-1.02937	-0.94642	-0.8583
328.39	-1.46218	-1.97507	-1.94542	-1.58673	-1.22052	-1.02819	-0.94586	-0.85827
328.55	-1.46715	-1.98067	-1.94844	-1.58311	-1.2176	-1.02682	-0.94545	-0.85787
328.71	-1.4718	-1.98601	-1.95141	-1.5794	-1.21484	-1.0254	-0.94508	-0.85787
328.87	-1.47659	-1.99126	-1.95416	-1.57565	-1.21177	-1.02413	-0.94468	-0.85755
329.02	-1.48135	-1.99647	-1.95652	-1.57149	-1.20869	-1.02317	-0.94418	-0.85743
329.18	-1.48606	-2.00196	-1.95907	-1.56753	-1.20588	-1.02182	-0.94363	-0.85739
329.34	-1.49074	-2.00716	-1.96155	-1.56377	-1.20298	-1.02065	-0.94314	-0.85722
329.5	-1.49583	-2.01224	-1.96418	-1.55965	-1.20033	-1.01942	-0.94281	-0.85678
329.66	-1.50095	-2.01739	-1.96655	-1.55546	-1.19775	-1.0182	-0.94222	-0.85658
329.82	-1.5059	-2.022	-1.96858	-1.5509	-1.19539	-1.01744	-0.94151	-0.85632
329.97	-1.51082	-2.02701	-1.97087	-1.54666	-1.19318	-1.01636	-0.94095	-0.85616
330.13	-1.51569	-2.03233	-1.97308	-1.54274	-1.19058	-1.01577	-0.94022	-0.85603
330.29	-1.52066	-2.03698	-1.97497	-1.53846	-1.18822	-1.01463	-0.9398	-0.85614
330.45	-1.5257	-2.04182	-1.97658	-1.53401	-1.18603	-1.01329	-0.93919	-0.85581
330.61	-1.53067	-2.04658	-1.97799	-1.53002	-1.18405	-1.01214	-0.93881	-0.85572
330.77	-1.53556	-2.05113	-1.97921	-1.52573	-1.18219	-1.01106	-0.9387	-0.85535
330.93	-1.54091	-2.05546	-1.98041	-1.52128	-1.18049	-1.01003	-0.93809	-0.85501
331.08	-1.54604	-2.0597	-1.9814	-1.51693	-1.17905	-1.00888	-0.9374	-0.85494
331.24	-1.55103	-2.06379	-1.9826	-1.5126	-1.17747	-1.00793	-0.93685	-0.85479
331.4	-1.55609	-2.06772	-1.98352	-1.50838	-1.17583	-1.00687	-0.93593	-0.85472
331.56	-1.56135	-2.07151	-1.98426	-1.50423	-1.17451	-1.00564	-0.93533	-0.85434
331.72	-1.56667	-2.07542	-1.98484	-1.49995	-1.17324	-1.00452	-0.93494	-0.85418
331.88	-1.57203	-2.07897	-1.98565	-1.49556	-1.17218	-1.00319	-0.93422	-0.85385
332.04	-1.57722	-2.08251	-1.98626	-1.49123	-1.17099	-1.00238	-0.93347	-0.85348
332.19	-1.58256	-2.08639	-1.98625	-1.48643	-1.16922	-1.00104	-0.93289	-0.85334
332.35	-1.58796	-2.09009	-1.98612	-1.48224	-1.16748	-0.99983	-0.9325	-0.8531
332.51	-1.59338	-2.09368	-1.98598	-1.4778	-1.1654	-0.99859	-0.93198	-0.85302
332.67	-1.59896	-2.09709	-1.98584	-1.47361	-1.16351	-0.99751	-0.93139	-0.85298
332.83	-1.60422	-2.10075	-1.98566	-1.46913	-1.16139	-0.99646	-0.93084	-0.85266
332.99	-1.61001	-2.10384	-1.98528	-1.46498	-1.1595	-0.99527	-0.93023	-0.85236
333.14	-1.61556	-2.10728	-1.98471	-1.46071	-1.15757	-0.99448	-0.92972	-0.852
333.3	-1.62172	-2.11113	-1.98425	-1.45606	-1.15496	-0.99435	-0.92866	-0.8519
333.46	-1.62742	-2.11411	-1.98372	-1.45201	-1.15301	-0.99327	-0.92839	-0.85187
333.62	-1.63301	-2.11722	-1.98294	-1.44789	-1.15097	-0.99212	-0.9282	-0.85185
333.78	-1.63873	-2.12017	-1.98243	-1.44378	-1.14883	-0.99104	-0.92771	-0.85154
333.94	-1.64437	-2.12297	-1.98157	-1.43975	-1.14696	-0.99001	-0.92732	-0.85134
334.1	-1.64983	-2.12565	-1.9811	-1.43595	-1.14513	-0.98916	-0.9268	-0.85097
334.25	-1.65552	-2.12835	-1.98033	-1.43198	-1.14329	-0.98788	-0.92652	-0.85059
334.41	-1.66118	-2.13094	-1.97922	-1.42799	-1.14147	-0.98688	-0.92603	-0.8504
334.57	-1.66684	-2.13306	-1.97819	-1.42422	-1.13981	-0.98608	-0.92569	-0.8503
334.73	-1.67252	-2.13543	-1.97734	-1.42031	-1.13797	-0.98493	-0.92551	-0.85023
334.89	-1.67825	-2.13743	-1.9765	-1.4165	-1.13633	-0.98426	-0.92518	-0.84985
335.05	-1.68399	-2.13961	-1.97538	-1.41282	-1.13481	-0.98331	-0.92513	-0.84972
335.21	-1.6897	-2.14155	-1.97437	-1.40907	-1.13297	-0.98233	-0.92469	-0.84932
335.36	-1.69569	-2.1435	-1.97306	-1.40535	-1.13134	-0.98157	-0.92438	-0.84907
335.52	-1.70145	-2.14538	-1.97185	-1.40162	-1.12978	-0.98086	-0.92411	-0.84891
335.68	-1.70722	-2.14698	-1.9706	-1.39801	-1.12817	-0.98013	-0.92381	-0.84892
335.84	-1.7131	-2.14857	-1.96953	-1.39424	-1.12665	-0.97892	-0.92357	-0.84887
336	-1.71924	-2.15007	-1.96808	-1.39054	-1.12519	-0.97814	-0.92305	-0.84893
336.16	-1.72519	-2.15139	-1.96664	-1.38707	-1.1239	-0.97733	-0.92271	-0.84884
336.31	-1.73136	-2.15265	-1.96502	-1.38359	-1.12259	-0.97662	-0.92232	-0.84898
336.47	-1.73727	-2.15386	-1.96348	-1.38003	-1.12149	-0.9759	-0.92197	-0.84893
336.63	-1.7433	-2.15478	-1.96192	-1.37655	-1.12031	-0.97506	-0.92161	-0.8489
336.79	-1.74922	-2.15556	-1.96038	-1.37334	-1.11886	-0.97428	-0.92133	-0.84922
336.95	-1.75514	-2.15651	-1.95907	-1.37046	-1.11731	-0.9736	-0.92055	-0.8487
337.11	-1.7612	-2.15712	-1.95739	-1.3671	-1.11627	-0.97278	-0.92018	-0.84859
337.27	-1.76738	-2.1575	-1.95583	-1.36386	-1.11513	-0.97203	-0.91978	-0.84852
337.42	-1.77336	-2.15799	-1.95394	-1.36051	-1.11411	-0.97145	-0.91952	-0.84838
337.58	-1.77963	-2.15828	-1.95187	-1.35722	-1.11319	-0.97083	-0.91927	-0.84829
337.74	-1.78583	-2.15859	-1.95006	-1.35376	-1.11222	-0.9701	-0.91888	-0.84814
337.9	-1.79198	-2.15864	-1.948	-1.35059	-1.11119	-0.96956	-0.91842	-0.84766
338.06	-1.79818	-2.15863	-1.94593	-1.34732	-1.11026	-0.96911	-0.91806	-0.84741
338.22	-1.80418	-2.15837	-1.94389	-1.3442	-1.10941	-0.96853	-0.91762	-0.84708
338.37	-1.81033	-2.15813	-1.94169	-1.3413	-1.10852	-0.96805	-0.91702	-0.84703
338.53	-1.81645	-2.15763	-1.93931	-1.33819	-1.10742	-0.96732	-0.91665	-0.84685
338.69	-1.82261	-2.15697	-1.93686	-1.33525	-1.10622	-0.96698	-0.9162	-0.84674
338.85	-1.82897	-2.15622	-1.93453	-1.33232	-1.10547	-0.96655	-0.91586	-0.84652
339.01	-1.83548	-2.1558	-1.93183	-1.32949	-1.10407	-0.96573	-0.91575	-0.8466
339.17	-1.84162	-2.15487	-1.92923	-1.3267	-1.10318	-0.96516	-0.91544	-0.84652
339.33	-1.84771	-2.15391	-1.92679	-1.32398	-1.10198	-0.96457	-0.91521	-0.84643
339.48	-1.85411	-2.15281	-1.92422	-1.32116	-1.10086	-0.96425	-0.91465	-0.84637
339.64	-1.8604	-2.15172	-1.92176	-1.31851	-1.09988	-0.96372	-0.9144	-0.84619
339.8	-1.86659	-2.15049	-1.91876	-1.31561	-1.0989	-0.96359	-0.9139	-0.84604
339.96	-1.87277	-2.14912	-1.91597	-1.31307	-1.09798	-0.96329	-0.91349	-0.84595
340.12	-1.87893	-2.14772	-1.91299	-1.31034	-1.09705	-0.96283	-0.91312	-0.84588
340.28	-1.88521	-2.14612	-1.91013	-1.3079	-1.09569	-0.9624	-0.91267	-0.84587
340.44	-1.89164	-2.14433	-1.90707	-1.30548	-1.09465	-0.96177	-0.91239	-0.84563
340.59	-1.89792	-2.14276	-1.90406	-1.30323	-1.09338	-0.96147	-0.91176	-0.8456
340.75	-1.9042	-2.14094	-1.90125	-1.3008	-1.09222	-0.96113	-0.91144	-0.84538
340.91	-1.91057	-2.13905	-1.89815	-1.29857	-1.09095	-0.96066	-0.91131	-0.84541
341.07	-1.91694	-2.13716	-1.89533	-1.29638	-1.08987	-0.96037	-0.91085	-0.8455
341.23	-1.9231	-2.13515	-1.89212	-1.29423	-1.08867	-0.96002	-0.91029	-0.84525
341.39	-1.92927	-2.13311	-1.88897	-1.29197	-1.08732	-0.9598	-0.90995	-0.84486
341.54	-1.93545	-2.13097	-1.88574	-1.28975	-1.08629	-0.95941	-0.90957	-0.84477
341.7	-1.94175	-2.12877	-1.88236	-1.28781	-1.08491	-0.95901	-0.9095	-0.84471
341.86	-1.94801	-2.12631	-1.87904	-1.286	-1.0838	-0.95872	-0.90934	-0.8447
342.02	-1.95427	-2.12392	-1.87587	-1.28421	-1.08246	-0.95847	-0.90904	-0.84463
342.18	-1.96046	-2.12149	-1.87291	-1.28233	-1.08123	-0.95825	-0.90886	-0.84456
342.34	-1.96688	-2.11875	-1.86951	-1.28044	-1.0798	-0.95822	-0.90848	-0.84461
342.5	-1.97315	-2.11618	-1.86605	-1.27846	-1.07858	-0.95794	-0.90803	-0.84455
342.65	-1.97945	-2.11368	-1.86271	-1.2767	-1.07746	-0.95764	-0.90776	-0.84441
342.81	-1.98626	-2.11089	-1.85952	-1.275	-1.07622	-0.95686	-0.90739	-0.84488
342.97	-1.99258	-2.10811	-1.85618	-1.27337	-1.07505	-0.95672	-0.90712	-0.84502
343.13	-1.99889	-2.10515	-1.85285	-1.2718	-1.07411	-0.95633	-0.90687	-0.84512
343.29	-2.00491	-2.10215	-1.84955	-1.27023	-1.07281	-0.95594	-0.90643	-0.84518
343.45	-2.01102	-2.09903	-1.84622	-1.26879	-1.07192	-0.95558	-0.90612	-0.84499
343.61	-2.01717	-2.09582	-1.84267	-1.26715	-1.07092	-0.9551	-0.90589	-0.84498
343.76	-2.02325	-2.09259	-1.83892	-1.26599	-1.06991	-0.95477	-0.90552	-0.84484
343.92	-2.0293	-2.08937	-1.83533	-1.26455	-1.06904	-0.95434	-0.90528	-0.845
344.08	-2.03529	-2.08608	-1.8318	-1.26319	-1.06817	-0.95384	-0.90489	-0.84482
344.24	-2.04154	-2.08271	-1.82805	-1.26186	-1.06713	-0.95355	-0.90457	-0.84483
344.4	-2.04769	-2.07928	-1.82439	-1.26035	-1.06602	-0.95315	-0.90435	-0.84487
344.56	-2.05391	-2.07569	-1.82062	-1.25874	-1.06465	-0.95319	-0.90372	-0.84527
344.71	-2.05989	-2.07229	-1.81676	-1.2573	-1.06337	-0.95282	-0.90344	-0.84528
344.87	-2.06581	-2.06875	-1.81286	-1.25588	-1.06261	-0.95248	-0.90319	-0.84531
345.03	-2.07171	-2.06522	-1.80915	-1.25459	-1.06179	-0.95213	-0.90291	-0.84536
345.19	-2.07742	-2.0616	-1.80543	-1.25343	-1.0611	-0.95191	-0.90274	-0.84501
345.35	-2.08334	-2.05791	-1.80132	-1.25191	-1.06034	-0.95151	-0.90264	-0.84505
345.51	-2.08896	-2.05429	-1.79718	-1.25065	-1.05946	-0.95105	-0.90227	-0.84513
345.67	-2.09469	-2.05052	-1.79315	-1.24944	-1.05875	-0.9505	-0.90192	-0.84512
345.82	-2.1003	-2.04673	-1.78894	-1.24804	-1.05808	-0.95018	-0.9015	-0.84527
345.98	-2.10584	-2.04283	-1.78467	-1.24688	-1.05736	-0.94962	-0.90115	-0.84536
346.14	-2.11152	-2.03892	-1.78024	-1.24572	-1.0568	-0.94897	-0.90078	-0.84531
346.3	-2.11721	-2.03472	-1.77593	-1.24436	-1.05636	-0.94858	-0.90025	-0.84532
346.46	-2.12248	-2.03073	-1.77162	-1.24307	-1.05585	-0.94825	-0.89981	-0.84529
346.62	-2.12802	-2.02653	-1.7674	-1.2418	-1.05528	-0.94774	-0.89938	-0.84529
346.78	-2.13366	-2.02221	-1.76303	-1.24063	-1.05472	-0.94719	-0.89879	-0.84506
346.93	-2.13887	-2.01789	-1.75886	-1.23947	-1.05418	-0.94654	-0.89835	-0.84521
347.09	-2.14409	-2.01349	-1.75479	-1.2383	-1.05358	-0.94605	-0.89814	-0.84497
347.25	-2.14946	-2.0091	-1.75044	-1.23681	-1.05306	-0.94551	-0.89761	-0.84496
347.41	-2.15482	-2.00466	-1.74635	-1.23524	-1.05247	-0.94492	-0.89738	-0.8448
347.57	-2.15976	-2.00021	-1.74203	-1.23363	-1.05186	-0.94454	-0.89699	-0.84473
347.73	-2.16467	-1.9956	-1.73783	-1.23204	-1.05129	-0.9442	-0.89631	-0.84469
347.88	-2.1697	-1.99115	-1.73362	-1.23045	-1.05067	-0.94364	-0.89605	-0.84466
348.04	-2.17466	-1.98649	-1.72916	-1.22837	-1.05003	-0.94292	-0.89562	-0.84458
348.2	-2.17977	-1.98172	-1.72515	-1.22697	-1.04923	-0.94243	-0.89531	-0.84436
348.36	-2.18471	-1.97709	-1.72107	-1.22504	-1.04856	-0.94192	-0.89481	-0.84415
348.52	-2.18964	-1.97233	-1.71697	-1.22333	-1.04788	-0.94143	-0.89446	-0.84402
348.68	-2.19448	-1.96785	-1.71271	-1.22159	-1.04717	-0.94105	-0.89405	-0.84386
348.84	-2.19926	-1.96311	-1.70847	-1.22006	-1.0464	-0.94054	-0.89375	-0.84378
348.99	-2.20367	-1.95857	-1.70439	-1.21868	-1.04536	-0.94013	-0.89357	-0.84378
349.15	-2.20825	-1.95382	-1.70012	-1.21719	-1.04462	-0.93945	-0.89338	-0.84351
349.31	-2.21207	-1.94828	-1.69565	-1.21613	-1.04433	-0.938	-0.89359	-0.84334
349.47	-2.21646	-1.94382	-1.69122	-1.2145	-1.04358	-0.93733	-0.8931	-0.84309
349.63	-2.2205	-1.93914	-1.68688	-1.21286	-1.04289	-0.93694	-0.89262	-0.84276
349.79	-2.22458	-1.93428	-1.68264	-1.21127	-1.0423	-0.93627	-0.89232	-0.84252
349.95	-2.22843	-1.92962	-1.67843	-1.20973	-1.04143	-0.93565	-0.89194	-0.84225
350.1	-2.23244	-1.92504	-1.67408	-1.20772	-1.04064	-0.9349	-0.89161	-0.84215
350.26	-2.23631	-1.92029	-1.66993	-1.20561	-1.04003	-0.93428	-0.89126	-0.84197
350.42	-2.24011	-1.91572	-1.66565	-1.20435	-1.0393	-0.93366	-0.89091	-0.84185
350.58	-2.2436	-1.91127	-1.66163	-1.20305	-1.03863	-0.93289	-0.89042	-0.84174
350.74	-2.24723	-1.90652	-1.65756	-1.20174	-1.0379	-0.93228	-0.88993	-0.8414
350.9	-2.25071	-1.90202	-1.65346	-1.20045	-1.03691	-0.93135	-0.88935	-0.84134
351.05	-2.25396	-1.89719	-1.64925	-1.19934	-1.03596	-0.93076	-0.88884	-0.84113
351.21	-2.25717	-1.89248	-1.64541	-1.19808	-1.03521	-0.93004	-0.88834	-0.84107
351.37	-2.26021	-1.88788	-1.6417	-1.19687	-1.03444	-0.92942	-0.8878	-0.84075
351.53	-2.26327	-1.88327	-1.63779	-1.19551	-1.03367	-0.92886	-0.88731	-0.84059
351.69	-2.26625	-1.87855	-1.63405	-1.19434	-1.0328	-0.9281	-0.88655	-0.84034
351.85	-2.26898	-1.87396	-1.63009	-1.19308	-1.03208	-0.92748	-0.8858	-0.84002
352.01	-2.27174	-1.86926	-1.62614	-1.19153	-1.03132	-0.92671	-0.88517	-0.83976
352.16	-2.27445	-1.86441	-1.62242	-1.19005	-1.03058	-0.92592	-0.88451	-0.83955
352.32	-2.27686	-1.85963	-1.61857	-1.18846	-1.02972	-0.92521	-0.88396	-0.83909
352.48	-2.27939	-1.85482	-1.615	-1.18694	-1.02885	-0.92443	-0.88335	-0.8387
352.64	-2.28164	-1.85009	-1.61138	-1.18549	-1.02791	-0.92369	-0.88283	-0.83838
352.8	-2.28383	-1.84512	-1.60767	-1.18395	-1.02701	-0.92262	-0.88199	-0.8379
352.96	-2.28578	-1.84037	-1.60413	-1.18229	-1.02579	-0.92197	-0.8813	-0.83743
353.11	-2.28761	-1.83555	-1.60064	-1.18042	-1.02486	-0.92125	-0.88067	-0.8371
353.27	-2.28937	-1.83061	-1.59701	-1.17854	-1.02402	-0.92055	-0.87998	-0.83661
353.43	-2.29119	-1.82576	-1.59378	-1.17684	-1.02301	-0.9197	-0.87916	-0.83622
353.59	-2.29283	-1.82091	-1.59055	-1.17512	-1.02187	-0.919	-0.87826	-0.83574
353.75	-2.29432	-1.81588	-1.58713	-1.17347	-1.02088	-0.91825	-0.87736	-0.83541
353.91	-2.29559	-1.8107	-1.58373	-1.17168	-1.0198	-0.91727	-0.87642	-0.83515
354.07	-2.29688	-1.80565	-1.58014	-1.16993	-1.01873	-0.91649	-0.87551	-0.83457
354.22	-2.29806	-1.80042	-1.57654	-1.16795	-1.01755	-0.9158	-0.87469	-0.83427
354.38	-2.29896	-1.79559	-1.57314	-1.16569	-1.01629	-0.91507	-0.874	-0.83367
354.54	-2.2997	-1.79069	-1.56956	-1.16379	-1.01508	-0.91442	-0.87303	-0.83314
354.7	-2.30041	-1.78552	-1.56603	-1.1618	-1.01394	-0.91341	-0.87224	-0.83257
354.86	-2.30085	-1.78048	-1.5623	-1.15962	-1.01266	-0.91255	-0.87144	-0.83214
355.02	-2.30118	-1.77528	-1.55877	-1.15767	-1.01155	-0.91173	-0.8705	-0.83153
355.18	-2.30155	-1.77008	-1.55492	-1.15594	-1.01035	-0.91084	-0.86949	-0.83092
355.33	-2.30178	-1.76509	-1.55111	-1.15401	-1.00921	-0.91009	-0.86863	-0.83038
355.49	-2.30176	-1.75994	-1.5472	-1.15193	-1.00807	-0.90934	-0.8678	-0.82982
355.65	-2.30176	-1.75466	-1.54317	-1.14989	-1.00686	-0.90856	-0.86698	-0.82936
355.81	-2.30181	-1.74933	-1.53931	-1.1481	-1.00573	-0.90756	-0.86624	-0.8289
355.97	-2.30171	-1.74396	-1.53521	-1.14623	-1.0043	-0.90646	-0.8654	-0.82833
356.13	-2.30148	-1.73856	-1.53111	-1.14427	-1.00308	-0.90568	-0.86447	-0.82769
356.28	-2.30093	-1.73329	-1.52686	-1.14231	-1.00202	-0.90496	-0.8635	-0.8272
356.44	-2.30043	-1.72805	-1.52274	-1.14021	-1.00079	-0.9042	-0.86252	-0.82648
356.6	-2.2997	-1.72275	-1.51846	-1.13788	-0.99981	-0.90337	-0.8618	-0.8257
356.76	-2.29885	-1.71727	-1.51412	-1.13578	-0.99868	-0.90259	-0.86096	-0.82506
356.92	-2.29781	-1.7118	-1.50977	-1.1338	-0.99753	-0.90178	-0.86008	-0.8245
357.08	-2.2967	-1.70629	-1.50519	-1.13161	-0.99626	-0.90093	-0.85919	-0.82389
357.24	-2.29576	-1.70091	-1.50075	-1.12938	-0.99498	-0.90007	-0.85838	-0.82341
357.39	-2.29472	-1.69528	-1.49618	-1.12733	-0.9938	-0.89908	-0.85762	-0.82296
357.55	-2.29359	-1.6898	-1.49163	-1.12525	-0.99252	-0.8982	-0.85681	-0.82245
357.71	-2.29232	-1.68421	-1.48707	-1.12316	-0.99147	-0.89734	-0.8557	-0.82179
357.87	-2.29085	-1.67858	-1.48231	-1.12086	-0.99022	-0.89645	-0.85463	-0.82122
358.03	-2.28932	-1.67298	-1.4776	-1.11877	-0.98901	-0.89565	-0.85379	-0.82067
358.19	-2.28769	-1.66742	-1.47249	-1.11681	-0.98799	-0.89478	-0.853	-0.82016
358.35	-2.2856	-1.66194	-1.46754	-1.11453	-0.98689	-0.89369	-0.8524	-0.81964
358.5	-2.28366	-1.6561	-1.46263	-1.11272	-0.98583	-0.89259	-0.85167	-0.81932
358.66	-2.28152	-1.6504	-1.45754	-1.11053	-0.98457	-0.89168	-0.85089	-0.81868
358.82	-2.27899	-1.64476	-1.4528	-1.10866	-0.98352	-0.89081	-0.85019	-0.81821
358.98	-2.27675	-1.63892	-1.44786	-1.10647	-0.98246	-0.88984	-0.84945	-0.81777
359.14	-2.27438	-1.63308	-1.4429	-1.10466	-0.98146	-0.88897	-0.84847	-0.81702
359.3	-2.27201	-1.62733	-1.43778	-1.10268	-0.98063	-0.88821	-0.84769	-0.81647
359.45	-2.26952	-1.62171	-1.43277	-1.10031	-0.97938	-0.88746	-0.84687	-0.81608
359.61	-2.26689	-1.61603	-1.42781	-1.09842	-0.97816	-0.88663	-0.84616	-0.81571
359.77	-2.26391	-1.61038	-1.42289	-1.0961	-0.97711	-0.886	-0.84544	-0.81519
359.93	-2.26111	-1.60468	-1.41802	-1.0941	-0.97574	-0.88528	-0.84468	-0.81472
360.09	-2.25813	-1.59895	-1.41302	-1.09233	-0.97471	-0.88461	-0.84402	-0.81438
360.25	-2.25502	-1.5931	-1.40804	-1.0906	-0.97376	-0.88368	-0.84343	-0.81403
360.41	-2.25191	-1.58735	-1.40287	-1.08906	-0.9727	-0.88301	-0.84267	-0.81372
360.56	-2.24844	-1.58167	-1.398	-1.0874	-0.97186	-0.88187	-0.84234	-0.81292
360.72	-2.24523	-1.57591	-1.39298	-1.08524	-0.97077	-0.88114	-0.84155	-0.81237
360.88	-2.24185	-1.57033	-1.38815	-1.08259	-0.96955	-0.88036	-0.84096	-0.81205
361.04	-2.23849	-1.56472	-1.38354	-1.08043	-0.96858	-0.87947	-0.84036	-0.81145
361.2	-2.23513	-1.55904	-1.3786	-1.07825	-0.96753	-0.87845	-0.83972	-0.8111
361.36	-2.23157	-1.55334	-1.37391	-1.07633	-0.96638	-0.87772	-0.83893	-0.81064
361.52	-2.22805	-1.54782	-1.36919	-1.07427	-0.96534	-0.87711	-0.83818	-0.8102
361.67	-2.22417	-1.54227	-1.3647	-1.0722	-0.96428	-0.87643	-0.83769	-0.81001
361.83	-2.22052	-1.53676	-1.36039	-1.07017	-0.96341	-0.87568	-0.83725	-0.8096
361.99	-2.21683	-1.53119	-1.35592	-1.068	-0.96241	-0.87526	-0.83658	-0.80908
362.15	-2.21282	-1.52567	-1.35169	-1.06601	-0.96124	-0.87479	-0.83621	-0.80859
362.31	-2.20866	-1.52028	-1.34731	-1.06414	-0.96012	-0.87391	-0.83612	-0.8081
362.47	-2.20472	-1.51487	-1.34308	-1.06308	-0.95898	-0.87311	-0.83574	-0.80788
362.62	-2.2007	-1.50949	-1.33911	-1.0617	-0.9581	-0.87225	-0.83538	-0.80741
362.78	-2.1964	-1.50427	-1.33526	-1.06034	-0.95715	-0.87159	-0.83498	-0.80704
362.94	-2.19205	-1.4992	-1.33124	-1.05908	-0.95595	-0.87106	-0.83466	-0.8066
363.1	-2.18792	-1.49399	-1.32739	-1.05766	-0.95478	-0.87027	-0.83439	-0.80642
363.26	-2.18341	-1.48896	-1.32363	-1.05624	-0.95356	-0.86931	-0.83423	-0.80593
363.42	-2.17894	-1.48379	-1.3199	-1.05476	-0.95263	-0.86857	-0.83393	-0.80553
363.58	-2.17446	-1.47894	-1.31616	-1.05329	-0.95156	-0.86788	-0.83374	-0.8052
363.73	-2.16996	-1.47407	-1.31264	-1.05169	-0.95048	-0.86714	-0.83345	-0.80476
363.89	-2.16529	-1.46943	-1.30909	-1.05004	-0.94944	-0.86642	-0.83305	-0.8044
364.05	-2.16059	-1.4649	-1.30562	-1.04861	-0.94845	-0.86592	-0.83302	-0.80413
364.21	-2.1558	-1.46051	-1.30213	-1.04749	-0.94744	-0.86534	-0.83293	-0.80396
364.37	-2.15097	-1.45629	-1.29866	-1.04669	-0.94634	-0.86459	-0.83283	-0.80365
364.53	-2.14601	-1.45216	-1.29543	-1.04593	-0.94543	-0.86413	-0.83244	-0.8033
364.68	-2.14114	-1.44791	-1.29198	-1.045	-0.9445	-0.86351	-0.83224	-0.80306
364.84	-2.13637	-1.44388	-1.28872	-1.04405	-0.94349	-0.86291	-0.83189	-0.80288
365	-2.13124	-1.44011	-1.28537	-1.04289	-0.94267	-0.86234	-0.83156	-0.80264
365.16	-2.12611	-1.43625	-1.2823	-1.04185	-0.94172	-0.86176	-0.83118	-0.80248
365.32	-2.12097	-1.43266	-1.27914	-1.04091	-0.94095	-0.86123	-0.83098	-0.80201
365.48	-2.11576	-1.42877	-1.27616	-1.03982	-0.94015	-0.86062	-0.83069	-0.80178
365.64	-2.11068	-1.42503	-1.27318	-1.0389	-0.9392	-0.85978	-0.83019	-0.80138
365.79	-2.10557	-1.42131	-1.27005	-1.03825	-0.93821	-0.85928	-0.83002	-0.80156
365.95	-2.10026	-1.41775	-1.26714	-1.03733	-0.93734	-0.85863	-0.82948	-0.8012
366.11	-2.09484	-1.41418	-1.26429	-1.0367	-0.93682	-0.85801	-0.82917	-0.80081
366.27	-2.08934	-1.41078	-1.26153	-1.03621	-0.93571	-0.85751	-0.82864	-0.80053
366.43	-2.08377	-1.40727	-1.25909	-1.03514	-0.93457	-0.85695	-0.82813	-0.80009
366.59	-2.0785	-1.40386	-1.25653	-1.03391	-0.93356	-0.85638	-0.82788	-0.79967
366.75	-2.07282	-1.40048	-1.25402	-1.03269	-0.93268	-0.85583	-0.82752	-0.79947
366.9	-2.06734	-1.39726	-1.25161	-1.03113	-0.93186	-0.85537	-0.82732	-0.79897
367.06	-2.06172	-1.39415	-1.24942	-1.02958	-0.93106	-0.85459	-0.8266	-0.79868
367.22	-2.05624	-1.39117	-1.24709	-1.02795	-0.93022	-0.85398	-0.82606	-0.79827
367.38	-2.05071	-1.38809	-1.24486	-1.0264	-0.92932	-0.8533	-0.8256	-0.79807
367.54	-2.04521	-1.38514	-1.2426	-1.02472	-0.92839	-0.85283	-0.82505	-0.79776
367.7	-2.03946	-1.38214	-1.24038	-1.02292	-0.92764	-0.85217	-0.82466	-0.79729
367.85	-2.0337	-1.37915	-1.23823	-1.02137	-0.92685	-0.85152	-0.82429	-0.79685
368.01	-2.02807	-1.37628	-1.23626	-1.0196	-0.92598	-0.85108	-0.82389	-0.79628
368.17	-2.02234	-1.37334	-1.23412	-1.0178	-0.92496	-0.85052	-0.82351	-0.79568
368.33	-2.01637	-1.37029	-1.23204	-1.01598	-0.9241	-0.84998	-0.82292	-0.79537
368.49	-2.01047	-1.36743	-1.22994	-1.01426	-0.92313	-0.84934	-0.82226	-0.79487
368.65	-2.00452	-1.36431	-1.22777	-1.01235	-0.92239	-0.84867	-0.82166	-0.7945
368.81	-1.99862	-1.36173	-1.22578	-1.01026	-0.92164	-0.84843	-0.82128	-0.79398
368.96	-1.9928	-1.35888	-1.2237	-1.00826	-0.92092	-0.84762	-0.82085	-0.7936
369.12	-1.98671	-1.35598	-1.22161	-1.00636	-0.91978	-0.84703	-0.82015	-0.79333
369.28	-1.98096	-1.35329	-1.21957	-1.00444	-0.9188	-0.84647	-0.81972	-0.793
369.44	-1.97495	-1.35039	-1.21719	-1.00234	-0.91791	-0.84583	-0.81931	-0.79257
369.6	-1.96868	-1.3474	-1.21491	-1.00023	-0.91697	-0.84518	-0.81889	-0.79224
369.76	-1.96245	-1.34454	-1.21255	-0.99816	-0.91598	-0.84454	-0.81846	-0.7916
369.92	-1.95631	-1.3419	-1.21032	-0.99582	-0.91501	-0.84405	-0.81789	-0.79101
370.07	-1.95021	-1.33904	-1.20793	-0.99347	-0.91389	-0.8432	-0.81742	-0.79067
370.23	-1.94418	-1.33643	-1.20561	-0.9914	-0.91286	-0.84258	-0.81694	-0.79018
370.39	-1.93812	-1.33343	-1.20303	-0.98957	-0.91186	-0.84211	-0.81618	-0.7897
370.55	-1.93195	-1.33031	-1.20073	-0.98746	-0.91096	-0.84145	-0.81577	-0.78917
370.71	-1.92584	-1.32732	-1.19832	-0.98542	-0.90992	-0.841	-0.81531	-0.7886
370.87	-1.91976	-1.32425	-1.19588	-0.98354	-0.90894	-0.84046	-0.81462	-0.78823
371.02	-1.91378	-1.32124	-1.19322	-0.98178	-0.90792	-0.83993	-0.81401	-0.78782
371.18	-1.90781	-1.31837	-1.19075	-0.97973	-0.90689	-0.83929	-0.81346	-0.78753
371.34	-1.90169	-1.31528	-1.18807	-0.97754	-0.9059	-0.83845	-0.81298	-0.78695
371.5	-1.89572	-1.31209	-1.18543	-0.9755	-0.90478	-0.83781	-0.81252	-0.78633
371.66	-1.8896	-1.30901	-1.18247	-0.97339	-0.90368	-0.83713	-0.81185	-0.78583
371.82	-1.88342	-1.30566	-1.17971	-0.97131	-0.90263	-0.83661	-0.81134	-0.78533
371.98	-1.87719	-1.30238	-1.17685	-0.96918	-0.90179	-0.83623	-0.81084	-0.78484
372.13	-1.87102	-1.29923	-1.17417	-0.96714	-0.90061	-0.83562	-0.81035	-0.78439
372.29	-1.865	-1.29598	-1.17131	-0.96503	-0.89932	-0.83489	-0.8099	-0.7838
372.45	-1.85891	-1.2925	-1.16843	-0.96307	-0.89801	-0.83407	-0.80938	-0.78324
372.61	-1.85278	-1.28905	-1.16551	-0.96118	-0.89675	-0.83341	-0.80872	-0.78291
372.77	-1.8466	-1.28582	-1.16261	-0.95928	-0.89559	-0.8326	-0.80799	-0.78241
372.93	-1.84057	-1.28239	-1.15971	-0.95714	-0.8941	-0.83168	-0.80718	-0.78184
373.09	-1.83453	-1.27905	-1.15653	-0.95464	-0.89282	-0.83101	-0.80675	-0.78128
373.24	-1.82835	-1.27565	-1.15363	-0.95227	-0.89172	-0.83033	-0.80623	-0.78071
373.4	-1.82234	-1.27224	-1.15085	-0.95013	-0.89058	-0.82964	-0.80558	-0.78033
373.56	-1.81637	-1.26875	-1.14769	-0.9483	-0.88933	-0.82903	-0.80514	-0.77984
373.72	-1.8103	-1.26524	-1.14473	-0.94627	-0.8883	-0.8283	-0.80456	-0.77977
373.88	-1.80426	-1.26195	-1.1418	-0.9444	-0.88705	-0.82765	-0.80385	-0.77929
374.04	-1.79825	-1.25841	-1.1387	-0.94261	-0.8857	-0.82685	-0.80328	-0.779
374.19	-1.79221	-1.25473	-1.13579	-0.94053	-0.8842	-0.8261	-0.80264	-0.77852
374.35	-1.78639	-1.25113	-1.13289	-0.93876	-0.88309	-0.82536	-0.80183	-0.77784
374.51	-1.7803	-1.24793	-1.13002	-0.93673	-0.88184	-0.82476	-0.80144	-0.77731
374.67	-1.77428	-1.24422	-1.12696	-0.93506	-0.88064	-0.82377	-0.80094	-0.77683
374.83	-1.76848	-1.24062	-1.12373	-0.93295	-0.87939	-0.82319	-0.80032	-0.77635
374.99	-1.76251	-1.23716	-1.12097	-0.93128	-0.87816	-0.82233	-0.7997	-0.77584
375.15	-1.75649	-1.23364	-1.11787	-0.92925	-0.87684	-0.82173	-0.7992	-0.7752
375.3	-1.75063	-1.23019	-1.11491	-0.9273	-0.87564	-0.82091	-0.79885	-0.7748
375.46	-1.7449	-1.22664	-1.11187	-0.92556	-0.8744	-0.82012	-0.79821	-0.77439
375.62	-1.73897	-1.22331	-1.10885	-0.9237	-0.8733	-0.81966	-0.79753	-0.77392
375.78	-1.7334	-1.21979	-1.1061	-0.9222	-0.87214	-0.81874	-0.7969	-0.77362
375.94	-1.72756	-1.21646	-1.10313	-0.92066	-0.87129	-0.8181	-0.79627	-0.77301
376.1	-1.72203	-1.2131	-1.10038	-0.91888	-0.87014	-0.81741	-0.79546	-0.77257
376.26	-1.71631	-1.20995	-1.09756	-0.91711	-0.86898	-0.81667	-0.79462	-0.77224
376.41	-1.71071	-1.20663	-1.09494	-0.91522	-0.86771	-0.81604	-0.79411	-0.77165
376.57	-1.70503	-1.20343	-1.09218	-0.9136	-0.86662	-0.81515	-0.79364	-0.7712
376.73	-1.69943	-1.20013	-1.08966	-0.91223	-0.86569	-0.81447	-0.79311	-0.77063
376.89	-1.69386	-1.19689	-1.08731	-0.91145	-0.86459	-0.81371	-0.79235	-0.77006
377.05	-1.68815	-1.19386	-1.08467	-0.91022	-0.86346	-0.81306	-0.79179	-0.76963
377.21	-1.68255	-1.19078	-1.08212	-0.90907	-0.86225	-0.81251	-0.79112	-0.76906
377.36	-1.6771	-1.18761	-1.07971	-0.90811	-0.86136	-0.81185	-0.79078	-0.76846
377.52	-1.67169	-1.18434	-1.07743	-0.90732	-0.86046	-0.81126	-0.79025	-0.76803
377.68	-1.6661	-1.1814	-1.07481	-0.90662	-0.85945	-0.81064	-0.78995	-0.76735
377.84	-1.66065	-1.1785	-1.07237	-0.90604	-0.8582	-0.81	-0.7893	-0.76675
378	-1.65505	-1.17568	-1.07018	-0.9054	-0.85719	-0.80923	-0.7887	-0.76628
378.16	-1.64952	-1.17284	-1.06794	-0.90496	-0.85635	-0.80835	-0.78836	-0.76605
378.32	-1.64405	-1.17002	-1.06582	-0.90474	-0.8554	-0.80787	-0.78759	-0.7655
378.47	-1.63867	-1.16732	-1.06381	-0.90378	-0.85443	-0.80732	-0.78718	-0.76502
378.63	-1.63324	-1.16445	-1.06158	-0.90289	-0.85353	-0.80686	-0.7865	-0.76471
378.79	-1.62782	-1.16186	-1.05921	-0.90199	-0.85246	-0.80628	-0.78608	-0.76433
378.95	-1.62242	-1.15919	-1.05712	-0.90107	-0.85175	-0.80558	-0.78563	-0.76392
379.11	-1.61696	-1.15661	-1.05499	-0.90016	-0.85089	-0.80493	-0.7851	-0.76342
379.27	-1.61184	-1.15403	-1.05289	-0.89941	-0.85014	-0.80463	-0.78455	-0.7631
379.42	-1.6065	-1.15161	-1.05071	-0.89867	-0.84944	-0.80413	-0.78394	-0.76254
379.58	-1.60122	-1.14888	-1.04878	-0.89786	-0.84852	-0.80348	-0.78318	-0.76208
379.74	-1.59606	-1.14638	-1.04642	-0.89713	-0.84774	-0.8029	-0.78281	-0.76169
379.9	-1.59089	-1.14383	-1.04418	-0.89648	-0.84681	-0.80228	-0.78224	-0.76129
380.06	-1.58582	-1.1413	-1.04199	-0.89583	-0.84603	-0.80161	-0.78154	-0.76067
380.22	-1.58068	-1.13882	-1.04017	-0.89508	-0.84547	-0.80081	-0.78096	-0.76022
380.38	-1.57577	-1.13624	-1.03831	-0.89412	-0.84466	-0.8002	-0.78032	-0.75978
380.53	-1.57083	-1.13367	-1.03616	-0.89313	-0.84381	-0.79958	-0.77976	-0.75934
380.69	-1.56563	-1.13113	-1.03422	-0.89203	-0.843	-0.79915	-0.77919	-0.75882
380.85	-1.56046	-1.12858	-1.0321	-0.89094	-0.8422	-0.79859	-0.77853	-0.75821
381.01	-1.55559	-1.12604	-1.03011	-0.89009	-0.84145	-0.79788	-0.77799	-0.75784
381.17	-1.5508	-1.12368	-1.02816	-0.88907	-0.84065	-0.7973	-0.77757	-0.75737
381.33	-1.54601	-1.12128	-1.02625	-0.88809	-0.8397	-0.79676	-0.77683	-0.75694
381.49	-1.5411	-1.11906	-1.02447	-0.88711	-0.83873	-0.79629	-0.77635	-0.75652
381.64	-1.53619	-1.11686	-1.02265	-0.88616	-0.83787	-0.79577	-0.77585	-0.75611
381.8	-1.53098	-1.11467	-1.02099	-0.88464	-0.83711	-0.79503	-0.7753	-0.75515
381.96	-1.52624	-1.11241	-1.01911	-0.88352	-0.83634	-0.79465	-0.77508	-0.75481
382.12	-1.52152	-1.11025	-1.01736	-0.8822	-0.83544	-0.79413	-0.77443	-0.75422
382.28	-1.51678	-1.10803	-1.01572	-0.88103	-0.8346	-0.79345	-0.77398	-0.75355
382.44	-1.51218	-1.10603	-1.01416	-0.87972	-0.83413	-0.79282	-0.77361	-0.75315
382.59	-1.50757	-1.10373	-1.01202	-0.87836	-0.83306	-0.79253	-0.77278	-0.75237
382.75	-1.50305	-1.10199	-1.01022	-0.87709	-0.83236	-0.79186	-0.77203	-0.75186
382.91	-1.49831	-1.10004	-1.00842	-0.87629	-0.83165	-0.79146	-0.77125	-0.7514
383.07	-1.49377	-1.09817	-1.00653	-0.87522	-0.83086	-0.79097	-0.77086	-0.75103
383.23	-1.48899	-1.09613	-1.00493	-0.87432	-0.82999	-0.79053	-0.77038	-0.75082
383.39	-1.48428	-1.09403	-1.00306	-0.87335	-0.82913	-0.79004	-0.76988	-0.75037
383.55	-1.47941	-1.09211	-1.00126	-0.87231	-0.82841	-0.78947	-0.7694	-0.74988
383.7	-1.47488	-1.09019	-0.99953	-0.87124	-0.8277	-0.78898	-0.76917	-0.74945
383.86	-1.4703	-1.08836	-0.99785	-0.86983	-0.82694	-0.78841	-0.7687	-0.74905
384.02	-1.46569	-1.08644	-0.99607	-0.86877	-0.82618	-0.78765	-0.7681	-0.74886
384.18	-1.46107	-1.08477	-0.99464	-0.86758	-0.82543	-0.78717	-0.76758	-0.74849
384.34	-1.4567	-1.08325	-0.9931	-0.86643	-0.82466	-0.78655	-0.7672	-0.74801
384.5	-1.45219	-1.08143	-0.99133	-0.86542	-0.82381	-0.78592	-0.76712	-0.74754
384.66	-1.44783	-1.07955	-0.98969	-0.86441	-0.82296	-0.78514	-0.76663	-0.74712
384.81	-1.44327	-1.07758	-0.98827	-0.86324	-0.82201	-0.78473	-0.76615	-0.74677
384.97	-1.43882	-1.07559	-0.98658	-0.86204	-0.82109	-0.7846	-0.76565	-0.74648
385.13	-1.43457	-1.07404	-0.98483	-0.86106	-0.82036	-0.78412	-0.76534	-0.74595
385.29	-1.42996	-1.07219	-0.98319	-0.85989	-0.81943	-0.78362	-0.76475	-0.7455
385.45	-1.4255	-1.07036	-0.98172	-0.8588	-0.81841	-0.7831	-0.76424	-0.74504
385.61	-1.42123	-1.06876	-0.9802	-0.85772	-0.81767	-0.78259	-0.76366	-0.74449
385.76	-1.41711	-1.06695	-0.97867	-0.85687	-0.8168	-0.78201	-0.76323	-0.74404
385.92	-1.41315	-1.06504	-0.97724	-0.85617	-0.81601	-0.78143	-0.76308	-0.7436
386.08	-1.4089	-1.06328	-0.97581	-0.85548	-0.81537	-0.78123	-0.76246	-0.74333
386.24	-1.40456	-1.06136	-0.97438	-0.85458	-0.81454	-0.78056	-0.76185	-0.74292
386.4	-1.40038	-1.05965	-0.97282	-0.85355	-0.81362	-0.77973	-0.76152	-0.7426
386.56	-1.39618	-1.05793	-0.97145	-0.85251	-0.81279	-0.77918	-0.76098	-0.74245
386.72	-1.39197	-1.05613	-0.9698	-0.85143	-0.81186	-0.7785	-0.76042	-0.74214
386.87	-1.3878	-1.0543	-0.96818	-0.85054	-0.81097	-0.7778	-0.75999	-0.74154
387.03	-1.38364	-1.05262	-0.96654	-0.84946	-0.80997	-0.77725	-0.75976	-0.74102
387.19	-1.37937	-1.0509	-0.96482	-0.84833	-0.8091	-0.77658	-0.75929	-0.74051
387.35	-1.37525	-1.04903	-0.96321	-0.84734	-0.80818	-0.77606	-0.75878	-0.74016
387.51	-1.37128	-1.04752	-0.96153	-0.84636	-0.8075	-0.77553	-0.75833	-0.7397
387.67	-1.36723	-1.04576	-0.9601	-0.84534	-0.80665	-0.77511	-0.75793	-0.73911
387.83	-1.36342	-1.04433	-0.95864	-0.84441	-0.80563	-0.77441	-0.75749	-0.73861
387.98	-1.35947	-1.0428	-0.95696	-0.8433	-0.80466	-0.77362	-0.75697	-0.7382
388.14	-1.35564	-1.04122	-0.95517	-0.84232	-0.80387	-0.77294	-0.75648	-0.73776
388.3	-1.35183	-1.03967	-0.95371	-0.84138	-0.80285	-0.77227	-0.75594	-0.73718
388.46	-1.34794	-1.0381	-0.95216	-0.84007	-0.80205	-0.77149	-0.75542	-0.73657
388.62	-1.3442	-1.03651	-0.95077	-0.83915	-0.80108	-0.77056	-0.75498	-0.73606
388.78	-1.34046	-1.03501	-0.94925	-0.83796	-0.80015	-0.76988	-0.75443	-0.73563
388.93	-1.33677	-1.03333	-0.94762	-0.83694	-0.79953	-0.76936	-0.75407	-0.73516
389.09	-1.33301	-1.03176	-0.94605	-0.83638	-0.79873	-0.76864	-0.75375	-0.73481
389.25	-1.32929	-1.03017	-0.94437	-0.83576	-0.79785	-0.76812	-0.75332	-0.73447
389.41	-1.32565	-1.02853	-0.94259	-0.83494	-0.79705	-0.76742	-0.75283	-0.73391
389.57	-1.32194	-1.02697	-0.94108	-0.83388	-0.79643	-0.76679	-0.7523	-0.7335
389.73	-1.31819	-1.0256	-0.93944	-0.83306	-0.79549	-0.76626	-0.75177	-0.73283
389.89	-1.31444	-1.0241	-0.93785	-0.83215	-0.79454	-0.76571	-0.75136	-0.73242
390.04	-1.31072	-1.02253	-0.93638	-0.83119	-0.79382	-0.76489	-0.75086	-0.73179
390.2	-1.30715	-1.0211	-0.93484	-0.8304	-0.79301	-0.76417	-0.75045	-0.7313
390.36	-1.30358	-1.01977	-0.93318	-0.82943	-0.79219	-0.76335	-0.75018	-0.73079
390.52	-1.30027	-1.01808	-0.93152	-0.82852	-0.79138	-0.7627	-0.74969	-0.73024
390.68	-1.29693	-1.01696	-0.93001	-0.82742	-0.79093	-0.76232	-0.74908	-0.72988
390.84	-1.29335	-1.01542	-0.92864	-0.82663	-0.79033	-0.7615	-0.74848	-0.72923
390.99	-1.28995	-1.01394	-0.92677	-0.82554	-0.7897	-0.76108	-0.74789	-0.72876
391.15	-1.28676	-1.01252	-0.92519	-0.82484	-0.78902	-0.76051	-0.74725	-0.72855
391.31	-1.28341	-1.01113	-0.92372	-0.8239	-0.78807	-0.76002	-0.74648	-0.72806
391.47	-1.28022	-1.00976	-0.9221	-0.82324	-0.78746	-0.75933	-0.74593	-0.7276
391.63	-1.2769	-1.00831	-0.92078	-0.82227	-0.78673	-0.75862	-0.74536	-0.72713
391.79	-1.27361	-1.00706	-0.91913	-0.82145	-0.7859	-0.75815	-0.74462	-0.72667
391.95	-1.27024	-1.00567	-0.91769	-0.82055	-0.78496	-0.75757	-0.74406	-0.72651
392.1	-1.26774	-1.00518	-0.91705	-0.82033	-0.78493	-0.75774	-0.74455	-0.72671
392.26	-1.26504	-1.00444	-0.91616	-0.82003	-0.78473	-0.75766	-0.74471	-0.72677
392.42	-1.26236	-1.00359	-0.91547	-0.81976	-0.78469	-0.7575	-0.74484	-0.7268
392.58	-1.25955	-1.00222	-0.91491	-0.81956	-0.78446	-0.75785	-0.74451	-0.72652
392.74	-1.25705	-1.00129	-0.91392	-0.81917	-0.7842	-0.75796	-0.74456	-0.72666
392.9	-1.24599	-0.98761	-0.92244	-0.82066	-0.7758	-0.76256	-0.75526	-0.73512
393.06	-1.24405	-0.98764	-0.92048	-0.82019	-0.77607	-0.76237	-0.75387	-0.73411
393.21	-1.2421	-0.98762	-0.91873	-0.81965	-0.77641	-0.7619	-0.75276	-0.73318
393.37	-1.2401	-0.98756	-0.91657	-0.8186	-0.77651	-0.76117	-0.75122	-0.73256
393.53	-1.23778	-0.98765	-0.91444	-0.81768	-0.77671	-0.76042	-0.74987	-0.73144
393.69	-1.23559	-0.98748	-0.91249	-0.8166	-0.77693	-0.75962	-0.74818	-0.73026
393.85	-1.23334	-0.9873	-0.91049	-0.81582	-0.77744	-0.75883	-0.74659	-0.72928
394.01	-1.23107	-0.98683	-0.90869	-0.81517	-0.7777	-0.75804	-0.74539	-0.7282
394.16	-1.22867	-0.98636	-0.90666	-0.81414	-0.77785	-0.75709	-0.74369	-0.72689
394.32	-1.22632	-0.98571	-0.90466	-0.81304	-0.77786	-0.75608	-0.74246	-0.72574
394.48	-1.22396	-0.98481	-0.90252	-0.81193	-0.77776	-0.75498	-0.74075	-0.72444
394.64	-1.22121	-0.98411	-0.9003	-0.8107	-0.77762	-0.75361	-0.73917	-0.72296
394.8	-1.21886	-0.98309	-0.89823	-0.8097	-0.77739	-0.7524	-0.7376	-0.72161
394.96	-1.21621	-0.98196	-0.89611	-0.80865	-0.77706	-0.75115	-0.7359	-0.72014
395.12	-1.21359	-0.98093	-0.8939	-0.80763	-0.77706	-0.75004	-0.73388	-0.71821
395.27	-1.21072	-0.97948	-0.89194	-0.80673	-0.77668	-0.7487	-0.73221	-0.71669
395.43	-1.20778	-0.97828	-0.88978	-0.80538	-0.77618	-0.74747	-0.73058	-0.71538
395.59	-1.20501	-0.97736	-0.88732	-0.804	-0.7761	-0.74577	-0.72917	-0.71395
395.75	-1.20203	-0.97585	-0.8854	-0.80287	-0.77573	-0.74433	-0.72723	-0.71257
395.91	-1.19854	-0.9739	-0.88248	-0.80133	-0.77593	-0.74341	-0.72527	-0.71096
396.07	-1.19552	-0.97244	-0.88071	-0.80011	-0.77544	-0.74202	-0.72363	-0.70992
396.23	-1.19259	-0.97104	-0.87827	-0.79873	-0.77479	-0.74078	-0.72187	-0.70845
396.38	-1.18879	-0.96916	-0.87573	-0.79798	-0.77416	-0.73865	-0.72072	-0.70692
396.54	-1.18577	-0.96765	-0.87357	-0.79644	-0.77322	-0.73732	-0.71915	-0.70559
396.7	-1.18279	-0.96632	-0.87133	-0.79496	-0.77228	-0.73582	-0.71753	-0.70439
396.86	-1.1799	-0.96506	-0.86913	-0.79329	-0.77141	-0.73452	-0.71592	-0.70311
397.02	-1.17686	-0.96353	-0.86707	-0.79181	-0.77026	-0.73329	-0.71406	-0.70171
397.18	-1.17375	-0.96187	-0.8647	-0.79025	-0.76911	-0.73187	-0.71206	-0.70027
397.33	-1.17049	-0.96015	-0.86242	-0.78852	-0.76793	-0.73018	-0.71022	-0.69881
397.49	-1.16759	-0.95842	-0.85983	-0.78723	-0.7673	-0.72836	-0.7084	-0.6977
397.65	-1.16422	-0.95659	-0.85732	-0.78568	-0.76621	-0.72694	-0.70666	-0.69612
397.81	-1.16097	-0.95392	-0.85518	-0.78442	-0.76446	-0.72634	-0.70478	-0.69571
397.97	-1.15766	-0.95203	-0.85304	-0.78239	-0.76328	-0.72477	-0.70285	-0.69372
398.13	-1.15449	-0.95037	-0.8508	-0.78069	-0.76156	-0.72311	-0.70081	-0.69211
398.29	-1.15122	-0.94841	-0.84857	-0.77885	-0.76027	-0.72155	-0.6991	-0.69078
398.44	-1.14794	-0.94651	-0.84619	-0.77727	-0.75872	-0.71991	-0.69735	-0.68891
398.6	-1.14442	-0.94469	-0.84421	-0.77567	-0.75779	-0.71811	-0.69576	-0.68757
398.76	-1.14084	-0.94249	-0.84197	-0.77384	-0.75639	-0.71641	-0.69427	-0.68605
398.92	-1.13766	-0.94043	-0.83969	-0.77209	-0.75494	-0.71448	-0.6929	-0.68443
399.08	-1.13445	-0.9383	-0.83775	-0.77041	-0.75347	-0.71312	-0.69111	-0.68254
399.24	-1.13112	-0.93642	-0.83535	-0.76867	-0.75204	-0.71159	-0.6894	-0.68115
399.4	-1.1226	-0.93891	-0.82425	-0.75704	-0.76002	-0.70482	-0.68984	-0.67147
399.55	-1.12008	-0.93618	-0.82298	-0.75619	-0.75757	-0.70371	-0.68819	-0.67066
399.71	-1.11768	-0.93332	-0.82178	-0.75542	-0.75515	-0.7027	-0.6862	-0.66995
399.87	-1.11499	-0.93049	-0.82028	-0.75475	-0.75274	-0.70181	-0.68429	-0.66916
400.03	-1.11168	-0.92735	-0.81965	-0.75424	-0.75018	-0.70118	-0.68241	-0.66817

[truncated: 17 more sheets: Figure 4H, Figure 4K, Figure 4L, Figure 4M, Figure 4O, Figure 5E, Figure 5F, Figure 5G, Figure 5J, Figure 5K, Figure 5N, Figure 5O, Figure 6F, Figure 6G, Figure 6H, Figure 6M, Figure 6N]
