# Supplementary material for: Skin-inspired, sensory robots for electronic implants
Source: Nat Commun. 2024 Jun 5;15:4777. doi: 10.1038/s41467-024-48903-z (PMC11153219; doi:10.1038/s41467-024-48903-z)
Supplement: Supplementary file 10 — Source data [file 41467_2024_48903_MOESM10_ESM.zip › Data Source/Supporting Information Figures-NC.xlsx]

## Sheet: Figure S3B
Temperature (degrees Celsius)	Volume shrinkage of hydrogel	S.D. Error bars
25	0	0
30	0	0
32	0.046	0.062
34	0.72	0.053
40	0.86	0.034
45	0.89	0.048
50	0.91	0.05
55	0.94	0.059
60	0.92	0.046

## Sheet: Figure S3C
Strain (mm/mm)	Stress (Pa)
0	0
0	0
0	0
0	0
0.01143	0
0.01429	0
0.01571	0
0.01571	0
0.01714	4.7619
0.02429	2.38095
0.02429	21.4286
0.02429	26.1905
0.02714	33.3333
0.02857	38.0952
0.02857	40.4762
0.02857	35.7143
0.03	40.4762
0.03143	33.3333
0.03143	40.4762
0.03143	35.7143
0.03429	40.4762
0.03571	33.3333
0.03571	40.4762
0.03714	40.4762
0.03714	33.3333
0.03857	19.0476
0.03857	19.0476
0.04143	28.5714
0.04143	47.6191
0.04286	54.7619
0.04286	50
0.04429	50
0.04429	50
0.04429	50
0.04714	45.2381
0.04857	61.9048
0.04857	61.9048
0.04857	45.2381
0.05	33.3333
0.05143	26.1905
0.05143	19.0476
0.05143	54.7619
0.05429	64.2857
0.05571	69.0476
0.05571	80.9524
0.05571	95.2381
0.05714	85.7143
0.05857	95.2381
0.05857	76.1905
0.05857	76.1905
0.06143	73.8095
0.06286	69.0476
0.06286	66.6667
0.06286	66.6667
0.06429	64.2857
0.06571	80.9524
0.06571	90.4762
0.06571	97.6191
0.06857	102.381
0.06857	78.5714
0.07	69.0476
0.07	73.8095
0.07143	71.4286
0.07143	83.3333
0.07429	88.0952
0.07429	85.7143
0.07571	92.8571
0.07571	104.762
0.07714	100
0.07714	100
0.07857	100
0.07857	100
0.07857	100
0.08143	100
0.08286	100
0.08286	100
0.08286	100
0.08429	100
0.08571	95.2381
0.08571	107.143
0.08571	114.286
0.08857	116.667
0.09	114.286
0.09	107.143
0.09143	95.2381
0.09143	100
0.09143	100
0.09429	95.2381
0.09571	102.381
0.09571	121.429
0.09571	126.19
0.09714	133.333
0.09857	138.095
0.09857	135.714
0.09857	142.857
0.10143	154.762
0.10143	150
0.10286	154.762
0.10286	142.857
0.10429	140.476
0.10429	130.952
0.10571	119.048
0.10571	109.524
0.10571	102.381
0.10857	97.6191
0.11	116.667
0.11	133.333
0.11	147.619
0.11143	154.762
0.11143	154.762
0.11429	142.857
0.11429	130.952
0.11571	140.476
0.11571	150
0.11714	159.524
0.11714	169.048
0.11857	157.143
0.11857	145.238
0.12143	150
0.12143	150
0.12286	150
0.12286	150
0.12429	150
0.12429	150
0.12571	150
0.12571	150
0.12857	145.238
0.12857	152.381
0.13	166.667
0.13	188.095
0.13143	195.238
0.13143	183.333
0.13286	169.048
0.13286	169.048
0.13571	183.333
0.13571	190.476
0.13571	190.476
0.13714	183.333
0.13857	185.714
0.13857	192.857
0.13857	204.762
0.14143	200
0.14286	204.762
0.14286	197.619
0.14286	183.333
0.14429	161.905
0.14571	154.762
0.14571	161.905
0.14571	183.333
0.14857	197.619
0.15	204.762
0.15	200
0.15	200
0.15143	200
0.15286	200
0.15286	200
0.15286	200
0.15571	200
0.15571	200
0.15714	200
0.15714	200
0.15857	200
0.15857	200
0.16143	200
0.16143	195.238
0.16286	207.143
0.16286	214.286
0.16429	211.905
0.16429	221.429
0.16571	221.429
0.16571	207.143
0.16857	226.19
0.16857	214.286
0.17	192.857
0.17	204.762
0.17143	207.143
0.17143	200
0.17286	221.429
0.17286	228.571
0.17571	226.19
0.17571	230.952
0.17714	221.429
0.17714	202.381
0.17857	195.238
0.17857	200
0.18	200
0.18	195.238
0.18286	202.381
0.18286	221.429
0.18429	226.19
0.18429	233.333
0.18571	233.333
0.18571	242.857
0.18857	257.143
0.18857	271.429
0.19	264.286
0.19	257.143
0.19143	245.238
0.19143	250
0.19286	250
0.19286	250
0.19571	250
0.19571	250
0.19714	250
0.19714	250
0.19857	250
0.2	250
0.2	245.238
0.2	257.143
0.20286	259.524
0.20286	273.81
0.20429	278.571
0.20429	273.81
0.20571	259.524
0.20571	257.143
0.20857	245.238
0.20857	245.238
0.21	257.143
0.21	259.524
0.21	269.048
0.21143	280.952
0.21286	295.238
0.21286	290.476
0.21286	288.095
0.21571	261.905
0.21571	254.762
0.21714	261.905
0.21714	288.095
0.21857	295.238
0.21857	283.333
0.22	269.048
0.22	269.048
0.22286	278.571
0.22286	297.619
0.22429	304.762
0.22429	300
0.22571	300
0.22571	300
0.22571	300
0.22857	300
0.23	300
0.23	300
0.23	300
0.23143	300
0.23286	300
0.23286	300
0.23286	300
0.23571	300
0.23714	300
0.23714	300
0.23714	300
0.23857	304.762
0.24	292.857
0.24	285.714
0.24	283.333
0.24286	285.714
0.24429	292.857
0.24429	304.762
0.24429	300
0.24571	295.238
0.24571	307.143
0.24714	314.286
0.24714	316.667
0.25	309.524
0.25	314.286
0.25143	309.524
0.25143	311.905
0.25286	321.429
0.25286	321.429
0.25571	311.905
0.25571	314.286
0.25714	302.381
0.25714	297.619
0.25714	321.429
0.25857	330.952
0.26	326.19
0.26	323.81
0.26	323.81
0.26286	326.19
0.26429	326.19
0.26429	328.571
0.26429	316.667
0.26571	311.905
0.26714	309.524
0.26714	309.524
0.26714	311.905
0.27	333.333
0.27143	347.619
0.27143	354.762
0.27143	350
0.27286	354.762
0.27286	347.619
0.27571	333.333
0.27571	316.667
0.27714	302.381
0.27714	290.476
0.27857	302.381
0.27857	316.667
0.28	333.333
0.28	347.619
0.28286	354.762
0.28286	350
0.28429	350
0.28429	350
0.28571	350
0.28571	350
0.28714	345.238
0.28714	357.143
0.28714	364.286
0.29	366.667
0.29143	364.286
0.29143	357.143
0.29143	345.238
0.29286	350
0.29286	345.238
0.29571	357.143
0.29571	364.286
0.29714	361.905
0.29714	366.667
0.29857	378.571
0.3	371.429
0.3	383.333
0.30286	388.095
0.30286	385.714
0.30429	392.857
0.30429	409.524
0.30571	397.619
0.30571	378.571
0.30714	369.048
0.30714	373.81
0.31	371.429
0.31	388.095
0.31143	385.714
0.31143	369.048
0.31286	359.524
0.31286	357.143
0.31429	345.238
0.31429	345.238
0.31714	352.381
0.31714	366.667
0.31714	388.095
0.31857	390.476
0.31857	385.714
0.32	390.476
0.32	400
0.32286	409.524
0.32286	419.048
0.32429	407.143
0.32429	395.238
0.32571	400
0.32714	400
0.32714	400
0.32714	400
0.33	400
0.33143	400
0.33143	400
0.33143	404.762
0.33286	388.095
0.33286	392.857
0.33429	397.619
0.33429	402.381
0.33714	407.143
0.33857	411.905
0.33857	395.238
0.33857	400
0.34	400
0.34	395.238
0.34286	402.381
0.34286	421.429
0.34429	430.952
0.34429	426.19
0.34571	423.81
0.34571	423.81
0.34714	426.19
0.34714	426.19
0.35	428.571
0.35	416.667
0.35143	411.905
0.35143	409.524
0.35286	409.524
0.35286	416.667
0.35429	430.952
0.35429	426.19
0.35714	428.571
0.35857	411.905
0.35857	414.286
0.35857	430.952
0.36	440.476
0.36	442.857
0.36143	459.524
0.36143	442.857
0.36429	440.476
0.36429	426.19
0.36429	426.19
0.36571	423.81
0.36714	423.81
0.36714	404.762
0.36714	409.524
0.37	411.905
0.37	428.571
0.37143	454.762
0.37143	464.286
0.37286	469.048
0.37286	480.952
0.37429	490.476
0.37429	497.619
0.37714	502.381
0.37714	483.333
0.37857	471.429
0.37857	445.238
0.38	430.952
0.38	428.571
0.38143	442.857
0.38143	452.381
0.38429	478.571
0.38429	478.571
0.38571	473.81
0.38571	459.524
0.38714	457.143
0.38714	445.238
0.38714	450
0.39	445.238
0.39	457.143
0.39143	464.286
0.39143	466.667
0.39286	464.286
0.39286	457.143
0.39429	445.238
0.39429	450
0.39714	445.238
0.39714	452.381
0.39857	471.429
0.39857	476.19
0.4	483.333
0.4	492.857
0.40143	483.333
0.40143	471.429
0.40429	478.571
0.40429	466.667
0.40571	457.143
0.40571	466.667
0.40714	478.571
0.40714	471.429
0.41	483.333
0.41	488.095
0.41143	485.714
0.41143	492.857
0.41286	504.762
0.41286	500
0.41429	500
0.41429	500
0.41429	500
0.41714	500
0.41857	500
0.41857	500
0.41857	504.762
0.42	492.857
0.42143	485.714
0.42143	483.333
0.42143	485.714
0.42429	492.857
0.42429	504.762
0.42571	500
0.42571	500
0.42714	500
0.42714	495.238
0.42857	507.143
0.42857	514.286
0.43143	516.667
0.43143	514.286
0.43286	507.143
0.43286	495.238
0.43429	500
0.43429	500
0.43429	500
0.43714	500
0.43857	500
0.43857	500
0.44	500
0.44	500
0.44143	500
0.44143	500
0.44429	500
0.44429	500
0.44571	495.238
0.44571	507.143
0.44714	514.286
0.44714	511.905
0.44857	521.429
0.44857	521.429
0.45143	511.905
0.45143	514.286
0.45286	502.381
0.45286	502.381
0.45429	514.286
0.45429	511.905
0.45714	521.429
0.45714	521.429
0.45857	511.905
0.45857	514.286
0.46	502.381
0.46	497.619
0.46143	521.429
0.46143	526.19
0.46429	533.333
0.46429	538.095
0.46571	535.714
0.46571	542.857
0.46714	550
0.46714	557.143
0.46857	564.286
0.46857	571.429
0.47143	557.143
0.47143	542.857
0.47286	533.333
0.47286	528.571
0.47429	528.571
0.47429	542.857
0.47429	528.571
0.47714	523.81
0.47714	545.238
0.47857	550
0.47857	559.524
0.48	569.048
0.48143	552.381
0.48143	552.381
0.48143	559.524
0.48429	573.81
0.48571	578.571
0.48571	573.81
0.48571	554.762
0.48714	564.286
0.48857	554.762
0.48857	573.81
0.48857	578.571
0.49143	573.81
0.49286	559.524
0.49286	557.143
0.49286	545.238
0.49429	550
0.49571	550
0.49571	550
0.49571	545.238
0.49857	552.381
0.49857	566.667
0.5	583.333
0.5	597.619
0.50143	609.524
0.50143	592.857
0.50429	585.714
0.50429	583.333
0.50571	585.714
0.50571	592.857
0.50714	604.762
0.50714	600
0.50857	600
0.50857	600
0.51143	604.762
0.51143	597.619
0.51286	578.571
0.51286	569.048
0.51429	573.81
0.51429	576.19
0.51571	580.952
0.51571	566.667
0.51857	554.762
0.51857	561.905
0.52	583.333
0.52	597.619
0.52	609.524
0.52143	597.619
0.52143	583.333
0.52429	561.905
0.52429	559.524
0.52571	554.762
0.52571	569.048
0.52714	580.952
0.52714	590.476
0.52857	592.857
0.52857	604.762
0.53143	600
0.53143	600
0.53286	604.762
0.53286	592.857
0.53286	585.714
0.53429	578.571
0.53571	592.857
0.53571	607.143
0.53571	621.429
0.53857	609.524
0.54	614.286
0.54	609.524
0.54	616.667
0.54143	614.286
0.54143	607.143
0.54286	595.238
0.54286	600
0.54571	600
0.54571	600
0.54714	600
0.54714	600
0.54857	600
0.54857	604.762
0.55143	592.857
0.55143	585.714
0.55286	583.333
0.55286	585.714
0.55429	592.857
0.55429	600
0.55571	607.143
0.55571	614.286
0.55857	611.905
0.55857	616.667
0.56	623.81
0.56	633.333
0.56143	640.476
0.56286	645.238
0.56286	630.952
0.56571	619.048
0.56571	609.524
0.56571	607.143
0.56714	595.238
0.56714	595.238
0.56857	607.143
0.56857	614.286
0.57143	611.905
0.57143	616.667
0.57286	628.571
0.57286	621.429
0.57286	633.333
0.57429	638.095
0.57429	635.714
0.57571	642.857
0.57571	654.762
0.57857	650
0.58	654.762
0.58	642.857
0.58143	635.714
0.58143	638.095
0.58143	628.571
0.58286	628.571
0.58286	638.095
0.58571	635.714
0.58714	642.857
0.58714	659.524
0.58714	642.857
0.58857	635.714
0.58857	633.333
0.59143	635.714
0.59143	642.857
0.59286	654.762
0.59286	645.238
0.59429	657.143
0.59429	664.286
0.59571	661.905
0.59571	671.429
0.59857	671.429
0.6	661.905
0.6	664.286
0.6	657.143
0.60143	645.238
0.60286	654.762
0.60286	642.857
0.60286	635.714
0.60571	633.333
0.60714	635.714
0.60714	642.857
0.60857	654.762
0.60857	650
0.60857	650
0.61	650
0.61	645.238
0.61286	657.143
0.61286	664.286
0.61429	666.667
0.61571	664.286
0.61857	657.143
0.61857	645.238
0.62	645.238
0.62	657.143
0.62143	664.286
0.62143	666.667
0.62286	664.286
0.62286	657.143
0.62286	645.238
0.62571	645.238
0.62571	657.143
0.62714	664.286
0.62714	661.905
0.62857	666.667
0.62857	673.81
0.63	678.571
0.63	697.619
0.63286	704.762
0.63286	704.762
0.63429	692.857
0.63429	685.714
0.63571	688.095
0.63571	678.571
0.63571	678.571
0.63857	688.095
0.64	685.714
0.64	692.857
0.64	704.762
0.64143	700
0.64286	700
0.64286	704.762
0.64286	692.857
0.64571	690.476
0.64714	676.19
0.64714	676.19
0.64714	669.048
0.64857	680.952
0.65	669.048
0.65	676.19
0.65286	676.19
0.65286	690.476
0.65429	692.857
0.65429	704.762
0.65571	700
0.65571	700
0.65857	700
0.65857	700
0.66	700
0.66	700
0.66	695.238
0.66143	707.143
0.66286	714.286
0.66286	716.667
0.66286	714.286
0.66571	707.143
0.66714	695.238
0.66714	700
0.66857	700
0.66857	695.238
0.67	707.143
0.67	714.286
0.67286	716.667
0.67286	714.286
0.67429	707.143
0.67429	690.476
0.67429	707.143
0.67571	714.286
0.67714	716.667
0.67714	714.286
0.67714	707.143
0.68	695.238
0.68	700
0.68	695.238
0.68143	702.381
0.68286	716.667
0.68286	733.333
0.68286	747.619
0.68571	759.524
0.68714	747.619
0.68714	728.571
0.68714	723.81
0.68857	716.667
0.69	711.905
0.69	714.286
0.69	707.143
0.69286	695.238
0.69429	695.238
0.69429	707.143
0.69429	714.286
0.69571	716.667
0.69714	714.286
0.69714	702.381
0.69714	702.381
0.7	709.524
0.70143	719.048
0.70143	726.19
0.70143	752.381
0.70286	750
0.70286	757.143
0.70571	747.619
0.70714	747.619
0.70714	730.952
0.70714	740.476
0.70857	733.333
0.70857	735.714
0.71	747.619
0.71	747.619
0.71286	735.714
0.71286	738.095
0.71429	728.571
0.71429	733.333
0.71571	735.714
0.71571	714.286
0.71714	711.905
0.71714	723.81
0.72	728.571
0.72	747.619
0.72143	754.762
0.72143	750
0.72286	750
0.72286	750
0.72429	750
0.72714	750
0.72714	750
0.72714	750
0.72857	750
0.72857	750
0.73	750
0.73	750
0.73286	750
0.73286	750
0.73429	750
0.73429	750
0.73571	745.238
0.73571	757.143
0.73714	759.524
0.73714	773.81
0.74	773.81
0.74	780.952
0.74143	769.048
0.74143	780.952
0.74286	773.81
0.74429	769.048
0.74429	761.905
0.74429	778.571
0.74714	776.19
0.74714	785.714
0.74714	764.286
0.74857	738.095
0.75	728.571
0.75	735.714
0.75	738.095
0.75286	761.905
0.75286	759.524
0.75429	769.048
0.75429	780.952
0.75571	795.238
0.75571	785.714
0.75714	790.476
0.75714	788.095
0.76	783.333
0.76143	771.429
0.76143	778.571
0.76143	761.905
0.76286	769.048
0.76429	778.571
0.76429	769.048
0.76429	766.667
0.76857	766.667
0.76857	764.286
0.76857	776.19
0.76857	797.619
0.77	807.143
0.77	826.19
0.77286	807.143
0.77429	792.857
0.77429	778.571
0.77429	785.714
0.77571	797.619
0.77714	802.381
0.77714	778.571
0.78	773.81
0.78	761.905
0.78143	764.286
0.78143	780.952
0.78143	790.476
0.78286	792.857
0.78286	804.762
0.78429	800
0.78429	800
0.78714	800
0.78714	800
0.78857	800
0.79	800
0.79143	800
0.79143	800
0.79429	800
0.79429	800
0.79571	800
0.79571	795.238
0.79714	802.381
0.79714	821.429
0.8	826.19
0.8	838.095
0.80143	835.714
0.80143	819.048
0.80286	814.286
0.80286	795.238
0.80429	792.857
0.80429	795.238
0.80714	785.714
0.80714	769.048
0.80857	766.667
0.80857	757.143
0.81	783.333
0.81	797.619
0.81143	800
0.81143	802.381
0.81429	816.667
0.81429	838.095
0.81571	840.476
0.81571	840.476
0.81714	838.095
0.81714	833.333
0.82	821.429
0.82	828.571
0.82143	811.905
0.82143	819.048
0.82286	828.571
0.82429	823.81
0.82429	809.524
0.82714	807.143
0.82714	795.238
0.82857	795.238
0.82857	802.381
0.82857	816.667
0.83	838.095
0.83	845.238
0.83143	833.333
0.83143	823.81
0.83429	811.905
0.83429	819.048
0.83571	823.81
0.83571	826.19
0.83714	830.952
0.83714	833.333
0.84	833.333
0.84143	830.952
0.84143	821.429
0.84143	826.19
0.84429	840.476
0.84429	847.619
0.84714	847.619
0.84714	835.714
0.84857	833.333
0.84857	835.714
0.84857	847.619
0.85	847.619
0.85143	835.714
0.85143	838.095
0.85143	828.571
0.85429	828.571
0.85571	838.095
0.85571	835.714
0.85571	842.857
0.85714	854.762
0.85714	854.762
0.85857	847.619
0.85857	833.333
0.86143	811.905
0.86143	804.762
0.86286	811.905
0.86286	833.333
0.86429	847.619
0.86429	854.762
0.86714	850
0.86714	850
0.86857	854.762
0.86857	838.095
0.87	838.095
0.87143	854.762
0.87143	866.667
0.87143	873.81
0.87429	876.19
0.87429	852.381
0.87571	845.238
0.87714	854.762
0.87714	838.095
0.87857	847.619
0.87857	840.476
0.88143	838.095
0.88143	835.714
0.88286	859.524
0.88286	845.238
0.88429	857.143
0.88429	852.381
0.88714	835.714
0.88714	823.81
0.88714	838.095
0.88857	830.952
0.89	850
0.89	869.048
0.89143	866.667
0.89143	864.286
0.89429	852.381
0.89571	852.381
0.89571	864.286
0.89714	861.905
0.89857	866.667
0.89857	873.81
0.90143	883.333
0.90143	895.238
0.90286	888.095
0.90286	861.905
0.90429	859.524
0.90571	859.524
0.90857	861.905
0.90857	876.19
0.91	859.524
0.91143	850
0.91143	869.048
0.91429	873.81
0.91571	864.286
0.91571	883.333
0.91714	866.667
0.91857	861.905
0.91857	859.524
0.92143	864.286
0.92286	854.762
0.92286	869.048
0.92429	880.952
0.92429	890.476
0.92571	892.857
0.92571	904.762
0.92857	900
0.92857	900
0.92857	900
0.93	900
0.93	900
0.93143	900
0.93143	900
0.93429	904.762
0.93429	897.619
0.93571	878.571
0.93571	869.048
0.93714	869.048
0.93714	878.571
0.93857	897.619
0.93857	900
0.94143	907.143
0.94143	914.286
0.94286	916.667
0.94286	914.286
0.94429	907.143
0.94571	895.238
0.94571	900
0.94571	900
0.94857	900
0.95	895.238
0.95	907.143
0.95	914.286
0.95143	916.667
0.95429	914.286
0.95571	907.143
0.95571	895.238
0.95571	900
0.95714	900
0.95714	900
0.95857	900
0.95857	900
0.95857	900
0.96143	900
0.96286	900
0.96286	900
0.96286	900
0.96429	900
0.96571	900
0.96571	900
0.96571	900
0.96857	900
0.97	900
0.97	900
0.97	900
0.97143	900
0.97143	895.238
0.97286	902.381
0.97286	921.429
0.97571	930.952
0.97714	926.19
0.97857	928.571
0.97857	916.667
0.98143	907.143
0.98143	916.667
0.98286	923.81
0.98286	928.571
0.98429	947.619
0.98571	954.762
0.98571	954.762
0.98857	947.619
0.99	933.333
0.99	911.905
0.99143	904.762
0.99143	911.905
0.99286	938.095
0.99286	940.476
0.99571	940.476
0.99571	933.333
0.99714	935.714
0.99714	942.857
0.99714	954.762
0.99857	950
0.99857	950
1.00143	954.762
1.00143	942.857
1.00286	935.714
1.00429	933.333
1.00571	935.714
1.00571	942.857
1.00857	954.762
1.00857	954.762
1.00857	942.857
1.01	935.714
1.01	933.333
1.01143	935.714
1.01143	942.857
1.01286	954.762
1.01286	954.762
1.01571	947.619
1.01714	928.571
1.01714	919.048
1.01857	919.048
1.02143	928.571
1.02143	947.619
1.02286	950
1.02286	961.905
1.02429	957.143
1.02429	947.619
1.02571	954.762
1.02571	957.143
1.02857	954.762
1.02857	969.048
1.03	957.143
1.03	945.238
1.03286	950
1.03286	950
1.03571	950
1.03571	950
1.03714	950
1.03714	950
1.03714	950
1.03857	954.762
1.04	942.857
1.04	935.714
1.04	933.333
1.04286	935.714
1.04286	942.857
1.04429	954.762
1.04571	950
1.04571	950
1.04857	950
1.04857	950
1.05	950
1.05143	945.238
1.05143	952.381
1.05286	971.429
1.05286	976.19
1.05571	983.333
1.05571	992.857
1.05714	983.333
1.05714	976.19
1.05857	976.19
1.05857	950

## Sheet: Figure S4D
Concentration of AAm (wt%)	LCST (oC)	S.D. Error bars
0	34	0.25
5	36	0.35
10	38	0.3
15	39	0.33
20	41	0.38
25	43	0.26

## Sheet: Figure S10B
Strain (%)	Resistance change (ΔR/R)
0	0
10	0.5
20	1.3
30	1.5
40	2.1
50	2.25
60	3.14

## Sheet: Figure S12
C1s				N1s				O1s
RGO/PI		PI		RGO/PI		PI		RGO/PI		PI
Binding energy (eV)	Counts per second	Binding energy (eV)	Counts per second	Binding energy (eV)	Counts per second	Binding energy (eV)	Counts per second	Binding energy (eV)	Counts per second	Binding energy (eV)	Counts per second
302.363	3340	300	3172.5	412.363	4100	410	4318.75	545.363	6426.25	543	6022.5
302.263	3255	299.9	3170	412.263	4162.5	409.9	4311.87	545.263	6272.5	542.9	6021.25
302.163	2995	299.8	3012.5	412.163	4106.25	409.8	4313.12	545.163	6268.75	542.8	5985
302.063	3127.5	299.7	3165	412.063	4123.75	409.7	4330	545.063	6350	542.7	5975
301.963	3155	299.6	3040	411.963	4104.37	409.6	4298.75	544.963	6306.25	542.6	5998.75
301.863	3165	299.5	3150	411.863	4226.25	409.5	4260.62	544.863	6143.75	542.5	6045
301.763	3202.5	299.4	3137.5	411.763	4092.5	409.4	4326.87	544.763	6200	542.4	6032.5
301.663	3072.5	299.3	3035	411.663	4100	409.3	4335	544.663	6122.5	542.3	5935
301.563	3050	299.2	3002.5	411.563	4115.62	409.2	4318.75	544.563	6040	542.2	5927.5
301.463	3035	299.1	3060	411.463	4058.75	409.1	4334.37	544.463	6216.25	542.1	5903.75
301.363	3107.5	299	2967.5	411.363	4106.87	409	4298.12	544.363	6173.75	542	5850
301.263	2947.5	298.9	2977.5	411.263	4073.75	408.9	4318.75	544.263	6213.75	541.9	5898.75
301.163	2985	298.8	3047.5	411.163	4093.75	408.8	4294.37	544.163	6016.25	541.8	5865
301.063	3032.5	298.7	2965	411.063	4023.75	408.7	4251.87	544.063	6022.5	541.7	5861.25
300.963	3035	298.6	3037.5	410.963	4106.87	408.6	4272.5	543.963	5856.25	541.6	5871.25
300.863	2945	298.5	2905	410.863	4090	408.5	4271.25	543.863	5813.75	541.5	5915
300.763	3022.5	298.4	2945	410.763	4013.12	408.4	4323.12	543.763	5858.75	541.4	5841.25
300.663	3005	298.3	3017.5	410.663	4068.75	408.3	4265.62	543.663	5881.25	541.3	5692.5
300.563	2962.5	298.2	2815	410.563	4036.25	408.2	4315.62	543.563	5898.75	541.2	5801.25
300.463	2885	298.1	2860	410.463	4106.25	408.1	4236.87	543.463	5948.75	541.1	5836.25
300.363	2857.5	298	2817.5	410.363	4079.37	408	4195.62	543.363	5838.75	541	5916.25
300.263	2917.5	297.9	2690	410.263	4006.87	407.9	4267.5	543.263	5691.25	540.9	5838.75
300.163	2765	297.8	2917.5	410.163	4023.12	407.8	4268.12	543.163	5767.5	540.8	5713.75
300.063	2790	297.7	2882.5	410.063	4011.25	407.7	4249.37	543.063	5711.25	540.7	5780
299.963	2717.5	297.6	2732.5	409.963	4113.75	407.6	4291.25	542.963	5770	540.6	5741.25
299.863	2812.5	297.5	2735	409.863	4153.12	407.5	4249.37	542.863	5662.5	540.5	5660
299.763	2872.5	297.4	2767.5	409.763	4105.62	407.4	4277.5	542.763	5752.5	540.4	5721.25
299.663	2870	297.3	2802.5	409.663	4076.25	407.3	4216.25	542.663	5688.75	540.3	5783.75
299.563	2772.5	297.2	2847.5	409.563	4121.87	407.2	4292.5	542.563	5660	540.2	5808.75
299.463	2747.5	297.1	2827.5	409.463	4039.37	407.1	4333.12	542.463	5517.5	540.1	5837.5
299.363	2697.5	297	2705	409.363	4058.75	407	4335.62	542.363	5558.75	540	5882.5
299.263	2680	296.9	2710	409.263	4127.5	406.9	4245.62	542.263	5547.5	539.9	5725
299.163	2697.5	296.8	2587.5	409.163	4115.62	406.8	4311.25	542.163	5631.25	539.8	5843.75
299.063	2632.5	296.7	2612.5	409.063	4078.75	406.7	4338.12	542.063	5470	539.7	5946.25
298.963	2555	296.6	2610	408.963	4088.12	406.6	4295	541.963	5367.5	539.6	5968.75
298.863	2635	296.5	2677.5	408.863	4098.75	406.5	4334.37	541.863	5415	539.5	5761.25
298.763	2630	296.4	2665	408.763	4040	406.4	4238.12	541.763	5461.25	539.4	5713.75
298.663	2612.5	296.3	2670	408.663	4087.5	406.3	4300.62	541.663	5478.75	539.3	5826.25
298.563	2520	296.2	2637.5	408.563	4086.87	406.2	4275.62	541.563	5416.25	539.2	5856.25
298.463	2542.5	296.1	2485	408.463	4066.87	406.1	4332.5	541.463	5402.5	539.1	5835
298.363	2600	296	2577.5	408.363	4053.75	406	4248.12	541.363	5505	539	5755
298.263	2447.5	295.9	2697.5	408.263	4135.62	405.9	4343.12	541.263	5368.75	538.9	5761.25
298.163	2537.5	295.8	2627.5	408.163	4095.62	405.8	4261.87	541.163	5406.25	538.8	5835
298.063	2555	295.7	2472.5	408.063	4078.12	405.7	4331.87	541.063	5363.75	538.7	5811.25
297.963	2482.5	295.6	2572.5	407.963	4096.87	405.6	4380	540.963	5306.25	538.6	5755
297.863	2517.5	295.5	2447.5	407.863	4085	405.5	4393.75	540.863	5431.25	538.5	6122.5
297.763	2445	295.4	2567.5	407.763	4135	405.4	4290	540.763	5327.5	538.4	6050
297.663	2320	295.3	2512.5	407.663	4146.25	405.3	4311.87	540.663	5252.5	538.3	5910
297.563	2355	295.2	2532.5	407.563	4118.75	405.2	4321.87	540.563	5227.5	538.2	5900
297.463	2510	295.1	2485	407.463	4081.25	405.1	4280	540.463	5352.5	538.1	5770
297.363	2470	295	2420	407.363	4183.12	405	4291.87	540.363	5295	538	5846.25
297.263	2482.5	294.9	2477.5	407.263	4145	404.9	4392.5	540.263	5421.25	537.9	5845
297.163	2340	294.8	2462.5	407.163	4111.25	404.8	4400	540.163	5255	537.8	5818.75
297.063	2225	294.7	2452.5	407.063	4098.12	404.7	4365.62	540.063	5263.75	537.7	5903.75
296.963	2352.5	294.6	2502.5	406.963	4099.37	404.6	4370	539.963	5351.25	537.6	5953.75
296.863	2380	294.5	2642.5	406.863	4158.12	404.5	4273.75	539.863	5393.75	537.5	6057.5
296.763	2327.5	294.4	2605	406.763	4116.87	404.4	4358.12	539.763	5313.75	537.4	5863.75
296.663	2260	294.3	2450	406.663	4093.12	404.3	4291.25	539.663	5380	537.3	5940
296.563	2385	294.2	2415	406.563	4043.75	404.2	4398.75	539.563	5317.5	537.2	5966.25
296.463	2377.5	294.1	2402.5	406.463	3995.62	404.1	4311.87	539.463	5345	537.1	5907.5
296.363	2202.5	294	2467.5	406.363	4074.37	404	4269.37	539.363	5422.5	537	5915
296.263	2197.5	293.9	2485	406.263	4073.75	403.9	4219.37	539.263	5312.5	536.9	5972.5
296.163	2162.5	293.8	2470	406.163	4126.25	403.8	4243.12	539.163	5323.75	536.8	5848.75
296.063	2210	293.7	2410	406.063	4136.25	403.7	4243.75	539.063	5435	536.7	5833.75
295.963	2175	293.6	2550	405.963	4085	403.6	4306.87	538.963	5548.75	536.6	5927.5
295.863	2255	293.5	2417.5	405.863	4043.75	403.5	4271.87	538.863	5472.5	536.5	5907.5
295.763	2187.5	293.4	2355	405.763	4225	403.4	4266.25	538.763	5388.75	536.4	5896.25
295.663	2077.5	293.3	2380	405.663	4135	403.3	4237.5	538.663	5387.5	536.3	5712.5
295.563	2145	293.2	2447.5	405.563	4130	403.2	4180	538.563	5392.5	536.2	5681.25
295.463	2200	293.1	2367.5	405.463	4141.25	403.1	4264.37	538.463	5225	536.1	5756.25
295.363	2162.5	293	2360	405.363	4125.62	403	4303.75	538.363	5455	536	5721.25
295.263	2105	292.9	2487.5	405.263	4082.5	402.9	4203.12	538.263	5508.75	535.9	5687.5
295.163	2077.5	292.8	2387.5	405.163	4050.62	402.8	4169.37	538.163	5451.25	535.8	5573.75
295.063	2142.5	292.7	2260	405.063	4130	402.7	4150.62	538.063	5428.75	535.7	5663.75
294.963	2062.5	292.6	2420	404.963	4099.37	402.6	4121.87	537.963	5463.75	535.6	5718.75
294.863	2090	292.5	2332.5	404.863	4076.25	402.5	4136.25	537.863	5475	535.5	5583.75
294.763	1967.5	292.4	2400	404.763	4031.87	402.4	4137.5	537.763	5456.25	535.4	5620
294.663	2062.5	292.3	2417.5	404.663	4046.87	402.3	4153.75	537.663	5342.5	535.3	5578.75
294.563	1985	292.2	2397.5	404.563	4048.12	402.2	4163.75	537.563	5262.5	535.2	5635
294.463	1947.5	292.1	2355	404.463	4095	402.1	4163.12	537.463	5283.75	535.1	5553.75
294.363	2047.5	292	2477.5	404.363	4083.12	402	4109.37	537.363	5475	535	5506.25
294.263	2015	291.9	2370	404.263	4074.37	401.9	4221.25	537.263	5265	534.9	5612.5
294.163	2097.5	291.8	2420	404.163	4092.5	401.8	4160	537.163	5373.75	534.8	5601.25
294.063	2150	291.7	2462.5	404.063	4122.5	401.7	4179.37	537.063	5412.5	534.7	5453.75
293.963	2070	291.6	2462.5	403.963	4118.75	401.6	4195	536.963	5400	534.6	5448.75
293.863	2012.5	291.5	2430	403.863	4176.25	401.5	4093.12	536.863	5377.5	534.5	5466.25
293.763	1985	291.4	2542.5	403.763	4099.37	401.4	4217.5	536.763	5252.5	534.4	5357.5
293.663	2092.5	291.3	2562.5	403.663	4016.87	401.3	4160.62	536.663	5375	534.3	5393.75
293.563	2092.5	291.2	2527.5	403.563	4057.5	401.2	4125.62	536.563	5365	534.2	5430
293.463	2227.5	291.1	2617.5	403.463	4100	401.1	4143.12	536.463	5306.25	534.1	5407.5
293.363	2135	291	2610	403.363	4139.37	401	4180.62	536.363	5283.75	534	5322.5
293.263	2120	290.9	2575	403.263	4156.87	400.9	4171.25	536.263	5425	533.9	5451.25
293.163	2122.5	290.8	2555	403.163	4132.5	400.8	4151.87	536.163	5447.5	533.8	5640
293.063	2250	290.7	2642.5	403.063	4095	400.7	4168.12	536.063	5502.5	533.7	5640
292.963	2142.5	290.6	2602.5	402.963	4058.75	400.6	4216.25	535.963	5536.25	533.6	5835
292.863	2127.5	290.5	2675	402.863	4150.62	400.5	4208.12	535.863	5390	533.5	5863.75
292.763	2130	290.4	2702.5	402.763	4163.12	400.4	4188.75	535.763	5552.5	533.4	6075
292.663	2110	290.3	2712.5	402.663	4188.75	400.3	4236.25	535.663	5471.25	533.3	6180
292.563	2160	290.2	2797.5	402.563	4221.25	400.2	4263.75	535.563	5608.75	533.2	6360
292.463	2142.5	290.1	2872.5	402.463	4210	400.1	4245.62	535.463	5686.25	533.1	6601.25
292.363	2102.5	290	2870	402.363	4226.25	400	4368.12	535.363	5801.25	533	6872.5
292.263	2032.5	289.9	2862.5	402.263	4283.75	399.9	4423.12	535.263	5850	532.9	7225
292.163	2097.5	289.8	2902.5	402.163	4268.75	399.8	4516.25	535.163	5985	532.8	7477.5
292.063	2140	289.7	3040	402.063	4248.75	399.7	4521.25	535.063	6236.25	532.7	7930
291.963	2150	289.6	3152.5	401.963	4337.5	399.6	4734.37	534.963	6452.5	532.6	8588.75
291.863	2212.5	289.5	3052.5	401.863	4370	399.5	4818.12	534.863	6723.75	532.5	8938.75
291.763	2225	289.4	3047.5	401.763	4292.5	399.4	4921.87	534.763	7078.75	532.4	9457.5
291.663	2220	289.3	3015	401.663	4334.37	399.3	5071.25	534.663	7423.75	532.3	9995
291.563	2295	289.2	3087.5	401.563	4480.62	399.2	5258.75	534.563	7962.5	532.2	10722.5
291.463	2332.5	289.1	3040	401.463	4492.5	399.1	5581.25	534.463	8707.5	532.1	11462.5
291.363	2275	289	3090	401.363	4550	399	5775	534.363	9625	532	12347.5
291.263	2282.5	288.9	3100	401.263	4720.62	398.9	6195	534.263	10737.5	531.9	13022.5
291.163	2280	288.8	3207.5	401.163	4860.62	398.8	6508.75	534.163	11985	531.8	13742.5
291.063	2222.5	288.7	3157.5	401.063	5023.12	398.7	6790	534.063	13582.5	531.7	14283.7
290.963	2312.5	288.6	3182.5	400.963	5065	398.6	7161.25	533.963	15675	531.6	15308.7
290.863	2420	288.5	3210	400.863	5289.37	398.5	7704.37	533.863	17776.2	531.5	15977.5
290.763	2492.5	288.4	3257.5	400.763	5565.62	398.4	8041.87	533.763	19918.7	531.4	16700
290.663	2330	288.3	3347.5	400.663	5716.25	398.3	8369.37	533.663	22598.7	531.3	17453.7
290.563	2292.5	288.2	3455	400.563	5751.87	398.2	8871.25	533.563	25608.7	531.2	18507.5
290.463	2492.5	288.1	3550	400.463	5980.62	398.1	9111.87	533.463	28841.2	531.1	19166.2
290.363	2580	288	3605	400.363	6098.75	398	9484.37	533.363	31456.2	531	19791.2
290.263	2605	287.9	3832.5	400.263	6108.75	397.9	9785.62	533.263	34547.5	530.9	20351.2
290.163	2735	287.8	3830	400.163	6170.62	397.8	10036.2	533.163	36868.7	530.8	21168.7
290.063	2882.5	287.7	3947.5	400.063	6235.62	397.7	10216.2	533.063	39297.5	530.7	21837.5
289.963	3152.5	287.6	4202.5	399.963	6154.37	397.6	10331.2	532.963	41593.7	530.6	22202.5
289.863	3217.5	287.5	4397.5	399.863	5981.87	397.5	10317.5	532.863	42952.5	530.5	22525
289.763	3397.5	287.4	4602.5	399.763	6026.25	397.4	10223.7	532.763	43353.7	530.4	22847.5
289.663	3587.5	287.3	4795	399.663	5859.37	397.3	9940	532.663	43848.7	530.3	23097.5
289.563	3765	287.2	4802.5	399.563	5788.12	397.2	9549.37	532.563	43343.7	530.2	23250
289.463	3905	287.1	4867.5	399.463	5651.87	397.1	9062.5	532.463	42803.7	530.1	23458.7
289.363	4057.5	287	5062.5	399.363	5433.12	397	8608.75	532.363	41455	530	22940
289.263	4350	286.9	5612.5	399.263	5330.62	396.9	7838.75	532.263	39590	529.9	23055
289.163	4395	286.8	5740	399.163	5106.25	396.8	7284.37	532.163	37578.7	529.8	22751.2
289.063	4702.5	286.7	6167.5	399.063	4961.87	396.7	6590.62	532.063	35057.5	529.7	22463.7
288.963	5105	286.6	6377.5	398.963	4808.12	396.6	6105.62	531.963	33273.7	529.6	22248.7
288.863	5447.5	286.5	6390	398.863	4787.5	396.5	5668.12	531.863	30968.7	529.5	21957.5
288.763	5635	286.4	6580	398.763	4565.62	396.4	5270	531.763	28250	529.4	21220
288.663	6250	286.3	6452.5	398.663	4415	396.3	4826.25	531.663	26067.5	529.3	20520
288.563	6735	286.2	6512.5	398.563	4345	396.2	4693.75	531.563	23818.7	529.2	19883.7
288.463	7405	286.1	6467.5	398.463	4310	396.1	4470	531.463	21832.5	529.1	19016.2
288.363	8447.5	286	6427.5	398.363	4245.62	396	4325	531.363	20060	529	18152.5
288.263	9360	285.9	6280	398.263	4202.5	395.9	4307.5	531.263	18048.7	528.9	17001.2
288.163	10767.5	285.8	6067.5	398.163	4183.75	395.8	4190.62	531.163	16546.2	528.8	15710
288.063	11952.5	285.7	5950	398.063	4110.62	395.7	4190.62	531.063	14817.5	528.7	14611.2
287.963	13307.5	285.6	5962.5	397.963	4103.75	395.6	4194.37	530.963	13327.5	528.6	13542.5
287.863	15107.5	285.5	5700	397.863	4161.87	395.5	4140.62	530.863	12297.5	528.5	12460
287.763	16517.5	285.4	5627.5	397.763	4094.37	395.4	4071.87	530.763	10942.5	528.4	11242.5
287.663	17260	285.3	5472.5	397.663	4051.87	395.3	4057.5	530.663	9902.5	528.3	10237.5
287.563	18660	285.2	5075	397.563	4130	395.2	4011.25	530.563	9212.5	528.2	9058.75
287.463	19197.5	285.1	5037.5	397.463	4164.37	395.1	4052.5	530.463	8241.25	528.1	8251.25
287.363	20002.5	285	4997.5	397.363	4082.5	395	4165.62	530.363	7493.75	528	7560
287.263	19810	284.9	4752.5	397.263	4083.12	394.9	4101.25	530.263	6902.5	527.9	6732.5
287.163	19675	284.8	4570	397.163	4090.62	394.8	4040	530.163	6248.75	527.8	6132.5
287.063	19155	284.7	4472.5	397.063	4088.75	394.7	4061.87	530.063	5878.75	527.7	5696.25
286.963	18762.5	284.6	4785	396.963	4096.25	394.6	4088.12	529.963	5512.5	527.6	5393.75
286.863	18117.5	284.5	5142.5	396.863	4051.25	394.5	4141.25	529.863	5172.5	527.5	5285
286.763	17270	284.4	5682.5	396.763	4073.12	394.4	4026.25	529.763	4856.25	527.4	5025
286.663	16665	284.3	6455	396.663	4093.12	394.3	4021.25	529.663	4735	527.3	4793.75
286.563	16035	284.2	7395	396.563	4065.62	394.2	4045	529.563	4788.75	527.2	4732.5
286.463	15852.5	284.1	8220	396.463	4071.87	394.1	4071.87	529.463	4558.75	527.1	4655
286.363	15652.5	284	9460	396.363	4079.37	394	4037.5	529.363	4461.25	527	4523.75
286.263	15355	283.9	10770	396.263	4031.25	393.9	4017.5	529.263	4408.75	526.9	4577.5
286.163	15580	283.8	12480	396.163	4035.62	393.8	4011.87	529.163	4311.25	526.8	4546.25
286.063	16225	283.7	13802.5	396.063	4098.12	393.7	4021.87	529.063	4247.5	526.7	4560
285.963	16892.5	283.6	15335	395.963	4082.5	393.6	4069.37	528.963	4223.75	526.6	4608.75
285.863	17542.5	283.5	16797.5	395.863	4116.25	393.5	4051.25	528.863	4301.25	526.5	4556.25
285.763	18460	283.4	18630	395.763	4063.12	393.4	4111.25	528.763	4317.5	526.4	4483.75
285.663	19527.5	283.3	20352.5	395.663	4031.25	393.3	4070.62	528.663	4226.25	526.3	4383.75
285.563	20055	283.2	21860	395.563	4001.87	393.2	4068.12	528.563	4248.75	526.2	4410
285.463	21040	283.1	23185	395.463	4031.87	393.1	4098.75	528.463	4088.75	526.1	4447.5
285.363	21575	283	24460	395.363	4081.87	393	4108.75	528.363	4070	526	4525
285.263	21357.5	282.9	25585	395.263	4070	392.9	4115	528.263	4065	525.9	4343.75
285.163	20837.5	282.8	26190	395.163	4033.75	392.8	4066.87	528.163	4055	525.8	4393.75
285.063	20270	282.7	26910	395.063	3999.37	392.7	4083.12	528.063	4006.25	525.7	4442.5
284.963	19757.5	282.6	27115	394.963	4048.75	392.6	4036.87	527.963	4078.75	525.6	4370
284.863	18450	282.5	26940	394.863	4063.75	392.5	3983.12	527.863	4110	525.5	4327.5
284.763	17035	282.4	26725	394.763	4119.37	392.4	4030.62	527.763	4086.25	525.4	4325
284.663	16092.5	282.3	26197.5	394.663	4066.87	392.3	4037.5	527.663	4190	525.3	4436.25
284.563	14967.5	282.2	25867.5	394.563	4094.37	392.2	3994.37	527.563	4048.75	525.2	4392.5
284.463	13305	282.1	24882.5	394.463	4122.5	392.1	3978.75	527.463	3952.5	525.1	4280
284.363	11807.5	282	23672.5	394.363	4066.87	392	4048.75	527.363	4080	525	4328.75
284.263	10295	281.9	22392.5	394.263	4048.75	391.9	4010.62
284.163	8815	281.8	20897.5	394.163	4128.12	391.8	4028.75
284.063	7695	281.7	18880	394.063	4141.25	391.7	4074.37
283.963	6460	281.6	16757.5	393.963	4183.12	391.6	4101.87
283.863	5375	281.5	14455	393.863	4096.25	391.5	4053.12
283.763	4492.5	281.4	11650	393.763	4040.62	391.4	4048.12
283.663	3775	281.3	9617.5	393.663	4095.62	391.3	4093.75
283.563	3100	281.2	7572.5	393.563	4080	391.2	4021.87
283.463	2630	281.1	5650	393.463	4134.37	391.1	4073.75
283.363	2132.5	281	4185	393.363	4083.12	391	4074.37
283.263	1825	280.9	3032.5	393.263	4138.12	390.9	4062.5
283.163	1567.5	280.8	2270	393.163	4079.37	390.8	4016.25
283.063	1352.5	280.7	1672.5	393.063	4066.87	390.7	4051.25
282.963	1150	280.6	1302.5	392.963	4068.12	390.6	4090
282.863	992.5	280.5	1100	392.863	4121.87	390.5	4073.12
282.763	905	280.4	877.5	392.763	4104.37	390.4	4056.87
282.663	777.5	280.3	752.5	392.663	4046.25	390.3	4050
282.563	690	280.2	687.5	392.563	4094.37	390.2	4056.25
282.463	665	280.1	635	392.463	4051.87	390.1	4018.12
282.363	635	280	587.5	392.363	4085	390	3971.87
282.263	610	279.9	567.5
282.163	585	279.8	537.5
282.063	585	279.7	537.5
281.963	555	279.6	512.5
281.863	522.5	279.5	447.5
281.763	597.5	279.4	440
281.663	545	279.3	480
281.563	500	279.2	402.5
281.463	490	279.1	365
281.363	550	279	392.5
281.263	552.5	278.9	430
281.163	507.5	278.8	397.5
281.063	512.5	278.7	367.5
280.963	545	278.6	365
280.863	487.5	278.5	405
280.763	490	278.4	355
280.663	492.5	278.3	355
280.563	470	278.2	340
280.463	490	278.1	375
280.363	487.5	278	420
280.263	507.5	277.9	395
280.163	510	277.8	405
280.063	512.5	277.7	317.5
279.963	487.5	277.6	347.5
279.863	492.5	277.5	322.5
279.763	512.5	277.4	330
279.663	522.5	277.3	327.5
279.563	470	277.2	347.5
279.463	517.5	277.1	337.5
279.363	535	277	332.5

## Sheet: Figure S13
C1s				N1s				O1s				Ag3d
AgNWPI		Polyimide		AgNWPI		Polyimide		AgNWPI		Polyimide		AgNW/PI
Binding energy (eV)	Counts per second	Binding energy (eV)	Counts per second	Binding energy (eV)	Counts per second	Binding energy (eV)	Counts per second	Binding energy (eV)	Counts per second	Binding energy (eV)	Counts per second	Binding energy (eV)	Counts per second
302.798	3300	300	3172.5	412.798	4341.87	410	4318.75	545.798	6291.25	543	6022.5	382.798	3923.75
302.698	3325	299.9	3170	412.698	4358.75	409.9	4311.87	545.698	6208.75	542.9	6021.25	382.698	3915
302.598	3290	299.8	3012.5	412.598	4281.25	409.8	4313.12	545.598	6252.5	542.8	5985	382.598	3981.25
302.498	3240	299.7	3165	412.498	4224.37	409.7	4330	545.498	6333.75	542.7	5975	382.498	3937.5
302.398	3332.5	299.6	3040	412.398	4280.62	409.6	4298.75	545.398	6208.75	542.6	5998.75	382.398	3998.75
302.298	3352.5	299.5	3150	412.298	4346.87	409.5	4260.62	545.298	6136.25	542.5	6045	382.298	4046.25
302.198	3200	299.4	3137.5	412.198	4300	409.4	4326.87	545.198	6022.5	542.4	6032.5	382.198	4023.75
302.098	3090	299.3	3035	412.098	4296.87	409.3	4335	545.098	5996.25	542.3	5935	382.098	3976.25
301.998	3095	299.2	3002.5	411.998	4287.5	409.2	4318.75	544.998	6020	542.2	5927.5	381.998	3978.75
301.898	3140	299.1	3060	411.898	4241.87	409.1	4334.37	544.898	6057.5	542.1	5903.75	381.898	4036.25
301.798	3177.5	299	2967.5	411.798	4219.37	409	4298.12	544.798	6076.25	542	5850	381.798	3987.5
301.698	3020	298.9	2977.5	411.698	4271.25	408.9	4318.75	544.698	6020	541.9	5898.75	381.698	3961.25
301.598	3090	298.8	3047.5	411.598	4278.75	408.8	4294.37	544.598	5930	541.8	5865	381.598	3912.5
301.498	3010	298.7	2965	411.498	4275.62	408.7	4251.87	544.498	5856.25	541.7	5861.25	381.498	4007.5
301.398	2955	298.6	3037.5	411.398	4215	408.6	4272.5	544.398	5892.5	541.6	5871.25	381.398	4003.75
301.298	3030	298.5	2905	411.298	4183.12	408.5	4271.25	544.298	5817.5	541.5	5915	381.298	4050
301.198	2967.5	298.4	2945	411.198	4224.37	408.4	4323.12	544.198	5951.25	541.4	5841.25	381.198	4018.75
301.098	2962.5	298.3	3017.5	411.098	4237.5	408.3	4265.62	544.098	5895	541.3	5692.5	381.098	3937.5
300.998	2912.5	298.2	2815	410.998	4200.62	408.2	4315.62	543.998	5823.75	541.2	5801.25	380.998	4027.5
300.898	2982.5	298.1	2860	410.898	4218.12	408.1	4236.87	543.898	5848.75	541.1	5836.25	380.898	3952.5
300.798	2902.5	298	2817.5	410.798	4212.5	408	4195.62	543.798	5822.5	541	5916.25	380.798	3876.25
300.698	2820	297.9	2690	410.698	4223.12	407.9	4267.5	543.698	5708.75	540.9	5838.75	380.698	3883.75
300.598	2825	297.8	2917.5	410.598	4201.87	407.8	4268.12	543.598	5667.5	540.8	5713.75	380.598	4005
300.498	2825	297.7	2882.5	410.498	4242.5	407.7	4249.37	543.498	5595	540.7	5780	380.498	4041.25
300.398	2787.5	297.6	2732.5	410.398	4175.62	407.6	4291.25	543.398	5677.5	540.6	5741.25	380.398	3990
300.298	2752.5	297.5	2735	410.298	4228.75	407.5	4249.37	543.298	5626.25	540.5	5660	380.298	3928.75
300.198	2765	297.4	2767.5	410.198	4187.5	407.4	4277.5	543.198	5661.25	540.4	5721.25	380.198	3890
300.098	2827.5	297.3	2802.5	410.098	4278.12	407.3	4216.25	543.098	5658.75	540.3	5783.75	380.098	4052.5
299.998	2947.5	297.2	2847.5	409.998	4205.62	407.2	4292.5	542.998	5573.75	540.2	5808.75	379.998	4038.75
299.898	2822.5	297.1	2827.5	409.898	4248.75	407.1	4333.12	542.898	5583.75	540.1	5837.5	379.898	3966.25
299.798	2777.5	297	2705	409.798	4173.12	407	4335.62	542.798	5613.75	540	5882.5	379.798	3992.5
299.698	2740	296.9	2710	409.698	4190.62	406.9	4245.62	542.698	5531.25	539.9	5725	379.698	3993.75
299.598	2762.5	296.8	2587.5	409.598	4236.25	406.8	4311.25	542.598	5432.5	539.8	5843.75	379.598	4086.25
299.498	2667.5	296.7	2612.5	409.498	4257.5	406.7	4338.12	542.498	5540	539.7	5946.25	379.498	4051.25
299.398	2652.5	296.6	2610	409.398	4300	406.6	4295	542.398	5487.5	539.6	5968.75	379.398	4002.5
299.298	2667.5	296.5	2677.5	409.298	4279.37	406.5	4334.37	542.298	5423.75	539.5	5761.25	379.298	4032.5
299.198	2705	296.4	2665	409.198	4253.75	406.4	4238.12	542.198	5450	539.4	5713.75	379.198	3951.25
299.098	2582.5	296.3	2670	409.098	4235.62	406.3	4300.62	542.098	5430	539.3	5826.25	379.098	3997.5
298.998	2647.5	296.2	2637.5	408.998	4254.37	406.2	4275.62	541.998	5406.25	539.2	5856.25	378.998	3893.75
298.898	2742.5	296.1	2485	408.898	4231.87	406.1	4332.5	541.898	5630	539.1	5835	378.898	3980
298.798	2612.5	296	2577.5	408.798	4160.62	406	4248.12	541.798	5570	539	5755	378.798	4017.5
298.698	2542.5	295.9	2697.5	408.698	4214.37	405.9	4343.12	541.698	5518.75	538.9	5761.25	378.698	3880
298.598	2510	295.8	2627.5	408.598	4206.87	405.8	4261.87	541.598	5442.5	538.8	5835	378.598	3962.5
298.498	2530	295.7	2472.5	408.498	4295.62	405.7	4331.87	541.498	5676.25	538.7	5811.25	378.498	4001.25
298.398	2492.5	295.6	2572.5	408.398	4220	405.6	4380	541.398	5485	538.6	5755	378.398	3982.5
298.298	2457.5	295.5	2447.5	408.298	4221.25	405.5	4393.75	541.298	5402.5	538.5	6122.5	378.298	4015
298.198	2447.5	295.4	2567.5	408.198	4272.5	405.4	4290	541.198	5598.75	538.4	6050	378.198	3981.25
298.098	2517.5	295.3	2512.5	408.098	4240	405.3	4311.87	541.098	5582.5	538.3	5910	378.098	3856.25
297.998	2455	295.2	2532.5	407.998	4270.62	405.2	4321.87	540.998	5478.75	538.2	5900	377.998	3977.5
297.898	2442.5	295.1	2485	407.898	4297.5	405.1	4280	540.898	5500	538.1	5770	377.898	4002.5
297.798	2507.5	295	2420	407.798	4251.25	405	4291.87	540.798	5595	538	5846.25	377.798	4028.75
297.698	2320	294.9	2477.5	407.698	4263.12	404.9	4392.5	540.698	5628.75	537.9	5845	377.698	3986.25
297.598	2395	294.8	2462.5	407.598	4246.25	404.8	4400	540.598	5616.25	537.8	5818.75	377.598	3981.25
297.498	2330	294.7	2452.5	407.498	4312.5	404.7	4365.62	540.498	5633.75	537.7	5903.75	377.498	3920
297.398	2302.5	294.6	2502.5	407.398	4422.5	404.6	4370	540.398	5718.75	537.6	5953.75	377.398	4023.75
297.298	2347.5	294.5	2642.5	407.298	4334.37	404.5	4273.75	540.298	5721.25	537.5	6057.5	377.298	3951.25
297.198	2277.5	294.4	2605	407.198	4332.5	404.4	4358.12	540.198	5675	537.4	5863.75	377.198	4021.25
297.098	2360	294.3	2450	407.098	4240.62	404.3	4291.25	540.098	5730	537.3	5940	377.098	3990
296.998	2320	294.2	2415	406.998	4288.75	404.2	4398.75	539.998	5647.5	537.2	5966.25	376.998	4107.5
296.898	2317.5	294.1	2402.5	406.898	4325.62	404.1	4311.87	539.898	5610	537.1	5907.5	376.898	4016.25
296.798	2180	294	2467.5	406.798	4326.87	404	4269.37	539.798	5773.75	537	5915	376.798	4032.5
296.698	2415	293.9	2485	406.698	4273.75	403.9	4219.37	539.698	5740	536.9	5972.5	376.698	4046.25
296.598	2280	293.8	2470	406.598	4271.25	403.8	4243.12	539.598	5661.25	536.8	5848.75	376.598	3983.75
296.498	2350	293.7	2410	406.498	4277.5	403.7	4243.75	539.498	5688.75	536.7	5833.75	376.498	3940
296.398	2297.5	293.6	2550	406.398	4243.75	403.6	4306.87	539.398	5806.25	536.6	5927.5	376.398	3963.75
296.298	2312.5	293.5	2417.5	406.298	4221.25	403.5	4271.87	539.298	5806.25	536.5	5907.5	376.298	4007.5
296.198	2275	293.4	2355	406.198	4231.25	403.4	4266.25	539.198	5788.75	536.4	5896.25	376.198	4073.75
296.098	2417.5	293.3	2380	406.098	4215.62	403.3	4237.5	539.098	5806.25	536.3	5712.5	376.098	4153.75
295.998	2432.5	293.2	2447.5	405.998	4197.5	403.2	4180	538.998	5866.25	536.2	5681.25	375.998	4046.25
295.898	2342.5	293.1	2367.5	405.898	4255.62	403.1	4264.37	538.898	5860	536.1	5756.25	375.898	4031.25
295.798	2330	293	2360	405.798	4178.75	403	4303.75	538.798	5640	536	5721.25	375.798	4092.5
295.698	2310	292.9	2487.5	405.698	4169.37	402.9	4203.12	538.698	5815	535.9	5687.5	375.698	4051.25
295.598	2305	292.8	2387.5	405.598	4141.87	402.8	4169.37	538.598	5727.5	535.8	5573.75	375.598	4070
295.498	2307.5	292.7	2260	405.498	4180	402.7	4150.62	538.498	5642.5	535.7	5663.75	375.498	4020
295.398	2227.5	292.6	2420	405.398	4148.75	402.6	4121.87	538.398	5770	535.6	5718.75	375.398	4212.5
295.298	2202.5	292.5	2332.5	405.298	4161.25	402.5	4136.25	538.298	5708.75	535.5	5583.75	375.298	4210
295.198	2222.5	292.4	2400	405.198	4116.25	402.4	4137.5	538.198	5807.5	535.4	5620	375.198	4272.5
295.098	2340	292.3	2417.5	405.098	4163.75	402.3	4153.75	538.098	5746.25	535.3	5578.75	375.098	4392.5
294.998	2317.5	292.2	2397.5	404.998	4066.87	402.2	4163.75	537.998	5645	535.2	5635	374.998	4520
294.898	2152.5	292.1	2355	404.898	4033.12	402.1	4163.12	537.898	5692.5	535.1	5553.75	374.898	4558.75
294.798	2205	292	2477.5	404.798	4096.25	402	4109.37	537.798	5655	535	5506.25	374.798	4643.75
294.698	2235	291.9	2370	404.698	4130.62	401.9	4221.25	537.698	5861.25	534.9	5612.5	374.698	4742.5
294.598	2295	291.8	2420	404.598	4095	401.8	4160	537.598	5686.25	534.8	5601.25	374.598	4926.25
294.498	2192.5	291.7	2462.5	404.498	4139.37	401.7	4179.37	537.498	5637.5	534.7	5453.75	374.498	4957.5
294.398	2182.5	291.6	2462.5	404.398	4076.87	401.6	4195	537.398	5607.5	534.6	5448.75	374.398	4971.25
294.298	2107.5	291.5	2430	404.298	4040.62	401.5	4093.12	537.298	5471.25	534.5	5466.25	374.298	5080
294.198	2085	291.4	2542.5	404.198	4064.37	401.4	4217.5	537.198	5440	534.4	5357.5	374.198	4950
294.098	2110	291.3	2562.5	404.098	4025.62	401.3	4160.62	537.098	5481.25	534.3	5393.75	374.098	4807.5
293.998	2225	291.2	2527.5	403.998	4056.87	401.2	4125.62	536.998	5483.75	534.2	5430	373.998	4650
293.898	2232.5	291.1	2617.5	403.898	3967.5	401.1	4143.12	536.898	5320	534.1	5407.5	373.898	4578.75
293.798	2185	291	2610	403.798	3992.5	401	4180.62	536.798	5331.25	534	5322.5	373.798	4491.25
293.698	2130	290.9	2575	403.698	4036.25	400.9	4171.25	536.698	5343.75	533.9	5451.25	373.698	4490
293.598	2240	290.8	2555	403.598	4016.87	400.8	4151.87	536.598	5306.25	533.8	5640	373.598	4428.75
293.498	2285	290.7	2642.5	403.498	4024.37	400.7	4168.12	536.498	5290	533.7	5640	373.498	4217.5
293.398	2322.5	290.6	2602.5	403.398	4022.5	400.6	4216.25	536.398	5341.25	533.6	5835	373.398	4102.5
293.298	2347.5	290.5	2675	403.298	4003.75	400.5	4208.12	536.298	5248.75	533.5	5863.75	373.298	4047.5
293.198	2370	290.4	2702.5	403.198	4025.62	400.4	4188.75	536.198	5203.75	533.4	6075	373.198	4131.25
293.098	2322.5	290.3	2712.5	403.098	4049.37	400.3	4236.25	536.098	5196.25	533.3	6180	373.098	4055
292.998	2422.5	290.2	2797.5	402.998	4059.37	400.2	4263.75	535.998	5268.75	533.2	6360	372.998	4115
292.898	2430	290.1	2872.5	402.898	4015	400.1	4245.62	535.898	5111.25	533.1	6601.25	372.898	3947.5
292.798	2485	290	2870	402.798	4041.87	400	4368.12	535.798	5083.75	533	6872.5	372.798	4028.75
292.698	2467.5	289.9	2862.5	402.698	4095	399.9	4423.12	535.698	5365	532.9	7225	372.698	3921.25
292.598	2607.5	289.8	2902.5	402.598	4045.62	399.8	4516.25	535.598	5435	532.8	7477.5	372.598	4018.75
292.498	2652.5	289.7	3040	402.498	4127.5	399.7	4521.25	535.498	5258.75	532.7	7930	372.498	4100
292.398	2665	289.6	3152.5	402.398	4218.12	399.6	4734.37	535.398	5165	532.6	8588.75	372.398	3977.5
292.298	2672.5	289.5	3052.5	402.298	4176.25	399.5	4818.12	535.298	5283.75	532.5	8938.75	372.298	3916.25
292.198	2662.5	289.4	3047.5	402.198	4160.62	399.4	4921.87	535.198	5425	532.4	9457.5	372.198	3988.75
292.098	2677.5	289.3	3015	402.098	4233.75	399.3	5071.25	535.098	5553.75	532.3	9995	372.098	3950
291.998	2685	289.2	3087.5	401.998	4256.25	399.2	5258.75	534.998	5705	532.2	10722.5	371.998	3938.75
291.898	2900	289.1	3040	401.898	4320	399.1	5581.25	534.898	5703.75	532.1	11462.5	371.898	3987.5
291.798	2885	289	3090	401.798	4338.12	399	5775	534.798	5913.75	532	12347.5	371.798	3902.5
291.698	2810	288.9	3100	401.698	4426.87	398.9	6195	534.698	6137.5	531.9	13022.5	371.698	3932.5
291.598	2867.5	288.8	3207.5	401.598	4508.75	398.8	6508.75	534.598	6447.5	531.8	13742.5	371.598	4011.25
291.498	2912.5	288.7	3157.5	401.498	4539.37	398.7	6790	534.498	6776.25	531.7	14283.7	371.498	3913.75
291.398	3047.5	288.6	3182.5	401.398	4605	398.6	7161.25	534.398	6911.25	531.6	15308.7	371.398	3991.25
291.298	2855	288.5	3210	401.298	4829.37	398.5	7704.37	534.298	7452.5	531.5	15977.5	371.298	3975
291.198	2852.5	288.4	3257.5	401.198	4982.5	398.4	8041.87	534.198	8010	531.4	16700	371.198	4067.5
291.098	2837.5	288.3	3347.5	401.098	5267.5	398.3	8369.37	534.098	8566.25	531.3	17453.7	371.098	4003.75
290.998	2910	288.2	3455	400.998	5689.37	398.2	8871.25	533.998	9412.5	531.2	18507.5	370.998	3997.5
290.898	3022.5	288.1	3550	400.898	6123.12	398.1	9111.87	533.898	10322.5	531.1	19166.2	370.898	4031.25
290.798	2940	288	3605	400.798	6726.87	398	9484.37	533.798	11442.5	531	19791.2	370.798	4013.75
290.698	2930	287.9	3832.5	400.698	7536.87	397.9	9785.62	533.698	12378.7	530.9	20351.2	370.698	3932.5
290.598	2945	287.8	3830	400.598	8252.5	397.8	10036.2	533.598	13222.5	530.8	21168.7	370.598	3940
290.498	2817.5	287.7	3947.5	400.498	9101.87	397.7	10216.2	533.498	14163.7	530.7	21837.5	370.498	4007.5
290.398	2907.5	287.6	4202.5	400.398	10095	397.6	10331.2	533.398	15412.5	530.6	22202.5	370.398	4042.5
290.298	2885	287.5	4397.5	400.298	11084.4	397.5	10317.5	533.298	16301.2	530.5	22525	370.298	3986.25
290.198	2767.5	287.4	4602.5	400.198	12000.6	397.4	10223.7	533.198	17135	530.4	22847.5	370.198	4038.75
290.098	2910	287.3	4795	400.098	12588.7	397.3	9940	533.098	17683.7	530.3	23097.5	370.098	3967.5
289.998	2892.5	287.2	4802.5	399.998	13084.4	397.2	9549.37	532.998	17772.5	530.2	23250	369.998	3931.25
289.898	2950	287.1	4867.5	399.898	13258.1	397.1	9062.5	532.898	17716.2	530.1	23458.7	369.898	4100
289.798	2950	287	5062.5	399.798	13018.7	397	8608.75	532.798	17858.7	530	22940	369.798	4146.25
289.698	3047.5	286.9	5612.5	399.698	12719.4	396.9	7838.75	532.698	17797.5	529.9	23055	369.698	4211.25
289.598	3482.5	286.8	5740	399.598	12038.1	396.8	7284.37	532.598	17638.7	529.8	22751.2	369.598	4215
289.498	3865	286.7	6167.5	399.498	11141.9	396.7	6590.62	532.498	17687.5	529.7	22463.7	369.498	4221.25
289.398	4090	286.6	6377.5	399.398	10009.4	396.6	6105.62	532.398	17881.2	529.6	22248.7	369.398	4265
289.298	4222.5	286.5	6390	399.298	8900	396.5	5668.12	532.298	18006.2	529.5	21957.5	369.298	4320
289.198	4825	286.4	6580	399.198	7836.25	396.4	5270	532.198	18488.7	529.4	21220	369.198	4317.5
289.098	5030	286.3	6452.5	399.098	7018.75	396.3	4826.25	532.098	19327.5	529.3	20520	369.098	4421.25
288.998	5232.5	286.2	6512.5	398.998	6153.75	396.2	4693.75	531.998	20523.7	529.2	19883.7	368.998	4541.25
288.898	5570	286.1	6467.5	398.898	5519.37	396.1	4470	531.898	21432.5	529.1	19016.2	368.898	4802.5
288.798	5707.5	286	6427.5	398.798	5024.37	396	4325	531.798	22143.7	529	18152.5	368.798	5041.25
288.698	5742.5	285.9	6280	398.698	4773.12	395.9	4307.5	531.698	22938.7	528.9	17001.2	368.698	5043.75
288.598	5762.5	285.8	6067.5	398.598	4495	395.8	4190.62	531.598	23351.2	528.8	15710	368.598	5155
288.498	5905	285.7	5950	398.498	4379.37	395.7	4190.62	531.498	23658.7	528.7	14611.2	368.498	5355
288.398	6012.5	285.6	5962.5	398.398	4277.5	395.6	4194.37	531.398	23228.7	528.6	13542.5	368.398	5370
288.298	6297.5	285.5	5700	398.298	4246.25	395.5	4140.62	531.298	22921.2	528.5	12460	368.298	5407.5
288.198	6655	285.4	5627.5	398.198	4201.25	395.4	4071.87	531.198	22330	528.4	11242.5	368.198	5431.25
288.098	7052.5	285.3	5472.5	398.098	4196.87	395.3	4057.5	531.098	20993.7	528.3	10237.5	368.098	5286.25
287.998	7522.5	285.2	5075	397.998	4068.75	395.2	4011.25	530.998	19341.2	528.2	9058.75	367.998	5202.5
287.898	7710	285.1	5037.5	397.898	4025.62	395.1	4052.5	530.898	17893.7	528.1	8251.25	367.898	4947.5
287.798	7410	285	4997.5	397.798	4086.25	395	4165.62	530.798	16143.7	528	7560	367.798	4813.75
287.698	7362.5	284.9	4752.5	397.698	4069.37	394.9	4101.25	530.698	14235	527.9	6732.5	367.698	4687.5
287.598	6960	284.8	4570	397.598	4000	394.8	4040	530.598	12182.5	527.8	6132.5	367.598	4587.5
287.498	6057.5	284.7	4472.5	397.498	4010.62	394.7	4061.87	530.498	10773.7	527.7	5696.25	367.498	4475
287.398	5470	284.6	4785	397.398	4009.37	394.6	4088.12	530.398	9228.75	527.6	5393.75	367.398	4253.75
287.298	4655	284.5	5142.5	397.298	4081.87	394.5	4141.25	530.298	7996.25	527.5	5285	367.298	4255
287.198	3955	284.4	5682.5	397.198	4013.12	394.4	4026.25	530.198	7078.75	527.4	5025	367.198	4178.75
287.098	3675	284.3	6455	397.098	4010	394.3	4021.25	530.098	6386.25	527.3	4793.75	367.098	4081.25
286.998	3592.5	284.2	7395	396.998	3948.12	394.2	4045	529.998	5966.25	527.2	4732.5	366.998	3972.5
286.898	3597.5	284.1	8220	396.898	3982.5	394.1	4071.87	529.898	5373.75	527.1	4655	366.898	3947.5
286.798	4197.5	284	9460	396.798	3995	394	4037.5	529.798	5038.75	527	4523.75	366.798	4030
286.698	4620	283.9	10770	396.698	4076.87	393.9	4017.5	529.698	5015	526.9	4577.5	366.698	3982.5
286.598	5525	283.8	12480	396.598	3985	393.8	4011.87	529.598	4871.25	526.8	4546.25	366.598	3971.25
286.498	6812.5	283.7	13802.5	396.498	4036.25	393.7	4021.87	529.498	4773.75	526.7	4560	366.498	3956.25
286.398	8365	283.6	15335	396.398	4027.5	393.6	4069.37	529.398	4585	526.6	4608.75	366.398	3963.75
286.298	9910	283.5	16797.5	396.298	3940	393.5	4051.25	529.298	4701.25	526.5	4556.25	366.298	3973.75
286.198	12195	283.4	18630	396.198	4029.37	393.4	4111.25	529.198	4575	526.4	4483.75	366.198	3943.75
286.098	14075	283.3	20352.5	396.098	4039.37	393.3	4070.62	529.098	4552.5	526.3	4383.75	366.098	3958.75
285.998	15907.5	283.2	21860	395.998	3953.12	393.2	4068.12	528.998	4517.5	526.2	4410	365.998	4131.25
285.898	17647.5	283.1	23185	395.898	3954.37	393.1	4098.75	528.898	4465	526.1	4447.5	365.898	4007.5
285.798	19652.5	283	24460	395.798	4006.87	393	4108.75	528.798	4556.25	526	4525	365.798	3973.75
285.698	21152.5	282.9	25585	395.698	4001.87	392.9	4115	528.698	4523.75	525.9	4343.75	365.698	3988.75
285.598	22622.5	282.8	26190	395.598	3974.37	392.8	4066.87	528.598	4486.25	525.8	4393.75	365.598	3985
285.498	23555	282.7	26910	395.498	3996.25	392.7	4083.12	528.498	4408.75	525.7	4442.5	365.498	3963.75
285.398	24395	282.6	27115	395.398	3930	392.6	4036.87	528.398	4421.25	525.6	4370	365.398	3922.5
285.298	25440	282.5	26940	395.298	3938.12	392.5	3983.12	528.298	4418.75	525.5	4327.5	365.298	3908.75
285.198	26885	282.4	26725	395.198	3988.12	392.4	4030.62	528.198	4368.75	525.4	4325	365.198	3892.5
285.098	27855	282.3	26197.5	395.098	3980.62	392.3	4037.5	528.098	4490	525.3	4436.25	365.098	3905
284.998	29047.5	282.2	25867.5	394.998	3960	392.2	3994.37	527.998	4303.75	525.2	4392.5	364.998	3885
284.898	29065	282.1	24882.5	394.898	3955	392.1	3978.75	527.898	4338.75	525.1	4280	364.898	3956.25
284.798	29070	282	23672.5	394.798	3934.37	392	4048.75	527.798	4370	525	4328.75	364.798	4001.25
284.698	28647.5	281.9	22392.5	394.698	3991.87	391.9	4010.62					364.698	3945
284.598	27942.5	281.8	20897.5	394.598	4015	391.8	4028.75					364.598	3933.75
284.498	26617.5	281.7	18880	394.498	4066.25	391.7	4074.37					364.498	3932.5
284.398	24805	281.6	16757.5	394.398	4005.62	391.6	4101.87					364.398	3990
284.298	22177.5	281.5	14455	394.298	3959.37	391.5	4053.12					364.298	3985
284.198	18917.5	281.4	11650	394.198	4021.87	391.4	4048.12					364.198	3955
284.098	15900	281.3	9617.5	394.098	4015.62	391.3	4093.75					364.098	3876.25
283.998	12720	281.2	7572.5	393.998	3998.75	391.2	4021.87					363.998	4041.25
283.898	9552.5	281.1	5650	393.898	3999.37	391.1	4073.75					363.898	4071.25
283.798	7047.5	281	4185	393.798	3976.25	391	4074.37					363.798	4013.75
283.698	5030	280.9	3032.5	393.698	4018.75	390.9	4062.5					363.698	3945
283.598	3485	280.8	2270	393.598	4017.5	390.8	4016.25					363.598	4027.5
283.498	2575	280.7	1672.5	393.498	4015.62	390.7	4051.25					363.498	3880
283.398	1902.5	280.6	1302.5	393.398	4005.62	390.6	4090					363.398	3968.75
283.298	1347.5	280.5	1100	393.298	4006.25	390.5	4073.12					363.298	3977.5
283.198	1107.5	280.4	877.5	393.198	4068.12	390.4	4056.87					363.198	3988.75
283.098	922.5	280.3	752.5	393.098	3966.87	390.3	4050					363.098	3998.75
282.998	842.5	280.2	687.5	392.998	4026.87	390.2	4056.25					362.998	3982.5
282.898	697.5	280.1	635	392.898	3990	390.1	4018.12					362.898	3987.5
282.798	720	280	587.5	392.798	3995	390	3971.87					362.798	3995

## Sheet: Figure S14
C1s				N1s				O1s				S2p
PEDOT:PSS/PI		Polyimide		PEDOT:PSS/PI		Polyimide		PEDOT:PSS/PI		Polyimide		PEDOT:PSS/PI
Binding energy (eV)	Counts per second	Binding energy (eV)	Counts per second	Binding energy (eV)	Counts per second	Binding energy (eV)	Counts per second	Binding energy (eV)	Counts per second	Binding energy (eV)	Counts per second	Binding energy (eV)	Counts per second
300.168	3470	300	3172.5	410.168	4509.37	410	4318.75	543.168	6132.5	543	6022.5	172.168	521.875
300.068	3530	299.9	3170	410.068	4528.12	409.9	4311.87	543.068	6241.25	542.9	6021.25	172.068	502.5
299.968	3437.5	299.8	3012.5	409.968	4533.12	409.8	4313.12	542.968	6170	542.8	5985	171.968	500
299.868	3485	299.7	3165	409.868	4562.5	409.7	4330	542.868	6173.75	542.7	5975	171.868	505.625
299.768	3480	299.6	3040	409.768	4524.37	409.6	4298.75	542.768	6002.5	542.6	5998.75	171.768	498.75
299.668	3400	299.5	3150	409.668	4481.87	409.5	4260.62	542.668	6010	542.5	6045	171.668	489.375
299.568	3422.5	299.4	3137.5	409.568	4471.25	409.4	4326.87	542.568	6110	542.4	6032.5	171.568	509.375
299.468	3492.5	299.3	3035	409.468	4503.12	409.3	4335	542.468	6172.5	542.3	5935	171.468	505.625
299.368	3462.5	299.2	3002.5	409.368	4476.25	409.2	4318.75	542.368	6117.5	542.2	5927.5	171.368	506.875
299.268	3377.5	299.1	3060	409.268	4381.25	409.1	4334.37	542.268	6123.75	542.1	5903.75	171.268	520
299.168	3410	299	2967.5	409.168	4459.37	409	4298.12	542.168	6015	542	5850	171.168	516.25
299.068	3300	298.9	2977.5	409.068	4465	408.9	4318.75	542.068	6075	541.9	5898.75	171.068	524.375
298.968	3377.5	298.8	3047.5	408.968	4497.5	408.8	4294.37	541.968	6098.75	541.8	5865	170.968	541.25
298.868	3267.5	298.7	2965	408.868	4457.5	408.7	4251.87	541.868	5997.5	541.7	5861.25	170.868	560.625
298.768	3375	298.6	3037.5	408.768	4534.37	408.6	4272.5	541.768	6038.75	541.6	5871.25	170.768	583.75
298.668	3200	298.5	2905	408.668	4495	408.5	4271.25	541.668	6051.25	541.5	5915	170.668	615
298.568	3132.5	298.4	2945	408.568	4459.37	408.4	4323.12	541.568	5966.25	541.4	5841.25	170.568	651.875
298.468	3147.5	298.3	3017.5	408.468	4527.5	408.3	4265.62	541.468	5940	541.3	5692.5	170.468	718.75
298.368	3242.5	298.2	2815	408.368	4435	408.2	4315.62	541.368	5841.25	541.2	5801.25	170.368	736.25
298.268	3277.5	298.1	2860	408.268	4454.37	408.1	4236.87	541.268	5793.75	541.1	5836.25	170.268	829.375
298.168	3012.5	298	2817.5	408.168	4509.37	408	4195.62	541.168	5966.25	541	5916.25	170.168	865
298.068	3162.5	297.9	2690	408.068	4430.62	407.9	4267.5	541.068	5781.25	540.9	5838.75	170.068	970
297.968	3150	297.8	2917.5	407.968	4478.75	407.8	4268.12	540.968	5748.75	540.8	5713.75	169.968	1080
297.868	3255	297.7	2882.5	407.868	4498.75	407.7	4249.37	540.868	5846.25	540.7	5780	169.868	1212.5
297.768	3117.5	297.6	2732.5	407.768	4530	407.6	4291.25	540.768	5847.5	540.6	5741.25	169.768	1398.12
297.668	2960	297.5	2735	407.668	4448.75	407.5	4249.37	540.668	5860	540.5	5660	169.668	1563.12
297.568	3060	297.4	2767.5	407.568	4449.37	407.4	4277.5	540.568	5806.25	540.4	5721.25	169.568	1773.75
297.468	3107.5	297.3	2802.5	407.468	4433.12	407.3	4216.25	540.468	5927.5	540.3	5783.75	169.468	1940
297.368	2917.5	297.2	2847.5	407.368	4401.87	407.2	4292.5	540.368	5901.25	540.2	5808.75	169.368	2140
297.268	2937.5	297.1	2827.5	407.268	4367.5	407.1	4333.12	540.268	5923.75	540.1	5837.5	169.268	2428.12
297.168	2982.5	297	2705	407.168	4377.5	407	4335.62	540.168	5915	540	5882.5	169.168	2651.87
297.068	3050	296.9	2710	407.068	4408.12	406.9	4245.62	540.068	5893.75	539.9	5725	169.068	2754.37
296.968	3200	296.8	2587.5	406.968	4345.62	406.8	4311.25	539.968	5937.5	539.8	5843.75	168.968	2943.75
296.868	2945	296.7	2612.5	406.868	4405.62	406.7	4338.12	539.868	5925	539.7	5946.25	168.868	3040
296.768	2897.5	296.6	2610	406.768	4448.75	406.6	4295	539.768	5947.5	539.6	5968.75	168.768	3004.37
296.668	3002.5	296.5	2677.5	406.668	4450.62	406.5	4334.37	539.668	5977.5	539.5	5761.25	168.668	2998.12
296.568	2865	296.4	2665	406.568	4445	406.4	4238.12	539.568	5900	539.4	5713.75	168.568	3063.12
296.468	2842.5	296.3	2670	406.468	4379.37	406.3	4300.62	539.468	5901.25	539.3	5826.25	168.468	3155
296.368	2855	296.2	2637.5	406.368	4360.62	406.2	4275.62	539.368	5921.25	539.2	5856.25	168.368	3260
296.268	2860	296.1	2485	406.268	4308.75	406.1	4332.5	539.268	5952.5	539.1	5835	168.268	3396.25
296.168	2892.5	296	2577.5	406.168	4328.75	406	4248.12	539.168	5905	539	5755	168.168	3620.62
296.068	2797.5	295.9	2697.5	406.068	4377.5	405.9	4343.12	539.068	5968.75	538.9	5761.25	168.068	3873.75
295.968	2877.5	295.8	2627.5	405.968	4366.25	405.8	4261.87	538.968	6016.25	538.8	5835	167.968	3993.12
295.868	2790	295.7	2472.5	405.868	4342.5	405.7	4331.87	538.868	5910	538.7	5811.25	167.868	4148.12
295.768	2730	295.6	2572.5	405.768	4338.75	405.6	4380	538.768	5886.25	538.6	5755	167.768	4021.87
295.668	2872.5	295.5	2447.5	405.668	4327.5	405.5	4393.75	538.668	5890	538.5	6122.5	167.668	3918.75
295.568	2885	295.4	2567.5	405.568	4351.87	405.4	4290	538.568	5931.25	538.4	6050	167.568	3586.25
295.468	2800	295.3	2512.5	405.468	4358.75	405.3	4311.87	538.468	5896.25	538.3	5910	167.468	3213.75
295.368	2825	295.2	2532.5	405.368	4298.12	405.2	4321.87	538.368	6062.5	538.2	5900	167.368	2758.12
295.268	2867.5	295.1	2485	405.268	4349.37	405.1	4280	538.268	5991.25	538.1	5770	167.268	2281.87
295.168	2895	295	2420	405.168	4321.25	405	4291.87	538.168	5875	538	5846.25	167.168	1871.25
295.068	2767.5	294.9	2477.5	405.068	4321.87	404.9	4392.5	538.068	5912.5	537.9	5845	167.068	1548.75
294.968	2795	294.8	2462.5	404.968	4264.37	404.8	4400	537.968	6001.25	537.8	5818.75	166.968	1246.25
294.868	2802.5	294.7	2452.5	404.868	4300.62	404.7	4365.62	537.868	5982.5	537.7	5903.75	166.868	1053.75
294.768	2772.5	294.6	2502.5	404.768	4341.25	404.6	4370	537.768	5877.5	537.6	5953.75	166.768	965
294.668	2742.5	294.5	2642.5	404.668	4275	404.5	4273.75	537.668	6003.75	537.5	6057.5	166.668	830
294.568	2707.5	294.4	2605	404.568	4250	404.4	4358.12	537.568	5933.75	537.4	5863.75	166.568	770.625
294.468	2840	294.3	2450	404.468	4297.5	404.3	4291.25	537.468	5758.75	537.3	5940	166.468	761.875
294.368	2877.5	294.2	2415	404.368	4281.87	404.2	4398.75	537.368	5760	537.2	5966.25	166.368	745.625
294.268	2747.5	294.1	2402.5	404.268	4346.25	404.1	4311.87	537.268	5748.75	537.1	5907.5	166.268	739.375
294.168	2772.5	294	2467.5	404.168	4180.62	404	4269.37	537.168	5765	537	5915	166.168	743.75
294.068	2762.5	293.9	2485	404.068	4326.87	403.9	4219.37	537.068	5813.75	536.9	5972.5	166.068	765
293.968	2712.5	293.8	2470	403.968	4334.37	403.8	4243.12	536.968	5707.5	536.8	5848.75	165.968	793.125
293.868	2755	293.7	2410	403.868	4325	403.7	4243.75	536.868	5687.5	536.7	5833.75	165.868	854.375
293.768	2800	293.6	2550	403.768	4391.87	403.6	4306.87	536.768	5761.25	536.6	5927.5	165.768	853.75
293.668	2650	293.5	2417.5	403.668	4423.12	403.5	4271.87	536.668	5753.75	536.5	5907.5	165.668	948.75
293.568	2655	293.4	2355	403.568	4609.37	403.4	4266.25	536.568	5715	536.4	5896.25	165.568	1028.12
293.468	2625	293.3	2380	403.468	4620.62	403.3	4237.5	536.468	5937.5	536.3	5712.5	165.468	1104.37
293.368	2645	293.2	2447.5	403.368	4501.87	403.2	4180	536.368	5776.25	536.2	5681.25	165.368	1191.25
293.268	2667.5	293.1	2367.5	403.268	4605.62	403.1	4264.37	536.268	5727.5	536.1	5756.25	165.268	1278.75
293.168	2637.5	293	2360	403.168	4650	403	4303.75	536.168	5885	536	5721.25	165.168	1407.5
293.068	2702.5	292.9	2487.5	403.068	4793.75	402.9	4203.12	536.068	5843.75	535.9	5687.5	165.068	1516.87
292.968	2832.5	292.8	2387.5	402.968	5046.25	402.8	4169.37	535.968	5921.25	535.8	5573.75	164.968	1660
292.868	2777.5	292.7	2260	402.868	5104.37	402.7	4150.62	535.868	5868.75	535.7	5663.75	164.868	1705.62
292.768	2737.5	292.6	2420	402.768	5205	402.6	4121.87	535.768	5881.25	535.6	5718.75	164.768	1748.12
292.668	2755	292.5	2332.5	402.668	5378.12	402.5	4136.25	535.668	5870	535.5	5583.75	164.668	1808.75
292.568	2800	292.4	2400	402.568	5584.37	402.4	4137.5	535.568	5782.5	535.4	5620	164.568	1735
292.468	2750	292.3	2417.5	402.468	5727.5	402.3	4153.75	535.468	5847.5	535.3	5578.75	164.468	1696.87
292.368	2665	292.2	2397.5	402.368	5941.25	402.2	4163.75	535.368	5978.75	535.2	5635	164.368	1638.12
292.268	2765	292.1	2355	402.268	6166.87	402.1	4163.12	535.268	5948.75	535.1	5553.75	164.268	1571.25
292.168	2792.5	292	2477.5	402.168	6373.12	402	4109.37	535.168	6110	535	5506.25	164.168	1663.75
292.068	2862.5	291.9	2370	402.068	6505	401.9	4221.25	535.068	6313.75	534.9	5612.5	164.068	1799.37
291.968	2917.5	291.8	2420	401.968	6605	401.8	4160	534.968	6413.75	534.8	5601.25	163.968	1897.5
291.868	2982.5	291.7	2462.5	401.868	6800	401.7	4179.37	534.868	6513.75	534.7	5453.75	163.868	2045.62
291.768	2932.5	291.6	2462.5	401.768	6953.12	401.6	4195	534.768	6645	534.6	5448.75	163.768	2212.5
291.668	3027.5	291.5	2430	401.668	6906.25	401.5	4093.12	534.668	7028.75	534.5	5466.25	163.668	2298.12
291.568	3110	291.4	2542.5	401.568	6935	401.4	4217.5	534.568	7213.75	534.4	5357.5	163.568	2250.62
291.468	3120	291.3	2562.5	401.468	7011.87	401.3	4160.62	534.468	7522.5	534.3	5393.75	163.468	2203.12
291.368	2962.5	291.2	2527.5	401.368	7103.12	401.2	4125.62	534.368	7785	534.2	5430	163.368	1908.12
291.268	3105	291.1	2617.5	401.268	7255	401.1	4143.12	534.268	8418.75	534.1	5407.5	163.268	1605
291.168	3262.5	291	2610	401.168	7469.37	401	4180.62	534.168	8866.25	534	5322.5	163.168	1281.25
291.068	3217.5	290.9	2575	401.068	7618.75	400.9	4171.25	534.068	9455	533.9	5451.25	163.068	1035
290.968	3182.5	290.8	2555	400.968	8014.37	400.8	4151.87	533.968	10406.2	533.8	5640	162.968	811.875
290.868	3377.5	290.7	2642.5	400.868	8324.37	400.7	4168.12	533.868	11091.2	533.7	5640	162.868	707.5
290.768	3280	290.6	2602.5	400.768	8581.25	400.6	4216.25	533.768	12128.7	533.6	5835	162.768	591.875
290.668	3197.5	290.5	2675	400.668	8868.75	400.5	4208.12	533.668	13118.7	533.5	5863.75	162.668	520
290.568	3115	290.4	2702.5	400.568	9285.62	400.4	4188.75	533.568	14390	533.4	6075	162.568	472.5
290.468	3100	290.3	2712.5	400.468	9781.25	400.3	4236.25	533.468	15456.2	533.3	6180	162.468	477.5
290.368	3100	290.2	2797.5	400.368	9881.87	400.2	4263.75	533.368	16926.2	533.2	6360	162.368	420.625
290.268	3025	290.1	2872.5	400.268	10015.6	400.1	4245.62	533.268	18303.7	533.1	6601.25	162.268	385
290.168	3090	290	2870	400.168	10085.6	400	4368.12	533.168	19287.5	533	6872.5	162.168	397.5
290.068	3007.5	289.9	2862.5	400.068	10085.6	399.9	4423.12	533.068	20546.2	532.9	7225	162.068	404.375
289.968	3175	289.8	2902.5	399.968	9793.75	399.8	4516.25	532.968	21756.2	532.8	7477.5	161.968	389.375
289.868	3372.5	289.7	3040	399.868	9481.87	399.7	4521.25	532.868	22473.7	532.7	7930	161.868	394.375
289.768	3490	289.6	3152.5	399.768	9038.75	399.6	4734.37	532.768	23076.2	532.6	8588.75	161.768	399.375
289.668	3587.5	289.5	3052.5	399.668	8550.62	399.5	4818.12	532.668	23500	532.5	8938.75	161.668	382.5
289.568	3860	289.4	3047.5	399.568	8005	399.4	4921.87	532.568	24305	532.4	9457.5	161.568	364.375
289.468	4047.5	289.3	3015	399.468	7311.25	399.3	5071.25	532.468	24738.7	532.3	9995	161.468	365.625
289.368	4325	289.2	3087.5	399.368	6785.62	399.2	5258.75	532.368	25321.2	532.2	10722.5	161.368	365
289.268	4592.5	289.1	3040	399.268	6321.25	399.1	5581.25	532.268	26442.5	532.1	11462.5	161.268	390.625
289.168	4677.5	289	3090	399.168	5836.25	399	5775	532.168	26836.2	532	12347.5	161.168	365.625
289.068	4900	288.9	3100	399.068	5438.12	398.9	6195	532.068	27803.7	531.9	13022.5	161.068	385.625
288.968	4972.5	288.8	3207.5	398.968	5141.87	398.8	6508.75	531.968	28378.7	531.8	13742.5	160.968	359.375
288.868	5110	288.7	3157.5	398.868	4942.5	398.7	6790	531.868	29071.2	531.7	14283.7	160.868	361.875
288.768	5067.5	288.6	3182.5	398.768	4747.5	398.6	7161.25	531.768	29302.5	531.6	15308.7	160.768	370
288.668	4992.5	288.5	3210	398.668	4668.75	398.5	7704.37	531.668	29607.5	531.5	15977.5	160.668	378.125
288.568	4940	288.4	3257.5	398.568	4589.37	398.4	8041.87	531.568	29460	531.4	16700	160.568	373.125
288.468	5015	288.3	3347.5	398.468	4393.12	398.3	8369.37	531.468	28496.2	531.3	17453.7	160.468	380.625
288.368	4927.5	288.2	3455	398.368	4350	398.2	8871.25	531.368	27410	531.2	18507.5	160.368	340.625
288.268	5020	288.1	3550	398.268	4360	398.1	9111.87	531.268	25862.5	531.1	19166.2	160.268	361.875
288.168	5142.5	288	3605	398.168	4317.5	398	9484.37	531.168	23830	531	19791.2	160.168	373.125
288.068	5257.5	287.9	3832.5	398.068	4279.37	397.9	9785.62	531.068	21386.2	530.9	20351.2	160.068	356.25
287.968	5610	287.8	3830	397.968	4284.37	397.8	10036.2	530.968	19077.5	530.8	21168.7	159.968	363.75
287.868	5730	287.7	3947.5	397.868	4333.12	397.7	10216.2	530.868	16775	530.7	21837.5	159.868	373.125
287.768	5952.5	287.6	4202.5	397.768	4256.25	397.6	10331.2	530.768	14672.5	530.6	22202.5	159.768	386.25
287.668	6302.5	287.5	4397.5	397.668	4268.75	397.5	10317.5	530.668	12603.7	530.5	22525	159.668	365
287.568	6340	287.4	4602.5	397.568	4363.75	397.4	10223.7	530.568	10883.7	530.4	22847.5	159.568	361.25
287.468	6527.5	287.3	4795	397.468	4274.37	397.3	9940	530.468	9265	530.3	23097.5	159.468	392.5
287.368	6742.5	287.2	4802.5	397.368	4236.87	397.2	9549.37	530.368	8298.75	530.2	23250	159.368	371.25
287.268	6842.5	287.1	4867.5	397.268	4296.87	397.1	9062.5	530.268	7467.5	530.1	23458.7	159.268	354.375
287.168	6897.5	287	5062.5	397.168	4271.25	397	8608.75	530.168	6661.25	530	22940	159.168	354.375
287.068	7225	286.9	5612.5	397.068	4158.75	396.9	7838.75	530.068	6205	529.9	23055	159.068	370.625
286.968	7542.5	286.8	5740	396.968	4238.12	396.8	7284.37	529.968	6015	529.8	22751.2	158.968	372.5
286.868	7897.5	286.7	6167.5	396.868	4354.37	396.7	6590.62	529.868	5758.75	529.7	22463.7	158.868	355
286.768	8370	286.6	6377.5	396.768	4353.75	396.6	6105.62	529.768	5407.5	529.6	22248.7	158.768	382.5
286.668	8955	286.5	6390	396.668	4377.5	396.5	5668.12	529.668	5380	529.5	21957.5	158.668	366.875
286.568	9452.5	286.4	6580	396.568	4273.12	396.4	5270	529.568	5345	529.4	21220	158.568	352.5
286.468	9685	286.3	6452.5	396.468	4215	396.3	4826.25	529.468	5310	529.3	20520	158.468	359.375
286.368	10447.5	286.2	6512.5	396.368	4303.75	396.2	4693.75	529.368	5297.5	529.2	19883.7	158.368	345.625
286.268	10762.5	286.1	6467.5	396.268	4283.12	396.1	4470	529.268	4941.25	529.1	19016.2	158.268	374.375
286.168	10857.5	286	6427.5	396.168	4240.62	396	4325	529.168	5058.75	529	18152.5	158.168	349.375
286.068	11092.5	285.9	6280	396.068	4216.25	395.9	4307.5	529.068	5010	528.9	17001.2	--	--
285.968	10875	285.8	6067.5	395.968	4206.87	395.8	4190.62	528.968	5048.75	528.8	15710	--	--
285.868	11490	285.7	5950	395.868	4220.62	395.7	4190.62	528.868	5113.75	528.7	14611.2	--	--
285.768	11715	285.6	5962.5	395.768	4256.25	395.6	4194.37	528.768	5063.75	528.6	13542.5	--	--
285.668	12365	285.5	5700	395.668	4300.62	395.5	4140.62	528.668	5048.75	528.5	12460	--	--
285.568	13227.5	285.4	5627.5	395.568	4227.5	395.4	4071.87	528.568	4962.5	528.4	11242.5	--	--
285.468	14620	285.3	5472.5	395.468	4241.87	395.3	4057.5	528.468	4943.75	528.3	10237.5	--	--
285.368	16570	285.2	5075	395.368	4187.5	395.2	4011.25	528.368	4966.25	528.2	9058.75	--	--
285.268	18710	285.1	5037.5	395.268	4235.62	395.1	4052.5	528.268	4867.5	528.1	8251.25	--	--
285.168	21440	285	4997.5	395.168	4300	395	4165.62	528.168	4951.25	528	7560	--	--
285.068	24830	284.9	4752.5	395.068	4239.37	394.9	4101.25	528.068	4832.5	527.9	6732.5	--	--
284.968	28350	284.8	4570	394.968	4230	394.8	4040	527.968	4783.75	527.8	6132.5	--	--
284.868	31175	284.7	4472.5	394.868	4293.75	394.7	4061.87	527.868	4826.25	527.7	5696.25	--	--
284.768	33882.5	284.6	4785	394.768	4221.87	394.6	4088.12	527.768	4877.5	527.6	5393.75	--	--
284.668	36192.5	284.5	5142.5	394.668	4348.12	394.5	4141.25	527.668	4883.75	527.5	5285	--	--
284.568	36740	284.4	5682.5	394.568	4235	394.4	4026.25	527.568	4845	527.4	5025	--	--
284.468	35712.5	284.3	6455	394.468	4234.37	394.3	4021.25	527.468	4786.25	527.3	4793.75	--	--
284.368	33097.5	284.2	7395	394.368	4233.75	394.2	4045	527.368	4840	527.2	4732.5	--	--
284.268	29787.5	284.1	8220	394.268	4277.5	394.1	4071.87	527.268	4777.5	527.1	4655	--	--
284.168	25347.5	284	9460	394.168	4221.25	394	4037.5	527.168	4811.25	527	4523.75	--	--
284.068	20665	283.9	10770	394.068	4226.25	393.9	4017.5	527.068	4938.75	526.9	4577.5	--	--
283.968	15940	283.8	12480	393.968	4232.5	393.8	4011.87	526.968	4878.75	526.8	4546.25	--	--
283.868	12027.5	283.7	13802.5	393.868	4305.62	393.7	4021.87	526.868	4776.25	526.7	4560	--	--
283.768	8772.5	283.6	15335	393.768	4255	393.6	4069.37	526.768	4801.25	526.6	4608.75	--	--
283.668	6500	283.5	16797.5	393.668	4210.62	393.5	4051.25	526.668	4836.25	526.5	4556.25	--	--
283.568	4750	283.4	18630	393.568	4177.5	393.4	4111.25	526.568	4806.25	526.4	4483.75	--	--
283.468	3650	283.3	20352.5	393.468	4150	393.3	4070.62	526.468	4817.5	526.3	4383.75	--	--
283.368	2820	283.2	21860	393.368	4209.37	393.2	4068.12	526.368	4825	526.2	4410	--	--
283.268	2322.5	283.1	23185	393.268	4264.37	393.1	4098.75	526.268	4830	526.1	4447.5	--	--
283.168	2067.5	283	24460	393.168	4297.5	393	4108.75	526.168	4805	526	4525	--	--
283.068	1962.5	282.9	25585	393.068	4268.75	392.9	4115	526.068	4777.5	525.9	4343.75	--	--
282.968	1727.5	282.8	26190	392.968	4263.75	392.8	4066.87	525.968	4895	525.8	4393.75	--	--
282.868	1547.5	282.7	26910	392.868	4303.12	392.7	4083.12	525.868	4830	525.7	4442.5	--	--
282.768	1585	282.6	27115	392.768	4314.37	392.6	4036.87	525.768	4703.75	525.6	4370	--	--
282.668	1610	282.5	26940	392.668	4263.75	392.5	3983.12	525.668	4916.25	525.5	4327.5	--	--
282.568	1595	282.4	26725	392.568	4168.75	392.4	4030.62	525.568	4806.25	525.4	4325	--	--
282.468	1502.5	282.3	26197.5	392.468	4260	392.3	4037.5	525.468	4805	525.3	4436.25	--	--
282.368	1480	282.2	25867.5	392.368	4283.12	392.2	3994.37	525.368	4891.25	525.2	4392.5	--	--
282.268	1417.5	282.1	24882.5	392.268	4267.5	392.1	3978.75	525.268	4905	525.1	4280	--	--
282.168	1427.5	282	23672.5	392.168	4241.87	392	4048.75	525.168	4857.5	525	4328.75	--	--
282.068	1465	281.9	22392.5	392.068	4292.5	391.9	4010.62	--	--	--	--	--	--
281.968	1397.5	281.8	20897.5	391.968	4206.25	391.8	4028.75	--	--	--	--	--	--
281.868	1247.5	281.7	18880	391.868	4216.87	391.7	4074.37	--	--	--	--	--	--
281.768	1335	281.6	16757.5	391.768	4224.37	391.6	4101.87	--	--	--	--	--	--
281.668	1325	281.5	14455	391.668	4310.62	391.5	4053.12	--	--	--	--	--	--
281.568	1425	281.4	11650	391.568	4341.25	391.4	4048.12	--	--	--	--	--	--
281.468	1332.5	281.3	9617.5	391.468	4240	391.3	4093.75	--	--	--	--	--	--
281.368	1295	281.2	7572.5	391.368	4323.75	391.2	4021.87	--	--	--	--	--	--
281.268	1312.5	281.1	5650	391.268	4282.5	391.1	4073.75	--	--	--	--	--	--
281.168	1342.5	281	4185	391.168	4220	391	4074.37	--	--	--	--	--	--
281.068	1435	280.9	3032.5	391.068	4204.37	390.9	4062.5	--	--	--	--	--	--
280.968	1342.5	280.8	2270	390.968	4293.12	390.8	4016.25	--	--	--	--	--	--
280.868	1370	280.7	1672.5	390.868	4256.25	390.7	4051.25	--	--	--	--	--	--
280.768	1282.5	280.6	1302.5	390.768	4344.37	390.6	4090	--	--	--	--	--	--
280.668	1272.5	280.5	1100	390.668	4320.62	390.5	4073.12	--	--	--	--	--	--
280.568	1322.5	280.4	877.5	390.568	4324.37	390.4	4056.87	--	--	--	--	--	--
280.468	1302.5	280.3	752.5	390.468	4291.87	390.3	4050	--	--	--	--	--	--
280.368	1302.5	280.2	687.5	390.368	4258.12	390.2	4056.25	--	--	--	--	--	--
280.268	1272.5	280.1	635	390.268	4240.62	390.1	4018.12	--	--	--	--	--	--
280.168	1317.5	280	587.5	390.168	4277.5	390	3971.87	--	--	--	--	--	--

## Sheet: Figure S16A
Displacement (mm)	Force/width (N/m)-Moist 37 oC	Displacement (mm)	Force/width (N/m)-Dry 37 oC
0	-0.57143	0	0
0	-0.28571	0	-0.28571
0	-0.57143	0	-0.28571
0	-0.28571	0	0
0	-0.28571	0	0
0	-0.57143	0	0
0	-0.57143	0	0
0	-0.28571	0	0
0	-0.28571	0	0
0	-0.28571	0	0
0	-0.57143	0	-0.28571
0	-0.28571	0	0
0	-0.57143	0	-0.28571
0	-0.57143	0	-0.28571
0	-0.28571	0	0
0	-0.28571	0	-0.28571
0.02	0	0	-0.28571
0.02	0	0	0
0.04	0	0	0
0.04	0	0	0
0.06	0	0	0
0.06	0	0	0
0.1	0	0	0
0.1	0.28571	0	0
0.12	0.28571	0	0
0.12	0.28571	0	0
0.14	0.28571	0	0
0.14	0.28571	0	0
0.16	0.57143	0	0
0.16	0.28571	0.02	0.28571
0.2	0.57143	0.02	0.57143
0.2	0.28571	0.04	0.28571
0.22	0.57143	0.04	0.57143
0.22	0.57143	0.06	0.28571
0.24	0.85714	0.06	0.57143
0.24	0.57143	0.1	0.28571
0.26	0.85714	0.1	0.57143
0.26	0.85714	0.12	0.57143
0.3	0.85714	0.12	0.57143
0.3	0.85714	0.14	0.57143
0.32	1.14286	0.14	0.85714
0.32	0.85714	0.16	0.57143
0.34	0.85714	0.16	0.85714
0.34	0.85714	0.2	0.57143
0.38	1.14286	0.2	0.85714
0.4	1.14286	0.22	1.14286
0.4	1.14286	0.22	0.85714
0.4	1.42857	0.24	0.85714
0.42	1.42857	0.24	0.85714
0.44	1.42857	0.26	0.85714
0.44	1.42857	0.26	0.85714
0.44	1.42857	0.3	1.14286
0.48	1.42857	0.3	0.85714
0.5	1.42857	0.3	0.85714
0.5	1.42857	0.32	0.85714
0.5	1.71429	0.32	0.85714
0.52	1.42857	0.34	1.14286
0.52	1.42857	0.34	0.85714
0.54	1.71429	0.38	0.85714
0.54	1.71429	0.4	0.85714
0.58	1.42857	0.4	1.14286
0.58	1.71429	0.4	0.85714
0.6	1.71429	0.42	1.14286
0.6	1.71429	0.44	1.14286
0.62	1.71429	0.44	1.42857
0.62	1.71429	0.44	1.42857
0.62	2	0.48	1.14286
0.66	1.71429	0.5	1.42857
0.68	1.71429	0.5	1.14286
0.68	1.71429	0.5	1.14286
0.7	2	0.52	1.42857
0.7	2	0.54	1.42857
0.72	2	0.54	1.14286
0.72	2	0.54	1.42857
0.76	2	0.58	1.14286
0.76	2.28571	0.58	1.42857
0.78	2.28571	0.6	1.71429
0.78	2	0.6	1.42857
0.8	2	0.62	1.42857
0.8	2.28571	0.62	1.42857
0.82	2.28571	0.62	1.71429
0.82	2	0.66	1.42857
0.86	2.28571	0.68	1.42857
0.86	2.28571	0.68	1.42857
0.88	2.57143	0.68	1.71429
0.88	2.28571	0.7	1.71429
0.9	2.28571	0.72	1.71429
0.9	2.57143	0.72	1.71429
0.92	2.57143	0.72	1.71429
0.92	2.28571	0.76	1.42857
0.96	2.28571	0.78	1.71429
0.96	2.28571	0.78	1.71429
0.96	2.57143	0.78	1.42857
0.98	2.85714	0.8	1.42857
0.98	2.57143	0.8	1.71429
1	2.85714	0.82	1.71429
1	2.57143	0.82	1.71429
1.04	2.57143	0.86	1.71429
1.04	2.85714	0.86	1.71429
1.06	2.57143	0.88	1.71429
1.06	2.85714	0.88	1.71429
1.08	3.14286	0.9	1.71429
1.1	3.14286	0.9	1.71429
1.1	2.85714	0.92	1.71429
1.1	2.85714	0.92	1.71429
1.14	2.85714	0.96	1.71429
1.16	2.85714	0.96	1.71429
1.16	3.14286	0.96	2
1.16	2.85714	0.98	1.71429
1.18	3.42857	1	2
1.2	3.42857	1	2
1.2	3.14286	1	2
1.2	3.14286	1.04	2
1.24	3.14286	1.06	2
1.24	3.42857	1.06	1.71429
1.26	3.42857	1.06	1.71429
1.26	3.14286	1.08	1.71429
1.28	3.42857	1.1	1.71429
1.28	3.14286	1.1	2
1.28	3.14286	1.1	2
1.32	3.42857	1.14	1.71429
1.34	3.42857	1.16	2
1.34	3.42857	1.16	1.71429
1.34	3.42857	1.18	2
1.36	3.42857	1.18	2
1.38	3.42857	1.2	2
1.38	3.71429	1.2	2.28571
1.38	3.71429	1.24	2.28571
1.42	3.71429	1.24	2.28571
1.42	3.71429	1.26	2
1.44	4	1.26	2
1.44	4	1.26	2
1.46	3.71429	1.28	2
1.46	3.71429	1.28	2
1.48	4	1.32	2.28571
1.48	4	1.32	2.28571
1.52	4	1.34	2.28571
1.52	4	1.34	2
1.54	4	1.36	2.28571
1.54	4	1.36	2.28571
1.56	4	1.38	2
1.56	4	1.38	2
1.56	4	1.42	2
1.6	4.28571	1.42	2.28571
1.62	4.28571	1.44	2.28571
1.62	4.28571	1.44	2
1.62	4.28571	1.44	2.28571
1.64	4.28571	1.46	2.28571
1.66	4.57143	1.48	2
1.66	4.57143	1.48	2.28571
1.66	4.57143	1.52	2.28571
1.7	4.57143	1.52	2.28571
1.72	4.57143	1.54	2.28571
1.72	4.85714	1.54	2.28571
1.72	4.57143	1.56	2.28571
1.74	4.57143	1.56	2.28571
1.76	4.85714	1.56	2
1.76	5.14286	1.6	2.28571
1.76	4.85714	1.62	2
1.8	4.85714	1.62	2
1.82	4.85714	1.62	2.28571
1.82	4.85714	1.64	2.28571
1.84	4.85714	1.66	2.28571
1.84	5.14286	1.66	2.28571
1.86	4.85714	1.66	2.28571
1.86	4.85714	1.7	2.28571
1.9	5.14286	1.72	2.28571
1.9	5.14286	1.72	2.28571
1.9	5.14286	1.72	2.28571
1.92	5.14286	1.74	2.57143
1.94	5.42857	1.76	2.28571
1.94	5.42857	1.76	2.28571
1.94	5.42857	1.76	2.28571
1.98	5.71429	1.8	2.28571
1.98	5.42857	1.82	2.28571
2	5.42857	1.82	2.57143
2	5.71429	1.82	2.28571
2.02	5.71429	1.84	2.28571
2.02	5.71429	1.86	2.57143
2.04	5.42857	1.86	2.28571
2.04	5.42857	1.9	2.57143
2.08	5.71429	1.9	2.85714
2.08	5.71429	1.92	2.57143
2.1	5.71429	1.92	2.57143
2.1	5.71429	1.94	2.57143
2.1	6	1.94	2.28571
2.12	6	1.98	2.57143
2.14	5.71429	1.98	2.57143
2.14	6	2	2.57143
2.18	6.28571	2	2.57143
2.18	6.28571	2	2.57143
2.2	6	2.02	2.57143
2.2	6.28571	2.04	2.57143
2.22	6	2.04	2.57143
2.22	6.28571	2.04	2.57143
2.22	6.28571	2.08	2.85714
2.26	6.28571	2.1	2.57143
2.28	6.28571	2.1	2.28571
2.28	6.57143	2.1	2.57143
2.28	6.28571	2.12	2.57143
2.3	6.57143	2.14	2.28571
2.32	6.57143	2.14	2.57143
2.32	6.57143	2.14	2.57143
2.32	6.57143	2.18	2.57143
2.36	6.85714	2.2	2.57143
2.38	6.85714	2.2	2.57143
2.38	6.85714	2.2	2.57143
2.38	6.85714	2.22	2.57143
2.4	7.14286	2.22	2.85714
2.42	6.85714	2.26	2.85714
2.42	6.85714	2.26	2.57143
2.42	7.14286	2.28	2.57143
2.46	7.14286	2.28	2.85714
2.48	7.14286	2.3	2.85714
2.48	7.14286	2.3	2.57143
2.48	7.14286	2.32	2.85714
2.5	7.14286	2.32	2.85714
2.52	7.42857	2.36	2.85714
2.52	7.42857	2.36	2.57143
2.56	7.42857	2.38	2.57143
2.56	7.14286	2.38	2.85714
2.56	7.42857	2.38	2.85714
2.58	7.42857	2.4	2.85714
2.6	7.42857	2.42	2.85714
2.6	7.42857	2.42	2.85714
2.64	8	2.42	2.85714
2.64	7.71429	2.46	2.85714
2.66	7.71429	2.48	2.85714
2.66	7.71429	2.48	2.85714
2.66	8	2.48	2.85714
2.68	8	2.5	2.85714
2.7	8	2.52	2.57143
2.7	8	2.52	2.85714
2.7	8	2.52	2.85714
2.74	8	2.56	2.85714
2.76	8.28571	2.56	2.85714
2.76	8.57143	2.58	2.85714
2.76	8.28571	2.58	2.85714
2.78	8	2.6	2.85714
2.8	8.57143	2.6	2.85714
2.8	8.28571	2.64	2.85714
2.8	8.28571	2.66	2.85714
2.84	8.28571	2.66	2.85714
2.84	8.28571	2.66	3.14286
2.86	8.57143	2.68	2.85714
2.86	8.28571	2.7	2.85714
2.88	8.57143	2.7	2.85714
2.88	8.57143	2.7	2.85714
2.92	8.85714	2.74	3.14286
2.92	8.57143	2.74	2.85714
2.94	8.85714	2.76	3.14286
2.94	8.85714	2.76	3.14286
2.96	9.14286	2.78	2.85714
2.96	8.85714	2.78	2.85714
2.98	9.14286	2.8	3.42857
2.98	9.14286	2.8	2.85714
3.02	9.42857	2.8	3.14286
3.02	9.14286	2.84	3.14286
3.04	9.14286	2.84	2.85714
3.04	9.14286	2.86	2.85714
3.06	9.42857	2.86	3.14286
3.06	9.42857	2.88	3.14286
3.08	9.42857	2.88	2.85714
3.08	9.42857	2.92	2.85714
3.12	9.42857	2.92	4
3.12	9.42857	2.94	3.42857
3.14	9.42857	2.94	2.85714
3.14	9.71429	2.96	2.85714
3.14	9.71429	2.96	2.85714
3.16	9.42857	2.98	2.85714
3.16	9.71429	2.98	3.14286
3.2	9.71429	3.02	3.14286
3.2	9.71429	3.02	3.42857
3.22	10	3.04	3.14286
3.22	9.71429	3.04	2.85714
3.24	10	3.06	3.14286
3.24	10	3.06	3.14286
3.26	10	3.08	2.85714
3.26	10	3.08	2.85714
3.3	10.2857	3.12	2.85714
3.32	10	3.12	2.85714
3.32	10.2857	3.14	3.14286
3.32	10	3.14	3.14286
3.34	10.5714	3.16	3.42857
3.36	10.5714	3.16	3.14286
3.36	10.5714	3.16	3.14286
3.36	10.2857	3.2	2.85714
3.4	10.5714	3.22	2.85714
3.4	10.5714	3.22	2.85714
3.42	10.5714	3.22	3.14286
3.42	10.8571	3.24	3.14286
3.44	10.8571	3.24	3.14286
3.44	10.5714	3.26	3.14286
3.46	10.5714	3.26	3.42857
3.46	10.8571	3.3	3.14286
3.46	10.8571	3.3	2.85714
3.5	11.1429	3.32	2.85714
3.5	11.1429	3.32	3.42857
3.52	11.1429	3.34	3.14286
3.52	11.1429	3.36	3.42857
3.54	11.1429	3.36	3.42857
3.54	11.1429	3.36	3.14286
3.58	11.1429	3.4	3.14286
3.58	11.1429	3.42	3.42857
3.6	11.4286	3.42	3.42857
3.6	11.4286	3.42	3.42857
3.62	11.1429	3.44	3.42857
3.62	11.1429	3.46	3.42857
3.64	11.4286	3.46	3.42857
3.64	11.1429	3.46	3.14286
3.68	11.1429	3.5	3.42857
3.68	10.8571	3.5	3.42857
3.7	10.8571	3.52	3.42857
3.7	10.5714	3.52	3.42857
3.72	12	3.54	3.42857
3.72	12.2857	3.54	3.14286
3.74	12.5714	3.58	3.71429
3.74	12	3.58	3.42857
3.78	12	3.6	3.42857
3.78	11.7143	3.6	3.42857
3.8	11.7143	3.62	3.71429
3.8	11.7143	3.62	3.42857
3.82	12	3.64	3.14286
3.82	12	3.64	3.42857
3.82	12	3.68	3.42857
3.86	12	3.68	3.42857
3.88	12.2857	3.7	3.42857
3.88	12.5714	3.7	3.42857
3.88	12.2857	3.72	3.42857
3.9	12.2857	3.72	3.42857
3.92	12.5714	3.74	3.42857
3.92	12.2857	3.74	3.42857
3.92	12.5714	3.78	3.42857
3.96	12.5714	3.78	3.42857
3.98	12.5714	3.8	3.42857
3.98	12.5714	3.8	3.42857
3.98	12.5714	3.82	3.14286
4	12.8571	3.82	3.42857
4.02	12.8571	3.82	3.42857
4.02	12.8571	3.86	3.71429
4.02	12.8571	3.88	3.42857
4.06	12.8571	3.88	3.71429
4.08	13.1429	3.88	3.42857
4.08	13.1429	3.9	3.42857
4.1	13.1429	3.92	3.42857
4.1	12.8571	3.92	3.14286
4.1	12.8571	3.92	3.14286
4.14	12.8571	3.96	3.42857
4.14	12.8571	3.98	3.42857
4.16	13.1429	3.98	3.42857
4.16	13.4286	3.98	3.42857
4.18	13.7143	4	3.42857
4.18	13.4286	4.02	3.42857
4.2	14.2857	4.02	3.71429
4.2	14.2857	4.06	4
4.24	13.7143	4.06	4
4.24	13.1429	4.08	4
4.26	13.4286	4.08	3.71429
4.26	13.7143	4.1	4
4.28	13.7143	4.1	3.71429
4.28	14	4.14	3.42857
4.3	14	4.14	3.71429
4.3	13.7143	4.16	3.71429
4.34	14.2857	4.16	3.71429
4.34	14.2857	4.18	3.71429
4.36	14	4.18	3.71429
4.36	14	4.2	3.71429
4.38	14	4.2	4
4.38	14.2857	4.24	4
4.4	14.2857	4.24	3.71429
4.4	14.2857	4.26	3.71429
4.44	14.2857	4.26	3.71429
4.44	14.2857	4.26	3.71429
4.44	14.5714	4.28	3.71429
4.46	14.5714	4.3	3.71429
4.48	14.2857	4.3	3.71429
4.48	14.5714	4.3	4
4.48	14.8571	4.34	3.71429
4.52	15.1429	4.34	4
4.54	14.8571	4.36	4
4.54	14.8571	4.36	4
4.54	15.1429	4.38	3.71429
4.56	15.1429	4.38	3.71429
4.58	14.8571	4.4	4
4.58	14.8571	4.4	3.71429
4.58	15.1429	4.44	3.71429
4.62	15.1429	4.44	3.71429
4.64	15.1429	4.44	3.71429
4.64	15.1429	4.46	3.71429
4.64	15.4286	4.48	3.71429
4.66	15.1429	4.48	3.71429
4.68	15.4286	4.48	4
4.68	15.4286	4.52	4
4.68	15.4286	4.54	4
4.72	15.7143	4.54	3.71429
4.74	16	4.54	3.71429
4.74	15.7143	4.56	4
4.76	15.7143	4.58	4
4.76	15.7143	4.58	4.28571
4.8	15.7143	4.58	3.71429
4.8	15.7143	4.62	3.71429
4.82	15.7143	4.64	4
4.82	15.7143	4.64	3.71429
4.84	16	4.64	3.71429
4.84	16	4.66	3.71429
4.86	16	4.66	4
4.86	16	4.68	3.71429
4.9	16	4.68	3.71429
4.9	16	4.72	3.71429
4.92	16	4.72	4
4.92	16.2857	4.74	4
4.92	16.5714	4.74	4
4.94	16.2857	4.76	4
4.96	16	4.76	4
4.96	16.2857	4.76	4.28571
4.96	16.5714	4.8	4
5	16.5714	4.82	4
5	16.5714	4.82	4
5.02	16.5714	4.84	4
5.02	16.2857	4.84	3.71429
5.04	16.2857	4.86	3.71429
5.04	16	4.86	4
5.06	16.5714	4.9	4.28571
5.06	16.5714	4.9	4
5.1	16.8571	4.92	4
5.1	16.8571	4.92	4
5.1	17.1429	4.92	4
5.12	16.5714	4.94	4.28571
5.14	17.1429	4.96	4
5.14	17.1429	4.96	4.28571
5.14	17.1429	4.96	4.28571
5.18	17.1429	5	4.28571
5.2	17.1429	5	4.28571
5.2	17.4286	5.02	4.28571
5.2	17.1429	5.02	4.28571
5.22	17.1429	5.04	4.28571
5.24	17.4286	5.04	4
5.24	17.4286	5.06	4
5.24	17.4286	5.06	4.28571
5.28	17.4286	5.1	4
5.3	17.4286	5.1	4
5.3	17.4286	5.1	4.28571
5.3	17.4286	5.12	4.28571
5.32	17.4286	5.14	4
5.34	17.7143	5.14	4.28571
5.34	18	5.18	4
5.34	17.7143	5.18	4.28571
5.38	17.7143	5.2	4
5.38	17.7143	5.2	4.28571
5.38	18	5.22	4.28571
5.4	18	5.22	4.28571
5.42	18.2857	5.24	4.28571
5.42	18	5.24	4.28571
5.42	18.2857	5.24	4.28571
5.46	18	5.28	4.28571
5.48	18.2857	5.3	4.28571
5.48	18.2857	5.3	4
5.5	18.2857	5.3	4.28571
5.5	18.2857	5.32	4.28571
5.52	18.5714	5.34	4.28571
5.52	18.5714	5.34	4
5.56	18.2857	5.34	4.57143
5.56	18.5714	5.38	4.28571
5.58	18.8571	5.4	4.28571
5.58	18.8571	5.4	4.28571
5.58	18.5714	5.42	4.28571
5.6	18.5714	5.42	4.57143
5.62	18.5714	5.42	4.28571
5.62	18.8571	5.46	4
5.62	18.8571	5.46	4.57143
5.66	18.8571	5.48	4.28571
5.66	19.1429	5.48	4.28571
5.68	19.1429	5.5	4.28571
5.68	19.1429	5.5	4.28571
5.7	19.1429	5.52	4.28571
5.7	19.1429	5.52	4.57143
5.74	19.4286	5.56	4.28571
5.74	19.1429	5.58	4.85714
5.76	19.4286	5.58	4.85714
5.76	19.4286	5.6	4
5.78	19.4286	5.6	4.85714
5.78	19.4286	5.62	4.57143
5.8	19.7143	5.62	4.57143
5.8	19.4286	5.66	4.28571
5.84	19.4286	5.66	4.28571
5.84	19.4286	5.68	4.28571
5.86	19.7143	5.68	4.57143
5.86	19.7143	5.7	4.28571
5.88	19.7143	5.7	4.28571
5.88	20	5.7	4.57143
5.9	19.7143	5.74	4.57143
5.9	19.7143	5.74	4.28571
5.9	19.7143	5.76	4.57143
5.94	20	5.76	4.85714
5.96	20	5.78	4.85714
5.96	20	5.78	4.28571
5.96	20	5.8	4.57143
5.98	20	5.8	4.57143
6	20.2857	5.84	4.85714
6	20.5714	5.84	4.57143
6	20	5.86	4.85714
6.04	19.7143	5.86	4.28571
6.04	19.7143	5.88	4.28571
6.06	20	5.88	4.57143
6.06	20	5.9	4.85714
6.08	20	5.9	4.57143
6.08	20	5.94	4.57143
6.12	20	5.94	4.57143
6.12	20	5.96	4.57143
6.14	20	5.96	4.57143
6.14	20	5.98	4.57143
6.16	20	6	4.57143
6.16	20	6	4.57143
6.18	20.2857	6	4.85714
6.18	20	6.04	4.85714
6.22	20.2857	6.04	4.85714
6.24	20.2857	6.06	4.57143
6.24	20	6.06	4.85714
6.26	20.2857	6.08	4.57143
6.26	20.2857	6.08	4.57143
6.28	20.5714	6.12	4.57143
6.28	20.5714	6.12	4.85714
6.32	20.2857	6.14	4.57143
6.32	20.2857	6.14	4.85714
6.34	20.5714	6.16	4.57143
6.34	20.5714	6.16	4.85714
6.36	20.5714	6.18	4.57143
6.36	20.5714	6.18	4.85714
6.36	20.5714	6.22	4.85714
6.4	20.5714	6.22	4.85714
6.4	20.8571	6.24	4.85714
6.42	20.8571	6.24	4.85714
6.42	20.8571	6.26	4.85714
6.44	20.8571	6.26	4.57143
6.44	20.8571	6.28	4.85714
6.46	21.1429	6.28	4.85714
6.46	20.8571	6.32	4.85714
6.5	21.1429	6.32	4.85714
6.5	21.1429	6.34	4.85714
6.52	21.1429	6.34	4.85714
6.52	20.8571	6.36	5.14286
6.54	21.1429	6.36	4.85714
6.54	21.1429	6.36	4.85714
6.56	21.1429	6.4	4.85714
6.56	21.1429	6.42	4.85714
6.6	21.1429	6.42	4.85714
6.6	21.1429	6.42	4.85714
6.62	21.1429	6.44	4.57143
6.62	21.1429	6.44	4.85714
6.64	21.4286	6.46	4.85714
6.64	21.4286	6.46	4.85714
6.64	21.1429	6.5	4.85714
6.68	21.4286	6.5	4.85714
6.7	21.4286	6.52	4.85714
6.7	21.4286	6.52	4.85714
6.72	21.7143	6.54	4.85714
6.72	21.4286	6.54	4.85714
6.74	21.7143	6.56	4.85714
6.74	22	6.56	4.85714
6.78	22	6.6	4.85714
6.78	21.7143	6.6	4.85714
6.8	21.7143	6.62	4.85714
6.8	21.7143	6.62	4.85714
6.82	21.7143	6.64	5.14286
6.82	21.7143	6.64	4.85714
6.84	21.7143	6.64	4.85714
6.84	22	6.68	4.85714
6.88	22	6.68	4.85714
6.88	21.7143	6.7	4.57143
6.9	21.7143	6.7	4.85714
6.9	22	6.72	5.14286
6.92	22	6.72	5.14286
6.92	22	6.74	4.85714
6.94	22	6.74	4.85714
6.94	22	6.78	5.14286
6.98	22	6.78	5.14286
6.98	21.7143	6.8	4.85714
7	22	6.8	5.14286
7	22.2857	6.82	4.85714
7.02	22	6.82	5.14286
7.02	22	6.84	5.14286
7.02	22	6.84	4.85714
7.06	22	6.88	4.85714
7.08	22.2857	6.88	4.85714
7.08	22	6.9	5.14286
7.08	22.2857	6.9	4.85714
7.1	22.2857	6.9	4.85714
7.1	22	6.94	4.85714
7.12	22.2857	6.94	5.14286
7.12	22.2857	6.94	4.85714
7.16	22	6.94	5.14286
7.16	22.2857	6.98	5.14286
7.18	22.2857	6.98	5.14286
7.18	22.2857	7	5.14286
7.2	22.2857	7.02	5.14286
7.2	22.2857	7.02	5.14286
7.22	22.2857	7.02	5.14286
7.22	22.2857	7.06	5.14286
7.26	22	7.08	4.85714
7.26	22	7.08	5.14286
7.28	22.2857	7.1	5.14286
7.28	22.2857	7.1	4.85714
7.3	22.2857	7.12	5.14286
7.3	22.5714	7.12	5.14286
7.3	22.5714	7.12	5.14286
7.34	22.5714	7.16	5.14286
7.36	22.5714	7.18	5.42857
7.36	22.5714	7.18	5.14286
7.36	22.5714	7.18	5.42857
7.38	22.5714	7.2	5.14286
7.38	22.5714	7.22	5.42857
7.4	22.5714	7.22	5.14286
7.4	22.5714	7.26	5.42857
7.44	22.5714	7.26	5.14286
7.44	22.5714	7.26	5.14286
7.46	22.2857	7.28	5.14286
7.46	22	7.28	5.14286
7.48	22.5714	7.3	5.14286
7.48	22.5714	7.3	5.14286
7.5	22.5714	7.34	5.42857
7.5	22.5714	7.34	5.14286
7.54	22.5714	7.36	5.14286
7.54	22.8571	7.36	5.14286
7.56	22.8571	7.36	5.14286
7.56	22.8571	7.38	5.14286
7.56	22.5714	7.4	5.14286
7.58	22.8571	7.4	5.14286
7.6	22.8571	7.4	5.14286
7.6	22.8571	7.44	5.14286
7.6	22.8571	7.46	5.14286
7.64	22.8571	7.46	5.42857
7.64	23.1429	7.48	5.14286
7.66	23.1429	7.48	5.14286
7.68	22.8571	7.5	5.14286
7.68	23.1429	7.5	5.14286
7.68	22.8571	7.56	5.42857
7.72	22.8571	7.56	5.14286
7.74	22.8571	7.58	5.14286
7.74	22.8571	7.58	5.42857
7.74	22.8571	7.6	5.42857
7.76	23.1429	7.6	5.14286
7.78	23.1429	7.64	5.42857
7.78	22.8571	7.64	5.42857
7.78	22.8571	7.68	5.42857
7.82	22.8571	7.68	5.42857
7.84	22.8571	7.72	5.42857
7.84	22.8571	7.72	5.42857
7.84	22.5714	7.74	5.42857
7.86	23.1429	7.74	5.42857
7.86	22.8571	7.76	5.42857
7.88	22.8571	7.76	5.42857
7.88	22.8571	7.78	5.42857
7.92	22.8571	7.78	5.42857
7.92	22.8571	7.82	5.42857
7.92	22.8571	7.82	5.42857
7.94	22.5714	7.84	5.42857
7.96	22.8571	7.84	5.42857
7.96	22.8571	7.86	5.42857
7.96	22.5714	7.86	5.42857
8	22.2857	7.88	5.42857
8.02	22.5714	7.88	5.42857
8.02	22.5714	7.88	5.71429
8.02	22.5714	7.92	5.42857
8.04	22.5714	7.92	5.42857
8.06	22.5714	7.94	5.42857
8.06	22.8571	7.94	5.42857
8.06	22.5714	7.96	5.71429
8.1	22.2857	7.96	5.42857
8.12	22.2857	8	5.42857
8.12	22.5714	8	5.42857
8.12	22.2857	8.02	5.71429
8.14	22.2857	8.02	5.42857
8.16	22.2857	8.04	5.71429
8.16	22.2857	8.04	5.42857
8.16	22.2857	8.06	5.42857
8.2	22.2857	8.06	5.71429
8.22	22.5714	8.1	5.42857
8.22	22.2857	8.1	5.42857
8.22	22	8.12	5.42857
8.24	22	8.12	5.71429
8.24	22.2857	8.14	5.42857
8.28	22.2857	8.16	5.42857
8.28	22.2857	8.16	5.71429
8.3	22.2857	8.2	5.71429
8.3	22.2857	8.2	5.42857
8.32	22.2857	8.22	5.71429
8.34	22	8.22	5.71429
8.34	22.2857	8.24	5.71429
8.34	22.2857	8.24	5.42857
8.38	22.2857	8.28	5.71429
8.4	22	8.28	5.71429
8.4	22	8.3	5.71429
8.4	22.2857	8.3	5.71429
8.42	22	8.32	5.71429
8.44	22	8.32	5.71429
8.44	22	8.34	5.71429
8.48	22	8.34	6
8.48	22	8.34	5.71429
8.5	22	8.38	5.71429
8.5	22	8.4	5.71429
8.52	22	8.4	5.71429
8.52	21.7143	8.42	5.71429
8.54	22	8.42	6
8.54	22	8.44	5.71429
8.54	22	8.44	5.71429
8.58	22	8.44	6
8.58	21.7143	8.5	6
8.6	21.7143	8.5	5.42857
8.6	21.7143	8.5	5.71429
8.62	21.7143	8.52	5.71429
8.62	21.4286	8.52	5.71429
8.66	21.4286	8.54	5.71429
8.66	21.7143	8.54	5.71429
8.68	21.7143	8.58	5.71429
8.68	21.7143	8.58	6
8.7	21.4286	8.58	6
8.7	21.7143	8.6	5.71429
8.72	21.4286	8.62	5.71429
8.72	21.4286	8.66	6
8.76	21.7143	8.66	5.71429
8.76	21.7143	8.68	5.71429
8.78	21.7143	8.68	5.71429
8.78	21.4286	8.7	6
8.8	21.4286	8.7	5.71429
8.8	21.4286	8.72	6
8.82	21.4286	8.72	6
8.82	21.4286	8.72	6
8.86	21.4286	8.76	5.71429
8.86	21.4286	8.76	6
8.88	21.4286	8.78	6
8.88	21.4286	8.78	5.71429
8.9	21.7143	8.78	5.71429
8.9	21.4286	8.82	5.71429
8.94	21.4286	8.82	6
8.94	21.4286	8.82	6
8.96	21.4286	8.82	6
8.96	21.4286	8.86	6
8.96	21.4286	8.86	5.71429
8.98	21.4286	8.88	5.71429
9	21.4286	8.9	6
9	21.1429	8.9	6
9	21.1429	8.9	6
9.04	21.4286	8.94	6
9.06	21.1429	8.96	5.71429
9.06	21.4286	8.96	6
9.06	21.4286	8.96	6
9.08	21.4286	8.98	6
9.1	21.1429	8.98	6
9.1	21.1429	9	6
9.1	20.8571	9	6
9.14	20.8571	9.04	6.28571
9.16	20.8571	9.04	5.71429
9.16	21.1429	9.06	6
9.18	20.8571	9.08	6
9.18	20.8571	9.1	6
9.18	21.1429	9.1	5.71429
9.22	21.1429	9.14	5.71429
9.24	20.5714	9.16	5.71429
9.24	20.5714	9.16	6
9.24	20.8571	9.18	6
9.26	21.1429	9.18	6.28571
9.26	20.8571	9.18	6
9.28	20.5714	9.22	6
9.28	20.8571	9.24	6.28571
9.32	20.8571	9.24	6.28571
9.32	20.5714	9.26	6.28571
9.34	20.5714	9.26	6.57143
9.34	20.5714	9.28	6.28571
9.36	20.5714	9.28	5.71429
9.36	20.5714	9.32	6.28571
9.38	20.2857	9.32	6
9.38	20.5714	9.34	6.28571
9.38	20.5714	9.34	6
9.42	20.8571	9.36	6
9.44	20.5714	9.36	6
9.44	20.5714	9.36	6
9.44	20.5714	9.38	6
9.46	20.5714	9.38	6
9.48	20.5714	9.42	6
9.48	20.8571	9.44	6.57143
9.48	20.5714	9.44	6
9.52	20.5714	9.46	6.28571
9.52	20.5714	9.46	6
9.54	20.5714	9.48	6
9.54	20.5714	9.48	6
9.56	20.5714	9.52	6.57143
9.56	20.8571	9.52	6
9.6	20.8571	9.54	6.28571
9.6	20.5714	9.54	6
9.62	20.5714	9.56	6.28571
9.62	20.5714	9.56	6
9.64	20.5714	9.6	6.28571
9.64	20.8571	9.6	6.28571
9.66	20.5714	9.62	6
9.66	20.5714	9.64	6
9.7	20.8571	9.66	6
9.7	20.5714	9.66	6.28571
9.72	20.5714	9.66	6.28571
9.72	20.5714	9.7	6.28571
9.74	20.8571	9.7	6.28571
9.74	20.8571	9.72	6.57143
9.76	20.8571	9.74	6.28571
9.76	20.5714	9.74	6.28571
9.8	20.8571	9.76	6.28571
9.8	20.8571	9.76	6.28571
9.82	20.5714	9.76	6
9.82	20.5714	9.8	6.85714
9.84	21.1429	9.8	6.28571
9.84	21.1429	9.82	6
9.84	20.5714	9.84	6.28571
9.88	20.8571	9.84	6.57143
9.9	20.8571	9.84	6.28571
9.9	20.8571	9.88	6.57143
9.92	20.8571	9.9	6.28571
9.92	20.8571	9.9	6.57143
9.94	21.1429	9.92	6
9.94	20.8571	9.92	6.57143
9.94	20.8571	9.94	6.57143
9.98	21.1429	9.94	6.57143
10	21.1429	9.98	6.28571
10	20.5714	9.98	6.57143
10	20.8571	10	6.28571
10.02	20.8571	10.02	6.28571
10.02	20.8571	10.02	6
10.04	20.8571	10.04	6
10.04	20.8571	10.08	6.57143
10.08	20.8571	10.08	6.28571
10.08	20.8571	10.1	6.28571
10.1	20.5714	10.1	6.57143
10.1	21.1429	10.12	6.57143
10.12	21.1429	10.12	6.28571
10.12	21.1429	10.14	6.57143
10.14	20.8571	10.14	6.57143
10.14	21.1429	10.18	6
10.18	20.8571	10.18	6.57143
10.18	20.8571	10.18	6.85714
10.18	20.8571	10.2	6.28571
10.2	21.1429	10.22	6.57143
10.22	21.1429	10.22	6.57143
10.22	21.1429	10.22	6.28571
10.26	20.8571	10.26	6.57143
10.26	21.1429	10.28	6.28571
10.28	21.1429	10.28	6.28571
10.28	21.1429	10.28	6.28571
10.3	21.1429	10.3	5.71429
10.3	21.1429	10.32	4.85714
10.32	21.4286	10.32	6
10.32	21.1429	10.32	4.85714
10.36	21.1429	10.36	4.57143
10.36	21.1429	10.38	4.85714
10.38	21.4286	10.38	3.71429
10.38	21.1429	10.4	2.57143
10.4	21.1429	10.42	1.71429
10.4	21.1429	10.42	1.71429
10.42	21.1429	10.46	1.71429
10.42	21.1429	10.46	1.42857
10.46	21.1429	10.5	1.42857
10.46	21.1429	10.5	1.42857
10.46	21.4286	10.54	1.42857
10.48	21.4286	10.56	1.14286
10.5	21.1429	10.56	1.42857
10.5	21.1429	10.56	1.42857
10.5	21.1429	10.58	1.14286
10.54	21.1429	10.6	1.14286
10.56	21.1429	10.6	1.42857
10.56	21.4286	10.64	1.14286
10.56	21.4286	10.64	1.42857
10.58	21.4286	10.66	1.42857
10.6	21.4286	10.66	1.14286
10.6	21.4286	10.66	1.14286
10.64	21.4286	10.68	1.14286
10.64	21.4286	10.7	1.42857
10.66	21.7143	10.7	1.14286
10.66	21.4286	10.74	1.14286
10.68	21.4286	10.76	1.14286
10.68	21.1429	10.76	1.14286
10.7	21.4286	10.76	1.14286
10.7	21.7143	10.76	1.14286
10.74	21.4286	10.78	1.14286
10.74	21.4286	10.78	1.14286
10.76	21.4286	10.82	1.14286
10.76	21.4286	10.82	0.85714
10.78	21.1429	10.84	0.85714
10.78	21.4286	10.84	0.57143
10.78	21.4286	10.84	0.57143
10.82	21.4286	10.86	0.57143
10.84	21.4286	10.88	0.57143
10.84	21.4286	10.88	0.57143
10.84	21.4286	10.88	0.57143
10.86	21.4286	10.92	0.57143
10.88	21.4286	10.94	0.28571
10.88	21.4286	10.94	0.57143
10.88	21.1429	10.94	0.57143
10.92	21.4286	10.96	0.57143
10.94	21.7143	10.96	0.28571
10.94	21.4286	10.98	0.57143
10.94	21.1429	10.98	0.57143
10.96	21.4286	11.02	0.28571
10.98	21.4286	11.04	0.28571
10.98	21.4286	11.04	0.57143
10.98	21.1429	11.06	0.28571
11.02	21.4286	11.08	0.28571
11.02	21.4286	11.08	0.57143
11.04	21.1429	11.12	0.28571
11.04	21.1429	11.12	0.57143
11.06	21.4286	11.12	0.28571
11.06	21.4286	11.14	0.57143
11.08	21.1429	11.16	0.57143
11.08	21.4286	11.16	0.57143
11.12	21.4286	11.2	0.28571
11.12	21.4286	11.2	0.57143
11.14	21.1429	11.22	0.57143
11.14	21.1429	11.24	0.57143
11.16	21.1429	11.26	0.28571
11.16	21.4286	11.26	0.28571
11.16	21.1429	11.3	0.57143
11.2	21.1429	11.3	0.57143
11.22	21.1429	11.32	0.28571
11.22	21.1429	11.32	0.57143
11.22	21.1429	11.34	0.28571
11.24	21.4286	11.36	0.28571
11.26	21.1429	11.4	0.57143
11.26	21.4286	11.4	0.57143
11.26	21.1429	11.42	0.57143
11.3	21.4286	11.42	0.57143
11.32	21.4286	11.44	0.57143
11.32	21.1429	11.44	0.28571
11.32	21.1429	11.48	0.28571
11.34	21.1429	11.48	0.28571
11.36	21.1429	11.5	0.28571
11.36	20.8571	11.5	0.57143
11.36	21.1429	11.52	0.57143
11.4	21.4286	11.52	0.57143
11.42	21.1429	11.54	0.57143
11.42	21.1429	11.58	0.57143
11.42	21.1429	11.58	0.57143
11.44	21.1429	11.6	0.57143
11.44	20.8571	11.6	0.57143
11.48	20.8571	11.6	0.28571
11.48	21.4286	11.62	0.28571
11.5	21.4286	11.82	0.57143
11.5	21.1429	11.82	0.57143
11.5	21.1429	11.82	0.57143
11.52	21.1429	11.86	0.57143
11.54	20.8571	11.86	0.85714
11.54	20.8571	11.86	0.28571
11.54	20.5714	11.86	0.57143
11.58	20.8571	11.86	0.85714
11.6	20.5714	11.86	0.57143
11.6	20.8571	11.86	0.57143
11.6	20.8571	11.86	0.28571
11.62	20.5714	11.86	0.85714
11.62	20.5714	11.86	0.57143
11.64	20.5714	11.86	0.28571
11.64	20.2857	11.86	0.57143
11.68	20.5714	11.86	0.57143
11.7	20.5714	11.86	0.57143
11.7	20.2857	11.86	0.57143
11.7	20.2857	11.86	0.28571
11.72	20.2857	11.86	0.57143
11.72	20.2857	11.86	0.85714
11.76	20.2857	11.86	0.57143
11.76	20	11.86	0.57143
11.78	20.2857	11.86	0.57143
11.78	20.5714	11.86	0.28571
11.8	20.2857	11.86	0.57143
11.8	20	11.86	0.28571
11.82	20		--
11.82	20		--
11.86	20		--
11.86	19.7143		--
11.88	20		--
11.88	19.7143		--
11.9	19.7143		--
11.9	19.7143	--	--
11.92	19.7143	--	--
11.92	19.7143	--	--
11.96	19.4286	--	--
11.96	19.7143	--	--
11.98	19.7143	--	--
11.98	19.7143	--	--
12	19.4286	--	--
12	19.7143	--	--
12.02	19.4286	--	--
12.02	19.7143	--	--
12.06	19.7143	--	--
12.06	19.4286	--	--
12.06	19.4286	--	--
12.08	19.4286	--	--
12.1	19.4286	--	--
12.1	18.8571	--	--
12.14	19.1429	--	--
12.14	19.1429	--	--
12.16	19.4286	--	--
12.16	19.4286	--	--
12.18	19.4286	--	--
12.18	19.4286	--	--
12.2	19.4286	--	--
12.2	19.4286	--	--
12.24	19.4286	--	--
12.24	19.1429	--	--
12.26	19.4286	--	--
12.26	19.1429	--	--
12.28	18.8571	--	--
12.28	19.1429	--	--
12.3	19.4286	--	--
12.3	19.1429	--	--
12.3	19.1429	--	--
12.34	19.4286	--	--
12.36	19.4286	--	--
12.36	20	--	--
12.36	19.7143	--	--
12.38	19.4286	--	--
12.38	19.1429	--	--
12.42	18.8571	--	--
12.42	18.8571	--	--
12.44	19.1429	--	--
12.44	19.1429	--	--
12.46	20	--	--
12.46	19.4286	--	--
12.48	19.1429	--	--
12.48	18.8571	--	--
12.52	19.1429	--	--
12.52	18.8571	--	--
12.54	18.8571	--	--
12.54	18.8571	--	--
12.56	19.1429	--	--
12.58	19.1429	--	--
12.58	19.1429	--	--
12.58	18.8571	--	--
12.62	19.1429	--	--
12.64	18.8571	--	--
12.64	18.8571	--	--
12.64	18.8571	--	--
12.66	19.1429	--	--
12.68	19.1429	--	--
12.68	19.1429	--	--
12.68	18.8571	--	--
12.72	18.8571	--	--
12.72	18.8571	--	--
12.74	19.1429	--	--
12.74	19.1429	--	--
12.76	19.1429	--	--
12.76	19.1429	--	--
12.8	19.1429	--	--
12.82	18.8571	--	--
12.82	19.1429	--	--
12.82	19.4286	--	--
12.84	19.1429	--	--
12.86	19.1429	--	--
12.86	18.8571	--	--
12.86	18.8571	--	--
12.9	18.8571	--	--
12.92	18.8571	--	--
12.92	19.1429	--	--
12.92	19.1429	--	--
12.94	18.8571	--	--
12.94	19.1429	--	--
12.96	19.1429	--	--
12.96	18.8571	--	--
13	19.1429	--	--
13	19.1429	--	--
13	19.1429	--	--
13.02	19.1429	--	--
13.04	19.1429	--	--
13.04	18.8571	--	--
13.04	18.8571	--	--
13.08	18.8571	--	--
13.08	19.1429	--	--
13.1	19.1429	--	--
13.1	19.1429	--	--
13.12	19.1429	--	--
13.12	18.8571	--	--
13.14	18.8571	--	--
13.14	19.1429	--	--
13.18	19.1429	--	--
13.18	18.8571	--	--
13.2	18.8571	--	--
13.2	19.1429	--	--
13.22	18.8571	--	--
13.22	18.8571	--	--
13.24	18.8571	--	--
13.24	19.1429	--	--
13.28	19.1429	--	--
13.28	19.1429	--	--
13.3	19.1429	--	--
13.3	19.1429	--	--
13.32	19.1429	--	--
13.32	19.1429	--	--
13.32	19.1429	--	--
13.36	19.1429	--	--
13.38	19.1429	--	--
13.38	19.1429	--	--
13.38	19.1429	--	--
13.4	19.1429	--	--
13.42	19.1429	--	--
13.42	19.1429	--	--
13.42	19.1429	--	--
13.46	19.1429	--	--
13.46	19.1429	--	--
13.48	19.1429	--	--
13.48	19.4286	--	--
13.5	19.1429	--	--
13.5	19.1429	--	--
13.52	18.8571	--	--
13.52	18.8571	--	--
13.56	19.1429	--	--
13.58	19.1429	--	--
13.58	19.1429	--	--
13.58	19.4286	--	--
13.6	18.8571	--	--
13.62	18.8571	--	--
13.62	18.8571	--	--
13.62	19.1429	--	--
13.66	19.1429	--	--
13.66	18.8571	--	--
13.68	19.1429	--	--
13.68	19.4286	--	--
13.7	19.1429	--	--
13.7	18.8571	--	--
13.7	19.4286	--	--
13.74	19.4286	--	--
13.76	18.8571	--	--
13.76	19.1429	--	--
13.76	19.1429	--	--
13.78	19.1429	--	--
13.8	19.1429	--	--
13.8	18.8571	--	--
13.8	18.8571	--	--
13.84	18.8571	--	--
13.86	18.8571	--	--
13.86	18.8571	--	--
13.86	19.1429	--	--
13.88	19.1429	--	--
13.9	19.1429	--	--
13.9	18.8571	--	--
13.9	19.1429	--	--
13.94	19.1429	--	--
13.96	19.1429	--	--
13.96	19.1429	--	--
13.96	19.1429	--	--
13.98	19.1429	--	--
13.98	19.1429	--	--
14.02	19.1429	--	--
14.02	19.1429	--	--
14.04	19.1429	--	--
14.04	19.4286	--	--
14.06	19.1429	--	--
14.06	19.1429	--	--
14.08	19.4286	--	--
14.08	19.1429	--	--
14.12	19.1429	--	--
14.12	19.1429	--	--
14.14	19.1429	--	--
14.14	18.8571	--	--
14.16	18.2857	--	--
14.16	18.2857	--	--
14.18	18.5714	--	--
14.18	18.2857	--	--
14.22	18.2857	--	--
14.22	18.5714	--	--
14.24	18.8571	--	--
14.24	18.5714	--	--
14.26	18.2857	--	--
14.26	18.2857	--	--
14.3	18.5714	--	--
14.3	18.5714	--	--
14.32	18.5714	--	--
14.32	18.8571	--	--
14.34	18.5714	--	--
14.36	18.5714	--	--
14.36	18.5714	--	--
14.36	18.5714	--	--
14.4	18.5714	--	--
14.4	18.8571	--	--
14.42	18.8571	--	--
14.42	18.5714	--	--
14.44	18.8571	--	--
14.44	18.5714	--	--
14.46	18.8571	--	--
14.46	18.8571	--	--
14.5	18.8571	--	--
14.5	18.8571	--	--
14.52	18.5714	--	--
14.52	18.5714	--	--
14.54	18.5714	--	--
14.54	18.5714	--	--
14.56	18.8571	--	--
14.56	19.1429	--	--
14.6	18.8571	--	--
14.6	18.8571	--	--
14.6	18.8571	--	--
14.62	18.8571	--	--
14.64	18.8571	--	--
14.64	18.8571	--	--
14.64	18.8571	--	--
14.68	19.1429	--	--
14.7	18.8571	--	--
14.7	18.8571	--	--
14.72	18.5714	--	--
14.72	18.8571	--	--
14.74	18.5714	--	--
14.74	18.8571	--	--
14.78	18.8571	--	--
14.78	18.8571	--	--
14.8	18.8571	--	--
14.8	18.5714	--	--
14.82	18.8571	--	--
14.82	18.8571	--	--
14.84	18.8571	--	--
14.84	18.5714	--	--
14.84	18.8571	--	--
14.88	18.8571	--	--
14.9	18.8571	--	--
14.9	18.5714	--	--
14.9	18.5714	--	--
14.92	18.8571	--	--
14.92	18.8571	--	--
14.96	18.5714	--	--
14.96	18.8571	--	--
14.98	18.5714	--	--
14.98	18.8571	--	--
15	18.8571	--	--
15	18.8571	--	--
15.02	18.8571	--	--
15.02	18.8571	--	--
15.06	18.8571	--	--
15.08	18.8571	--	--
15.08	18.8571	--	--
15.08	18.8571	--	--
15.1	18.8571	--	--
15.1	18.8571	--	--
15.12	18.8571	--	--
15.12	18.8571	--	--
15.16	18.8571	--	--
15.18	18.8571	--	--
15.18	19.1429	--	--
15.18	18.8571	--	--
15.2	18.8571	--	--
15.2	18.8571	--	--
15.22	18.8571	--	--
15.22	18.8571	--	--
15.26	18.8571	--	--
15.26	19.1429	--	--
15.26	19.4286	--	--
15.28	18.8571	--	--
15.28	19.1429	--	--
15.3	19.1429	--	--
15.3	18.8571	--	--
15.34	18.5714	--	--
15.34	19.1429	--	--
15.36	19.1429	--	--
15.36	18.8571	--	--
15.38	18.5714	--	--
15.38	18.8571	--	--
15.4	19.1429	--	--
15.4	19.1429	--	--
15.44	18.8571	--	--
15.44	19.1429	--	--
15.46	18.8571	--	--
15.46	18.8571	--	--
15.48	18.8571	--	--
15.48	19.1429	--	--
15.5	19.1429	--	--
15.5	19.1429	--	--
15.54	19.1429	--	--
15.54	19.1429	--	--
15.54	19.1429	--	--
15.56	19.1429	--	--
15.56	19.1429	--	--
15.58	19.1429	--	--
15.58	19.4286	--	--
15.62	19.4286	--	--
15.62	19.1429	--	--
15.64	18.8571	--	--
15.64	19.1429	--	--
15.66	18.5714	--	--
15.66	19.1429	--	--
15.68	18.8571	--	--
15.68	19.1429	--	--
15.72	18.8571	--	--
15.74	18.8571	--	--
15.74	18.8571	--	--
15.74	19.1429	--	--
15.76	19.1429	--	--
15.78	19.1429	--	--
15.78	18.8571	--	--
15.78	19.1429	--	--
15.82	18.8571	--	--
15.84	18.8571	--	--
15.84	18.8571	--	--
15.84	19.1429	--	--
15.86	19.1429	--	--
15.86	18.8571	--	--
15.9	18.8571	--	--
15.9	18.8571	--	--
15.92	18.8571	--	--
15.92	18.8571	--	--
15.94	19.1429	--	--
15.94	19.1429	--	--
15.96	18.8571	--	--
15.96	18.8571	--	--
15.96	18.5714	--	--
16	19.1429	--	--
16.02	19.1429	--	--
16.02	19.1429	--	--
16.02	19.1429	--	--
16.04	18.8571	--	--
16.06	18.8571	--	--
16.06	19.1429	--	--
16.06	19.1429	--	--
16.1	18.8571	--	--
16.12	18.8571	--	--
16.12	18.8571	--	--
16.12	18.5714	--	--
16.14	18.8571	--	--
16.16	19.1429	--	--
16.16	19.1429	--	--
16.16	19.1429	--	--
16.2	19.1429	--	--
16.2	19.1429	--	--
16.22	19.1429	--	--
16.22	18.8571	--	--
16.24	19.1429	--	--
16.24	18.8571	--	--
16.28	19.1429	--	--
16.3	18.8571	--	--
16.3	18.8571	--	--
16.3	18.8571	--	--
16.32	18.8571	--	--
16.34	18.8571	--	--
16.34	19.1429	--	--
16.34	18.8571	--	--
16.38	18.8571	--	--
16.4	19.1429	--	--
16.4	18.8571	--	--
16.42	19.1429	--	--
16.42	18.5714	--	--
16.44	19.1429	--	--
16.44	18.8571	--	--
16.44	19.1429	--	--
16.48	19.4286	--	--
16.5	19.1429	--	--
16.5	18.8571	--	--
16.52	18.8571	--	--
16.52	18.8571	--	--
16.52	19.1429	--	--
16.56	18.8571	--	--
16.58	18.8571	--	--
16.58	18.8571	--	--
16.58	18.8571	--	--
16.6	19.1429	--	--
16.62	18.8571	--	--
16.62	19.1429	--	--
16.62	19.1429	--	--
16.66	19.1429	--	--
16.66	18.8571	--	--
16.68	19.1429	--	--
16.68	19.7143	--	--
16.7	19.1429	--	--
16.7	19.4286	--	--
16.72	19.4286	--	--
16.72	19.1429	--	--
16.76	19.1429	--	--
16.76	19.1429	--	--
16.78	19.1429	--	--
16.78	18.8571	--	--
16.8	19.4286	--	--
16.8	19.4286	--	--
16.84	19.4286	--	--
16.84	19.1429	--	--
16.86	18.8571	--	--
16.86	18.8571	--	--
16.88	19.1429	--	--
16.88	19.4286	--	--
16.9	19.4286	--	--
16.9	19.4286	--	--
16.94	19.1429	--	--
16.94	19.1429	--	--
16.96	19.1429	--	--
16.96	19.1429	--	--
16.96	18.8571	--	--
16.98	19.4286	--	--
17	19.4286	--	--
17	19.1429	--	--
17	19.4286	--	--
17.04	19.4286	--	--
17.06	19.4286	--	--
17.06	19.1429	--	--
17.08	19.4286	--	--
17.08	19.4286	--	--
17.1	19.4286	--	--
17.1	19.4286	--	--
17.1	19.4286	--	--
17.14	19.4286	--	--
17.14	19.1429	--	--
17.16	19.4286	--	--
17.16	19.4286	--	--
17.18	19.4286	--	--
17.18	19.4286	--	--
17.22	19.7143	--	--
17.22	19.4286	--	--
17.24	19.4286	--	--
17.26	19.7143	--	--
17.26	19.4286	--	--
17.28	19.4286	--	--
17.28	19.7143	--	--
17.32	19.7143	--	--
17.32	19.4286	--	--
17.34	19.7143	--	--
17.34	19.4286	--	--
17.34	19.7143	--	--
17.36	19.4286	--	--
17.36	19.4286	--	--
17.38	19.7143	--	--
17.38	19.4286	--	--
17.38	19.4286	--	--
17.42	19.4286	--	--
17.44	19.7143	--	--
17.44	19.7143	--	--
17.44	20	--	--
17.46	19.4286	--	--
17.46	19.7143	--	--
17.5	19.7143	--	--
17.52	19.7143	--	--
17.52	19.7143	--	--
17.52	19.7143	--	--
17.52	19.7143	--	--
17.54	19.7143	--	--
17.56	19.7143	--	--
17.56	19.7143	--	--
17.56	19.7143	--	--
17.6	19.7143	--	--
17.62	19.7143	--	--
17.62	19.4286	--	--
17.62	19.4286	--	--
17.64	19.7143	--	--
17.66	19.7143	--	--
17.66	19.7143	--	--
17.66	20	--	--
17.7	19.7143	--	--
17.72	20	--	--
17.72	19.7143	--	--
17.72	19.7143	--	--
17.74	20	--	--
17.76	20	--	--
17.76	20	--	--
17.8	19.7143	--	--
17.8	20	--	--
17.8	20	--	--
17.82	20	--	--
17.82	20	--	--
17.84	20	--	--
17.84	20	--	--
17.88	20	--	--
17.88	20	--	--
17.9	19.7143	--	--
17.9	20	--	--
17.92	19.7143	--	--
17.94	20	--	--
17.94	20	--	--
17.94	20	--	--
17.98	20	--	--
18	19.7143	--	--
18	19.7143	--	--

## Sheet: Figure S16B
	Moist 37 oC
	1	2	3	Everage	S.D. Error bars
Interfacial energy (J/m2)	161.14	157.14	143.42	153.9	9.2937
	Dry 37 oC
	1	2	3	Everage	S.D. Error bars
Interfacial energy (J/m2)	101.72	98.28	96.52	98.84	2.64484
												--	--

## Sheet: Figure S17G
Wavelength (nm)	Absorbance (a.u.)
	PI	AgNW	AgNW/PI
3500.11	1.28392	1.27263	1.45854
3498.18	1.28404	1.27255	1.45947
3496.25	1.28363	1.27279	1.46066
3494.33	1.28321	1.27284	1.46069
3492.4	1.28295	1.2724	1.45987
3490.47	1.2828	1.27218	1.45952
3488.54	1.2828	1.27257	1.45978
3486.61	1.28318	1.27285	1.46002
3484.68	1.28347	1.27269	1.45993
3482.76	1.28346	1.27243	1.45939
3480.83	1.28349	1.27244	1.45905
3478.9	1.28297	1.27266	1.4597
3476.97	1.28218	1.27266	1.46029
3475.04	1.2821	1.2723	1.45977
3473.11	1.28257	1.27187	1.4591
3471.18	1.28269	1.27164	1.45913
3469.26	1.28257	1.27157	1.45975
3467.33	1.28272	1.27159	1.46056
3465.4	1.28287	1.2719	1.4612
3463.47	1.28292	1.27241	1.4617
3461.54	1.28309	1.27254	1.46184
3459.61	1.28328	1.27216	1.46155
3457.69	1.28314	1.27173	1.46148
3455.76	1.28303	1.27161	1.46185
3453.83	1.28332	1.27178	1.46208
3451.9	1.28351	1.27196	1.46183
3449.97	1.28348	1.27199	1.4617
3448.04	1.28334	1.27184	1.46203
3446.11	1.28312	1.27169	1.4622
3444.19	1.28302	1.27183	1.46217
3442.26	1.28317	1.27198	1.46256
3440.33	1.28339	1.27166	1.46324
3438.4	1.28341	1.27103	1.46356
3436.47	1.28355	1.27084	1.46349
3434.54	1.28382	1.2712	1.46328
3432.62	1.28388	1.27152	1.46304
3430.69	1.28363	1.27153	1.46294
3428.76	1.28342	1.27132	1.4629
3426.83	1.28326	1.27115	1.46304
3424.9	1.28286	1.27133	1.46353
3422.97	1.28266	1.27154	1.46378
3421.05	1.28298	1.27143	1.46356
3419.12	1.28339	1.2712	1.4636
3417.19	1.28339	1.27126	1.46402
3415.26	1.28336	1.27157	1.46407
3413.33	1.28358	1.27175	1.46365
3411.4	1.2835	1.2716	1.46351
3409.47	1.28313	1.2711	1.46402
3407.55	1.28313	1.27079	1.46463
3405.62	1.28355	1.27088	1.46466
3403.69	1.28384	1.27079	1.46457
3401.76	1.28397	1.27046	1.465
3399.83	1.28421	1.27045	1.46528
3397.9	1.28449	1.27076	1.46468
3395.98	1.28459	1.27096	1.46396
3394.05	1.28437	1.27087	1.46408
3392.12	1.28422	1.27066	1.46469
3390.19	1.28404	1.27035	1.46516
3388.26	1.28359	1.26992	1.46522
3386.33	1.28361	1.26968	1.46452
3384.4	1.28439	1.26977	1.46381
3382.48	1.28478	1.26973	1.46417
3380.55	1.28445	1.2695	1.46486
3378.62	1.28473	1.26961	1.46527
3376.69	1.28574	1.26999	1.46589
3374.76	1.2866	1.26993	1.46642
3372.83	1.28695	1.26939	1.46652
3370.91	1.28692	1.2689	1.46665
3368.98	1.28667	1.26875	1.46726
3367.05	1.28635	1.26879	1.4685
3365.12	1.28636	1.26868	1.46969
3363.19	1.28693	1.26816	1.47
3361.26	1.28768	1.26771	1.46989
3359.34	1.28805	1.26772	1.47036
3357.41	1.28816	1.26756	1.47156
3355.48	1.28842	1.26689	1.47252
3353.55	1.28848	1.26646	1.47266
3351.62	1.28813	1.26674	1.47306
3349.69	1.2878	1.26708	1.47445
3347.76	1.2878	1.2669	1.47559
3345.84	1.28792	1.26652	1.47576
3343.91	1.28796	1.26612	1.47582
3341.98	1.28786	1.26565	1.47652
3340.05	1.28751	1.26548	1.47802
3338.12	1.28725	1.26584	1.47974
3336.19	1.28741	1.26614	1.48088
3334.27	1.28768	1.26587	1.48141
3332.34	1.28762	1.26534	1.48165
3330.41	1.2872	1.26485	1.48213
3328.48	1.28683	1.26448	1.48327
3326.55	1.28688	1.26424	1.48461
3324.62	1.2872	1.26413	1.48564
3322.69	1.2873	1.26431	1.4863
3320.77	1.28699	1.26468	1.48661
3318.84	1.28633	1.2648	1.48681
3316.91	1.28567	1.26452	1.48722
3314.98	1.28557	1.26411	1.4879
3313.05	1.28582	1.26367	1.48876
3311.12	1.28577	1.26315	1.48982
3309.2	1.28514	1.26264	1.49051
3307.27	1.28416	1.26245	1.49002
3305.34	1.28336	1.26262	1.48929
3303.41	1.28323	1.26284	1.48989
3301.48	1.28331	1.26306	1.49096
3299.55	1.28283	1.26304	1.49117
3297.63	1.28212	1.26252	1.4909
3295.7	1.2817	1.26194	1.49061
3293.77	1.2814	1.26177	1.49024
3291.84	1.28095	1.26166	1.48979
3289.91	1.28065	1.26144	1.48937
3287.98	1.28057	1.26142	1.48931
3286.05	1.2803	1.26148	1.49004
3284.13	1.2799	1.26118	1.49093
3282.2	1.2796	1.2607	1.49055
3280.27	1.2793	1.26057	1.4893
3278.34	1.27881	1.26079	1.48903
3276.41	1.27833	1.26095	1.48963
3274.48	1.27808	1.26072	1.48973
3272.56	1.27767	1.26028	1.48916
3270.63	1.27674	1.25995	1.48851
3268.7	1.27585	1.25982	1.48825
3266.77	1.27574	1.25979	1.48821
3264.84	1.2759	1.25973	1.48788
3262.91	1.2755	1.25947	1.48767
3260.98	1.27463	1.25909	1.48779
3259.06	1.27375	1.25903	1.48753
3257.13	1.27314	1.25917	1.48691
3255.2	1.27284	1.25903	1.48642
3253.27	1.27269	1.25882	1.48606
3251.34	1.27246	1.2589	1.48563
3249.41	1.27203	1.25884	1.48528
3247.49	1.27152	1.25833	1.48501
3245.56	1.27113	1.25781	1.48421
3243.63	1.27085	1.25758	1.48287
3241.7	1.27059	1.25733	1.48148
3239.77	1.27027	1.25693	1.47999
3237.84	1.26994	1.25663	1.47857
3235.92	1.26977	1.25646	1.47786
3233.99	1.26968	1.25625	1.47801
3232.06	1.26964	1.25584	1.47832
3230.13	1.26982	1.25547	1.47857
3228.2	1.26995	1.2554	1.47894
3226.27	1.26971	1.25538	1.47886
3224.34	1.26947	1.25506	1.47841
3222.42	1.26967	1.2546	1.47856
3220.49	1.27039	1.25419	1.47893
3218.56	1.27099	1.25392	1.47868
3216.63	1.27092	1.25374	1.47834
3214.7	1.27074	1.25364	1.47843
3212.77	1.27086	1.25362	1.47871
3210.85	1.27088	1.25348	1.47887
3208.92	1.27065	1.25301	1.4789
3206.99	1.27053	1.2526	1.47917
3205.06	1.2707	1.25256	1.47972
3203.13	1.27075	1.2524	1.47992
3201.2	1.27057	1.25199	1.47959
3199.27	1.27029	1.25184	1.47914
3197.35	1.26979	1.2518	1.47856
3195.42	1.26912	1.25146	1.47778
3193.49	1.26865	1.25101	1.47702
3191.56	1.26857	1.25062	1.47658
3189.63	1.26852	1.25024	1.47671
3187.7	1.26815	1.25006	1.47687
3185.78	1.26757	1.24994	1.4762
3183.85	1.26723	1.24947	1.47525
3181.92	1.26729	1.24883	1.47462
3179.99	1.26762	1.2484	1.47392
3178.06	1.2681	1.24813	1.47333
3176.13	1.26857	1.24786	1.47317
3174.21	1.26904	1.24746	1.47293
3172.28	1.26962	1.24702	1.47265
3170.35	1.27014	1.24667	1.47251
3168.42	1.27014	1.24643	1.47216
3166.49	1.26972	1.24631	1.47207
3164.56	1.26959	1.24605	1.47273
3162.63	1.27006	1.24553	1.47363
3160.71	1.27079	1.24497	1.47435
3158.78	1.27138	1.24458	1.47483
3156.85	1.27188	1.24437	1.47526
3154.92	1.27246	1.24413	1.47568
3152.99	1.27294	1.2438	1.4761
3151.06	1.27319	1.24339	1.47693
3149.14	1.27336	1.24283	1.4783
3147.21	1.27339	1.24225	1.47987
3145.28	1.27333	1.24192	1.48126
3143.35	1.27333	1.24185	1.48208
3141.42	1.27322	1.24197	1.48233
3139.49	1.27294	1.24201	1.48259
3137.57	1.27251	1.24164	1.48302
3135.64	1.27189	1.24106	1.48326
3133.71	1.27129	1.24058	1.48327
3131.78	1.27084	1.24021	1.48304
3129.85	1.27047	1.23997	1.48242
3127.92	1.27015	1.23993	1.48177
3125.99	1.26979	1.23989	1.48142
3124.07	1.26946	1.23964	1.48129
3122.14	1.26941	1.23914	1.48136
3120.21	1.26956	1.23856	1.48175
3118.28	1.2697	1.2381	1.48205
3116.35	1.26982	1.23786	1.48158
3114.42	1.26982	1.23791	1.4805
3112.5	1.26977	1.23803	1.48006
3110.57	1.26989	1.23811	1.48069
3108.64	1.27014	1.23812	1.48138
3106.71	1.27037	1.23804	1.48164
3104.78	1.27064	1.23792	1.48173
3102.85	1.27108	1.23757	1.48176
3100.92	1.27141	1.23694	1.48192
3099	1.27154	1.23656	1.48242
3097.07	1.27174	1.23659	1.4833
3095.14	1.27194	1.23662	1.48445
3093.21	1.27205	1.23637	1.48529
3091.28	1.27223	1.23587	1.48582
3089.35	1.27245	1.23544	1.48669
3087.43	1.27251	1.23539	1.4876
3085.5	1.27231	1.2355	1.48818
3083.57	1.27207	1.23543	1.48881
3081.64	1.27227	1.23518	1.4895
3079.71	1.2727	1.23488	1.49014
3077.78	1.27248	1.23454	1.4909
3075.86	1.27153	1.23433	1.49166
3073.93	1.27068	1.23423	1.49196
3072	1.27026	1.23403	1.49152
3070.07	1.26982	1.23403	1.49103
3068.14	1.26914	1.23435	1.49112
3066.21	1.26855	1.23447	1.49137
3064.28	1.26817	1.23412	1.49136
3062.36	1.26785	1.2337	1.49122
3060.43	1.26748	1.23353	1.491
3058.5	1.26697	1.23343	1.49048
3056.57	1.2664	1.23319	1.48971
3054.64	1.26603	1.23275	1.48907
3052.71	1.26579	1.23227	1.48877
3050.79	1.26568	1.23187	1.48871
3048.86	1.26589	1.23143	1.4889
3046.93	1.26591	1.23101	1.48907
3045	1.26529	1.23075	1.48858
3043.07	1.26453	1.23051	1.48742
3041.14	1.26409	1.23022	1.48633
3039.21	1.26385	1.23001	1.48554
3037.29	1.26367	1.22989	1.48484
3035.36	1.26357	1.22976	1.48426
3033.43	1.26345	1.22941	1.48398
3031.5	1.26342	1.22896	1.4839
3029.57	1.26368	1.22866	1.48392
3027.64	1.26414	1.22855	1.48414
3025.72	1.26443	1.22857	1.48432
3023.79	1.26444	1.22855	1.48397
3021.86	1.26455	1.22849	1.4834
3019.93	1.26486	1.22868	1.48346
3018	1.26508	1.22904	1.48404
3016.07	1.26521	1.22912	1.48457
3014.15	1.26544	1.22903	1.48511
3012.22	1.26573	1.22924	1.48565
3010.29	1.26602	1.22962	1.48583
3008.36	1.26631	1.22986	1.48594
3006.43	1.26645	1.23011	1.48626
3004.5	1.26652	1.23056	1.48666
3002.57	1.26675	1.23119	1.48719
3000.65	1.26694	1.23198	1.48781
2998.72	1.26679	1.23278	1.48827
2996.79	1.26667	1.23348	1.48859
2994.86	1.26669	1.23415	1.48894
2992.93	1.26665	1.23469	1.48911
2991	1.26676	1.23493	1.48885
2989.08	1.2669	1.23517	1.4885
2987.15	1.26667	1.23581	1.48849
2985.22	1.26617	1.23656	1.48902
2983.29	1.2657	1.23704	1.48979
2981.36	1.26546	1.23748	1.49022
2979.43	1.26557	1.23807	1.49014
2977.5	1.26572	1.23875	1.48969
2975.58	1.2659	1.23925	1.4895
2973.65	1.26651	1.23942	1.49021
2971.72	1.26706	1.23957	1.49138
2969.79	1.26675	1.2399	1.49216
2967.86	1.26579	1.24023	1.49232
2965.93	1.26485	1.24052	1.49214
2964.01	1.26424	1.24087	1.49185
2962.08	1.26385	1.24119	1.49153
2960.15	1.26344	1.24144	1.49121
2958.22	1.26304	1.24161	1.49074
2956.29	1.2628	1.2417	1.49012
2954.36	1.26276	1.24173	1.48976
2952.44	1.26278	1.24173	1.48961
2950.51	1.26262	1.24169	1.48959
2948.58	1.26237	1.2415	1.48993
2946.65	1.2624	1.24113	1.4905
2944.72	1.26257	1.24081	1.49088
2942.79	1.26249	1.24062	1.49075
2940.86	1.2622	1.24038	1.49025
2938.94	1.26177	1.24014	1.49008
2937.01	1.26116	1.24012	1.49021
2935.08	1.26032	1.24015	1.49012
2933.15	1.25914	1.23979	1.48986
2931.22	1.25788	1.23924	1.48919
2929.29	1.25701	1.23905	1.48794
2927.37	1.25661	1.23919	1.48673
2925.44	1.25656	1.23914	1.48594
2923.51	1.25678	1.23873	1.48558
2921.58	1.25716	1.23811	1.48548
2919.65	1.25714	1.23746	1.4851
2917.72	1.25648	1.23694	1.48445
2915.79	1.25579	1.23665	1.48392
2913.87	1.25551	1.23634	1.4837
2911.94	1.25541	1.23578	1.48362
2910.01	1.25542	1.23522	1.48323
2908.08	1.25583	1.23498	1.4828
2906.15	1.25644	1.2348	1.48282
2904.22	1.25673	1.23441	1.48293
2902.3	1.25662	1.23392	1.48286
2900.37	1.25651	1.23357	1.48296
2898.44	1.25668	1.23346	1.48347
2896.51	1.25678	1.23351	1.48411
2894.58	1.25655	1.23358	1.48457
2892.65	1.25622	1.23363	1.48472
2890.73	1.25596	1.23366	1.48431
2888.8	1.25551	1.23356	1.48363
2886.87	1.2548	1.23332	1.4834
2884.94	1.25415	1.23319	1.48349
2883.01	1.2536	1.23316	1.48321
2881.08	1.25297	1.23298	1.48247
2879.15	1.25231	1.23275	1.48183
2877.23	1.25161	1.23264	1.48147
2875.3	1.25081	1.2325	1.48039
2873.37	1.25004	1.23236	1.47849
2871.44	1.24924	1.23239	1.47708
2869.51	1.24833	1.23233	1.47631
2867.58	1.24768	1.23195	1.47548
2865.66	1.24754	1.23147	1.4747
2863.73	1.24758	1.23123	1.47414
2861.8	1.24753	1.23116	1.4733
2859.87	1.24734	1.23084	1.47192
2857.94	1.24704	1.23038	1.47061
2856.01	1.24688	1.23012	1.47004
2854.08	1.24705	1.22981	1.46979
2852.16	1.24737	1.22925	1.46895
2850.23	1.24767	1.22853	1.46783
2848.3	1.24803	1.22789	1.46733
2846.37	1.2485	1.22749	1.46727
2844.44	1.24887	1.22714	1.46702
2842.51	1.24905	1.22676	1.46649
2840.59	1.24903	1.2265	1.46635
2838.66	1.24905	1.22628	1.4668
2836.73	1.24939	1.22603	1.46703
2834.8	1.24959	1.22568	1.46675
2832.87	1.24939	1.22522	1.4663
2830.94	1.24925	1.22499	1.46578
2829.02	1.24939	1.22511	1.46529
2827.09	1.24972	1.22509	1.46495
2825.16	1.2501	1.2247	1.46467
2823.23	1.25026	1.22419	1.46452
2821.3	1.25008	1.22382	1.4645
2819.37	1.24979	1.22368	1.46429
2817.44	1.24984	1.22373	1.464
2815.52	1.2503	1.22388	1.46415
2813.59	1.2507	1.22396	1.46451
2811.66	1.25072	1.22385	1.46442
2809.73	1.25035	1.22355	1.46399
2807.8	1.24983	1.22339	1.46363
2805.87	1.24966	1.22361	1.46356
2803.95	1.24994	1.22376	1.46379
2802.02	1.25029	1.2235	1.46393
2800.09	1.25039	1.22309	1.46371
2798.16	1.25029	1.22291	1.46324
2796.23	1.25021	1.22311	1.46265
2794.3	1.25024	1.22332	1.46207
2792.38	1.25033	1.2232	1.46151
2790.45	1.25027	1.22281	1.46108
2788.52	1.25018	1.22262	1.46088
2786.59	1.2503	1.22278	1.46096
2784.66	1.25043	1.22295	1.46102
2782.73	1.25042	1.22289	1.46053
2780.8	1.25041	1.22265	1.45974
2778.88	1.25036	1.22248	1.45915
2776.95	1.25011	1.22241	1.45864
2775.02	1.24985	1.22236	1.45816
2773.09	1.24988	1.22237	1.45799
2771.16	1.25003	1.22234	1.45829
2769.23	1.2501	1.22228	1.45884
2767.31	1.25008	1.22229	1.45884
2765.38	1.24996	1.22228	1.45774
2763.45	1.24985	1.22223	1.45642
2761.52	1.24998	1.222	1.45597
2759.59	1.25043	1.22155	1.45596
2757.66	1.25091	1.22135	1.45564
2755.73	1.251	1.22145	1.45544
2753.81	1.25077	1.22142	1.45562
2751.88	1.25077	1.22129	1.45555
2749.95	1.25113	1.22128	1.45488
2748.02	1.25132	1.22114	1.45413
2746.09	1.25105	1.22071	1.45384
2744.16	1.25082	1.22033	1.45379
2742.24	1.2509	1.22014	1.45346
2740.31	1.25098	1.21995	1.45306
2738.38	1.2509	1.2198	1.45298
2736.45	1.25085	1.21974	1.45293
2734.52	1.25112	1.21967	1.45243
2732.59	1.2516	1.21948	1.45161
2730.67	1.25202	1.21923	1.45086
2728.74	1.25223	1.21907	1.45044
2726.81	1.25215	1.21901	1.45018
2724.88	1.25198	1.21888	1.44982
2722.95	1.25211	1.21858	1.44958
2721.02	1.25246	1.21827	1.4497
2719.09	1.25265	1.21795	1.44996
2717.17	1.25277	1.2176	1.44993
2715.24	1.25305	1.21736	1.44946
2713.31	1.25334	1.21738	1.44885
2711.38	1.25342	1.21754	1.44841
2709.45	1.25343	1.21742	1.44825
2707.52	1.25366	1.21696	1.44816
2705.6	1.25395	1.21661	1.44788
2703.67	1.25395	1.21644	1.4477
2701.74	1.25384	1.21628	1.44805
2699.81	1.25386	1.21612	1.44857
2697.88	1.25418	1.21597	1.44861
2695.95	1.25473	1.21576	1.44823
2694.02	1.25503	1.21566	1.44785
2692.1	1.25495	1.21569	1.44763
2690.17	1.25488	1.21566	1.44761
2688.24	1.25507	1.21562	1.44786
2686.31	1.25535	1.21561	1.44822
2684.38	1.25545	1.21558	1.44831
2682.45	1.25547	1.21551	1.44801
2680.53	1.2557	1.21538	1.4477
2678.6	1.25607	1.21524	1.44774
2676.67	1.25644	1.21512	1.44825
2674.74	1.2568	1.21497	1.44901
2672.81	1.25714	1.21484	1.44943
2670.88	1.25735	1.21484	1.44939
2668.96	1.25732	1.21488	1.44952
2667.03	1.25731	1.21475	1.45004
2665.1	1.25761	1.21456	1.45038
2663.17	1.25803	1.21447	1.45042
2661.24	1.25831	1.21441	1.45052
2659.31	1.2585	1.21445	1.45057
2657.38	1.25859	1.21452	1.45063
2655.46	1.25858	1.21438	1.45111
2653.53	1.25867	1.21402	1.45175
2651.6	1.25901	1.21358	1.45212
2649.67	1.25938	1.21334	1.45248
2647.74	1.25943	1.21353	1.45315
2645.81	1.25937	1.21383	1.45386
2643.89	1.25948	1.2139	1.45436
2641.96	1.25953	1.21371	1.45469
2640.03	1.25942	1.21325	1.45501
2638.1	1.2593	1.2128	1.45561
2636.17	1.25915	1.21258	1.45654
2634.24	1.25912	1.2125	1.45727
2632.31	1.25936	1.21248	1.45737
2630.39	1.25965	1.21246	1.45735
2628.46	1.25975	1.21234	1.45803
2626.53	1.25978	1.21226	1.4593
2624.6	1.25988	1.21227	1.46029
2622.67	1.25986	1.21213	1.46053
2620.74	1.25947	1.21181	1.46036
2618.82	1.25894	1.21157	1.46025
2616.89	1.25873	1.21139	1.4603
2614.96	1.25896	1.2111	1.46034
2613.03	1.25922	1.21071	1.46016
2611.1	1.25918	1.21034	1.45983
2609.17	1.25888	1.21007	1.45965
2607.25	1.25853	1.20981	1.45974
2605.32	1.25836	1.20952	1.46014
2603.39	1.25855	1.20926	1.4607
2601.46	1.25863	1.20896	1.46085
2599.53	1.25837	1.20856	1.46046
2597.6	1.25823	1.20828	1.46027
2595.67	1.2582	1.20809	1.46054
2593.75	1.25794	1.20766	1.46077
2591.82	1.25776	1.20709	1.46063
2589.89	1.25786	1.20664	1.46015
2587.96	1.2579	1.20631	1.45974
2586.03	1.25775	1.20592	1.45967
2584.1	1.25765	1.20542	1.45982
2582.18	1.25763	1.20505	1.46022
2580.25	1.25762	1.20502	1.46069
2578.32	1.25761	1.20504	1.46086
2576.39	1.25744	1.20483	1.46088
2574.46	1.2572	1.20456	1.46086
2572.53	1.25714	1.20433	1.46053
2570.6	1.25711	1.20408	1.46018
2568.68	1.25698	1.2038	1.4603
2566.75	1.25692	1.20349	1.4606
2564.82	1.25697	1.20326	1.46064
2562.89	1.25702	1.20311	1.4604
2560.96	1.25708	1.20291	1.46006
2559.03	1.25714	1.20269	1.45986
2557.11	1.25715	1.20255	1.46005
2555.18	1.25704	1.20258	1.46034
2553.25	1.25689	1.20273	1.46006
2551.32	1.25697	1.20276	1.45951
2549.39	1.25723	1.20254	1.45957
2547.46	1.25736	1.2021	1.46018
2545.54	1.25734	1.20163	1.46076
2543.61	1.25736	1.20146	1.46107
2541.68	1.25743	1.2017	1.46118
2539.75	1.25749	1.202	1.46117
2537.82	1.25742	1.20204	1.46106
2535.89	1.257	1.20189	1.46091
2533.96	1.2566	1.20183	1.46083
2532.04	1.2567	1.20192	1.46084
2530.11	1.25709	1.2021	1.46085
2528.18	1.25733	1.20227	1.46079
2526.25	1.25734	1.2022	1.46074
2524.32	1.2573	1.20177	1.46083
2522.39	1.25719	1.20137	1.46104
2520.47	1.25691	1.2013	1.46101
2518.54	1.25658	1.2014	1.4608
2516.61	1.25642	1.2016	1.4608
2514.68	1.25645	1.20181	1.46078
2512.75	1.25658	1.20182	1.46051
2510.82	1.25678	1.20167	1.46048
2508.89	1.2569	1.20142	1.46093
2506.97	1.25682	1.20113	1.46139
2505.04	1.25664	1.20112	1.46117
2503.11	1.25651	1.20138	1.46039
2501.18	1.25648	1.20144	1.45983
2499.25	1.25636	1.20135	1.45963
2497.32	1.256	1.20139	1.45955
2495.4	1.25562	1.20138	1.45964
2493.47	1.25549	1.2012	1.4597
2491.54	1.25568	1.20106	1.45961
2489.61	1.25589	1.20109	1.45956
2487.68	1.25582	1.20118	1.45953
2485.75	1.25568	1.20126	1.45948
2483.83	1.25567	1.20127	1.45969
2481.9	1.25563	1.20118	1.45988
2479.97	1.25548	1.20107	1.45954
2478.04	1.25533	1.20107	1.45908
2476.11	1.25524	1.2012	1.45893
2474.18	1.25514	1.20129	1.45875
2472.25	1.25497	1.20132	1.45841
2470.33	1.2548	1.20151	1.45811
2468.4	1.2547	1.2018	1.4579
2466.47	1.25454	1.20181	1.45765
2464.54	1.25434	1.20166	1.45737
2462.61	1.25425	1.20163	1.45724
2460.68	1.25425	1.20157	1.45728
2458.76	1.25427	1.2015	1.4573
2456.83	1.25428	1.20157	1.45712
2454.9	1.25423	1.20161	1.45671
2452.97	1.25419	1.20162	1.4563
2451.04	1.25422	1.20178	1.45618
2449.11	1.25426	1.202	1.45607
2447.19	1.25409	1.20208	1.45566
2445.26	1.25363	1.20204	1.45525
2443.33	1.25332	1.20213	1.45493
2441.4	1.25343	1.20238	1.45445
2439.47	1.25362	1.20251	1.4539
2437.54	1.25372	1.20238	1.45358
2435.61	1.25377	1.20234	1.45344
2433.69	1.25365	1.20256	1.45333
2431.76	1.25334	1.20271	1.45312
2429.83	1.25302	1.20269	1.45257
2427.9	1.25288	1.20271	1.45183
2425.97	1.25307	1.20286	1.4514
2424.04	1.25352	1.20315	1.45121
2422.12	1.25386	1.20337	1.45086
2420.19	1.25379	1.20331	1.45041
2418.26	1.25352	1.20322	1.45004
2416.33	1.25325	1.20338	1.4497
2414.4	1.25295	1.20351	1.44933
2412.47	1.25291	1.20328	1.44898
2410.54	1.25326	1.20295	1.44891
2408.62	1.25369	1.20293	1.44912
2406.69	1.25372	1.2032	1.44918
2404.76	1.25332	1.20343	1.44878
2402.83	1.25301	1.20344	1.44819
2400.9	1.25307	1.20326	1.44782
2398.97	1.25325	1.20308	1.44775
2397.05	1.25344	1.20307	1.44786
2395.12	1.2536	1.20318	1.44788
2393.19	1.25362	1.20332	1.4476
2391.26	1.25363	1.20354	1.44709
2389.33	1.25384	1.20375	1.44666
2387.4	1.25402	1.20377	1.44656
2385.48	1.25386	1.2037	1.44677
2383.55	1.25327	1.20371	1.44709
2381.62	1.25243	1.20387	1.44736
2379.69	1.25183	1.20414	1.44733
2377.76	1.25156	1.2043	1.44721
2375.83	1.25102	1.20431	1.44751
2373.9	1.25015	1.20403	1.4482
2371.98	1.24948	1.20298	1.44915
2370.05	1.24898	1.20174	1.45006
2368.12	1.24855	1.2015	1.45022
2366.19	1.24814	1.20173	1.4498
2364.26	1.247	1.20137	1.44927
2362.33	1.24559	1.20047	1.4487
2360.41	1.24555	1.19969	1.44864
2358.48	1.24669	1.19932	1.44885
2356.55	1.24823	1.19942	1.44855
2354.62	1.25022	1.20009	1.44826
2352.69	1.25239	1.20083	1.44773
2350.76	1.25353	1.20136	1.44649
2348.83	1.25299	1.20178	1.44577
2346.91	1.25162	1.2018	1.44626
2344.98	1.25075	1.20131	1.44697
2343.05	1.25054	1.20101	1.44643
2341.12	1.2503	1.20096	1.44527
2339.19	1.25019	1.20051	1.44489
2337.26	1.25054	1.19982	1.44481
2335.34	1.25107	1.19959	1.44419
2333.41	1.25134	1.20015	1.44348
2331.48	1.25127	1.20096	1.44337
2329.55	1.25118	1.20102	1.44361
2327.62	1.25186	1.20029	1.44359
2325.69	1.2531	1.19952	1.44337
2323.77	1.25381	1.19905	1.44337
2321.84	1.25401	1.1987	1.44333
2319.91	1.25433	1.19852	1.44269
2317.98	1.25464	1.19871	1.44169
2316.05	1.25495	1.19895	1.44105
2314.12	1.25528	1.19881	1.44062
2312.19	1.25515	1.19835	1.43979
2310.27	1.25468	1.19807	1.43879
2308.34	1.25456	1.19795	1.43795
2306.41	1.25481	1.19783	1.43735
2304.48	1.25506	1.19791	1.43717
2302.55	1.2552	1.19814	1.43702
2300.62	1.25521	1.19826	1.4365
2298.7	1.25522	1.19814	1.43593
2296.77	1.25524	1.19787	1.4357
2294.84	1.25522	1.19773	1.43562
2292.91	1.25527	1.19772	1.43535
2290.98	1.25528	1.19763	1.43476
2289.05	1.25527	1.19737	1.43389
2287.12	1.25539	1.19706	1.43324
2285.2	1.25543	1.19687	1.43305
2283.27	1.25539	1.19684	1.43292
2281.34	1.2556	1.19686	1.43261
2279.41	1.25598	1.19679	1.43214
2277.48	1.25603	1.19659	1.43156
2275.55	1.25564	1.19641	1.43107
2273.63	1.2554	1.19648	1.43078
2271.7	1.25558	1.19678	1.43052
2269.77	1.25579	1.19691	1.42999
2267.84	1.2557	1.1966	1.42938
2265.91	1.25546	1.19618	1.42898
2263.98	1.25547	1.19603	1.42867
2262.06	1.2557	1.19604	1.42839
2260.13	1.25582	1.19605	1.42825
2258.2	1.25579	1.19601	1.42807
2256.27	1.25574	1.19591	1.42762
2254.34	1.25573	1.19581	1.42711
2252.41	1.25573	1.19575	1.42681
2250.48	1.25564	1.19577	1.42655
2248.56	1.25566	1.19583	1.42616
2246.63	1.25577	1.19576	1.42579
2244.7	1.25567	1.1955	1.42539
2242.77	1.25544	1.19526	1.42513
2240.84	1.25523	1.19529	1.42505
2238.91	1.25494	1.19546	1.42472
2236.99	1.25462	1.19544	1.42404
2235.06	1.25445	1.1952	1.42338
2233.13	1.25444	1.19502	1.42282
2231.2	1.25437	1.19501	1.42216
2229.27	1.25424	1.19499	1.42161
2227.34	1.25406	1.19488	1.42147
2225.41	1.25363	1.19482	1.42133
2223.49	1.25305	1.19485	1.42099
2221.56	1.25276	1.19476	1.42076
2219.63	1.25286	1.19453	1.42058
2217.7	1.25304	1.19432	1.42031
2215.77	1.25312	1.19413	1.42022
2213.84	1.25302	1.19398	1.42026
2211.92	1.25273	1.19381	1.41999
2209.99	1.25244	1.19355	1.41947
2208.06	1.25224	1.19332	1.41895
2206.13	1.25201	1.1932	1.4183
2204.2	1.25165	1.19313	1.41773
2202.27	1.25115	1.19314	1.41776
2200.35	1.25065	1.19317	1.41809
2198.42	1.2503	1.19298	1.41793
2196.49	1.25001	1.19266	1.41753
2194.56	1.24979	1.19245	1.41753
2192.63	1.24969	1.1923	1.41744
2190.7	1.2495	1.19202	1.41704
2188.77	1.24925	1.19165	1.4168
2186.85	1.24908	1.19138	1.41682
2184.92	1.24885	1.19131	1.41693
2182.99	1.24855	1.1913	1.41716
2181.06	1.24831	1.19122	1.41746
2179.13	1.24797	1.19101	1.41759
2177.2	1.24754	1.19066	1.41733
2175.28	1.24743	1.19046	1.41701
2173.35	1.24758	1.19056	1.41704
2171.42	1.24753	1.19073	1.41728
2169.49	1.24744	1.19079	1.41744
2167.56	1.2475	1.19082	1.41752
2165.63	1.24742	1.19096	1.41756
2163.7	1.24716	1.19119	1.41765
2161.78	1.24704	1.19121	1.41784
2159.85	1.24708	1.19105	1.41807
2157.92	1.24721	1.19109	1.41829
2155.99	1.24745	1.19122	1.41841
2154.06	1.24766	1.19124	1.41854
2152.13	1.24772	1.19127	1.41892
2150.21	1.24783	1.1913	1.41944
2148.28	1.24801	1.19116	1.41976
2146.35	1.24807	1.19106	1.41981
2144.42	1.24798	1.19112	1.41994
2142.49	1.24803	1.19125	1.42022
2140.56	1.24831	1.19137	1.42032
2138.64	1.24862	1.19136	1.42031
2136.71	1.24883	1.19108	1.42058
2134.78	1.24905	1.19073	1.42107
2132.85	1.2494	1.19049	1.42136
2130.92	1.2498	1.1902	1.42132
2128.99	1.25014	1.18969	1.42116
2127.06	1.25049	1.18915	1.42106
2125.14	1.25114	1.18879	1.42113
2123.21	1.25197	1.18853	1.42144
2121.28	1.25249	1.18824	1.42176
2119.35	1.25282	1.18795	1.42205
2117.42	1.25321	1.18771	1.42252
2115.49	1.25367	1.18743	1.42307
2113.57	1.25425	1.18706	1.42351
2111.64	1.25496	1.18679	1.42363
2109.71	1.25569	1.18664	1.42336
2107.78	1.25651	1.18639	1.42331
2105.85	1.25752	1.18605	1.4238
2103.92	1.25864	1.18582	1.42431
2102	1.25958	1.18569	1.42477
2100.07	1.26022	1.18553	1.42547
2098.14	1.26065	1.18532	1.42606
2096.21	1.2611	1.18487	1.42627
2094.28	1.26175	1.18425	1.42649
2092.35	1.26255	1.18382	1.42712
2090.42	1.26353	1.18366	1.42798
2088.5	1.26449	1.18354	1.42876
2086.57	1.2652	1.18332	1.4295
2084.64	1.26608	1.18317	1.43025
2082.71	1.26725	1.18306	1.43093
2080.78	1.26825	1.1828	1.43168
2078.85	1.26915	1.18255	1.4325
2076.93	1.2701	1.18239	1.43318
2075	1.27087	1.18223	1.43378
2073.07	1.27155	1.18208	1.43442
2071.14	1.27235	1.18196	1.43502
2069.21	1.273	1.18183	1.43548
2067.28	1.27324	1.18171	1.436
2065.35	1.2734	1.18163	1.43674
2063.43	1.27387	1.18154	1.43732
2061.5	1.27445	1.18142	1.43753
2059.57	1.27501	1.1812	1.43782
2057.64	1.2756	1.18093	1.43855
2055.71	1.27615	1.18075	1.43933
2053.78	1.27672	1.18057	1.43976
2051.86	1.27745	1.18033	1.44014
2049.93	1.2782	1.18011	1.44052
2048	1.27908	1.18004	1.44078
2046.07	1.2802	1.18018	1.44103
2044.14	1.28124	1.18033	1.44134
2042.21	1.28194	1.18033	1.4416
2040.29	1.2823	1.18016	1.44179
2038.36	1.2825	1.17995	1.44213
2036.43	1.28281	1.17978	1.4428
2034.5	1.28331	1.17956	1.44361
2032.57	1.28384	1.17923	1.44417
2030.64	1.2844	1.1789	1.44435
2028.71	1.28514	1.1786	1.44436
2026.79	1.28605	1.17843	1.44435
2024.86	1.28678	1.17838	1.44435
2022.93	1.28701	1.17826	1.44442
2021	1.28701	1.17801	1.44477
2019.07	1.28736	1.17777	1.44546
2017.14	1.28815	1.17753	1.4461
2015.22	1.28901	1.17724	1.44655
2013.29	1.2897	1.17688	1.44703
2011.36	1.29019	1.17644	1.4473
2009.43	1.29061	1.17599	1.44716
2007.5	1.29112	1.17559	1.44712
2005.57	1.2915	1.17517	1.44757
2003.64	1.29172	1.17471	1.44828
2001.72	1.29202	1.17431	1.44888
1999.79	1.29224	1.17404	1.44931
1997.86	1.29234	1.17372	1.44976
1995.93	1.29266	1.17328	1.45029
1994	1.29343	1.17288	1.45087
1992.07	1.29443	1.17258	1.45138
1990.15	1.295	1.17232	1.45173
1988.22	1.29509	1.17208	1.45211
1986.29	1.29528	1.17178	1.45257
1984.36	1.29574	1.17133	1.45302
1982.43	1.29628	1.1708	1.45347
1980.5	1.29676	1.17046	1.45393
1978.58	1.29711	1.1703	1.45437
1976.65	1.29739	1.17011	1.45455
1974.72	1.29783	1.16974	1.4546
1972.79	1.29842	1.1693	1.45495
1970.86	1.29878	1.16905	1.45553
1968.93	1.29898	1.16892	1.45601
1967	1.29935	1.16871	1.4563
1965.08	1.2996	1.16838	1.45643
1963.15	1.29951	1.16803	1.45651
1961.22	1.2994	1.16785	1.45669
1959.29	1.29944	1.16773	1.45702
1957.36	1.29963	1.16745	1.45741
1955.43	1.30004	1.16705	1.45776
1953.51	1.30064	1.16678	1.45795
1951.58	1.30127	1.16668	1.45796
1949.65	1.30196	1.16662	1.45807
1947.72	1.30254	1.16659	1.45853
1945.79	1.30274	1.16662	1.45909
1943.86	1.30294	1.16648	1.45945
1941.93	1.30333	1.166	1.45962
1940.01	1.30324	1.1656	1.45969
1938.08	1.3028	1.16555	1.45982
1936.15	1.30269	1.16549	1.46003
1934.22	1.30309	1.1652	1.4601
1932.29	1.30378	1.1648	1.45985
1930.36	1.30433	1.1645	1.45958
1928.44	1.30442	1.16443	1.45979
1926.51	1.30421	1.1645	1.4604
1924.58	1.30436	1.16448	1.46103
1922.65	1.30512	1.16418	1.46143
1920.72	1.30578	1.16386	1.46163
1918.79	1.30604	1.16368	1.46182
1916.87	1.30612	1.16332	1.46179
1914.94	1.30624	1.16279	1.46152
1913.01	1.30663	1.16263	1.46143
1911.08	1.30711	1.1628	1.46173
1909.15	1.30751	1.16279	1.4621
1907.22	1.30782	1.16247	1.46214
1905.29	1.30795	1.16202	1.46204
1903.37	1.30807	1.16158	1.4621
1901.44	1.30846	1.16127	1.46233
1899.51	1.30888	1.16115	1.46255
1897.58	1.30904	1.16119	1.46258
1895.65	1.30938	1.16114	1.46239
1893.72	1.30992	1.16078	1.46228
1891.8	1.31024	1.16029	1.46253
1889.87	1.31074	1.15979	1.46269
1887.94	1.31144	1.15931	1.46207
1886.01	1.31165	1.15901	1.46093
1884.08	1.31161	1.15879	1.45996
1882.15	1.31174	1.15846	1.45933
1880.22	1.31186	1.15808	1.4587
1878.3	1.31179	1.15768	1.45807
1876.37	1.3116	1.15718	1.4576
1874.44	1.31137	1.15672	1.45732
1872.51	1.31124	1.15651	1.45757
1870.58	1.31162	1.1565	1.45847
1868.65	1.31276	1.15623	1.45907
1866.73	1.31357	1.15551	1.45847
1864.8	1.31324	1.15477	1.45765
1862.87	1.31266	1.1542	1.45739
1860.94	1.31269	1.15375	1.45739
1859.01	1.31312	1.15342	1.45747
1857.08	1.31335	1.15303	1.45766
1855.16	1.3133	1.15253	1.45801
1853.23	1.31311	1.15223	1.45845
1851.3	1.31291	1.15224	1.45888
1849.37	1.31298	1.15226	1.45945
1847.44	1.31309	1.1522	1.46049
1845.51	1.31328	1.15209	1.4618
1843.58	1.31431	1.15179	1.46236
1841.66	1.31541	1.15145	1.46219
1839.73	1.31588	1.15132	1.46246
1837.8	1.31628	1.15125	1.46321
1835.87	1.31654	1.15109	1.46404
1833.94	1.31654	1.15111	1.46511
1832.01	1.31686	1.15144	1.46647
1830.09	1.31791	1.15154	1.46736
1828.16	1.31889	1.15128	1.46754
1826.23	1.3195	1.15106	1.468
1824.3	1.32067	1.15076	1.46895
1822.37	1.32197	1.15045	1.46982
1820.44	1.32269	1.15053	1.47082
1818.51	1.32342	1.15085	1.47244
1816.59	1.32454	1.15107	1.47444
1814.66	1.32578	1.15126	1.47638
1812.73	1.32699	1.15156	1.47844
1810.8	1.32853	1.15169	1.48071
1808.87	1.33044	1.15146	1.48274
1806.94	1.33241	1.15125	1.48463
1805.02	1.33459	1.15143	1.48679
1803.09	1.33742	1.15194	1.48956
1801.16	1.34111	1.15249	1.49289
1799.23	1.3451	1.15278	1.49597
1797.3	1.34881	1.15287	1.49861
1795.37	1.35269	1.15304	1.50148
1793.45	1.35861	1.15331	1.50529
1791.52	1.36699	1.15344	1.51008
1789.59	1.37399	1.15355	1.51479
1787.66	1.37892	1.15379	1.51943
1785.73	1.38381	1.15407	1.52472
1783.8	1.3888	1.15445	1.53032
1781.87	1.39314	1.15509	1.53526
1779.95	1.39662	1.15571	1.53894
1778.02	1.39885	1.15613	1.54119
1776.09	1.40021	1.15661	1.5428
1774.16	1.40238	1.15724	1.54451
1772.23	1.40675	1.15774	1.54637
1770.3	1.41222	1.15784	1.54839
1768.38	1.41761	1.15766	1.55099
1766.45	1.42319	1.1574	1.55465
1764.52	1.42872	1.15716	1.55915
1762.59	1.43548	1.15681	1.56463
1760.66	1.4434	1.15636	1.57076
1758.73	1.4505	1.15606	1.57688
1756.81	1.45832	1.15576	1.58405
1754.88	1.46638	1.15557	1.59213
1752.95	1.47386	1.15586	1.60114
1751.02	1.48401	1.1565	1.61298
1749.09	1.4973	1.15687	1.627
1747.16	1.50885	1.15686	1.64041
1745.23	1.51771	1.15696	1.65398
1743.31	1.52608	1.15724	1.66885
1741.38	1.53414	1.15745	1.68365
1739.45	1.53974	1.15763	1.69611
1737.52	1.54021	1.15812	1.70381
1735.59	1.53509	1.15874	1.70686
1733.66	1.52288	1.15882	1.70371
1731.74	1.50555	1.15874	1.69391
1729.81	1.48632	1.15901	1.68108
1727.88	1.46569	1.15922	1.66645
1725.95	1.44599	1.15953	1.65231
1724.02	1.42715	1.16011	1.63877
1722.09	1.41012	1.16095	1.6267
1720.16	1.39594	1.16204	1.6176
1718.24	1.38276	1.16337	1.60984
1716.31	1.37123	1.1647	1.60192
1714.38	1.36411	1.16578	1.59593
1712.45	1.35996	1.16667	1.59261
1710.52	1.35773	1.16758	1.59181
1708.59	1.35758	1.16875	1.5937
1706.67	1.36032	1.17	1.59775
1704.74	1.36575	1.17085	1.60282
1702.81	1.37111	1.17132	1.60787
1700.88	1.37949	1.17159	1.61504
1698.95	1.39301	1.17158	1.62444
1697.02	1.40567	1.1712	1.63282
1695.1	1.41857	1.1703	1.64119
1693.17	1.42835	1.16964	1.64655
1691.24	1.43478	1.16966	1.64916
1689.31	1.44027	1.17001	1.65045
1687.38	1.4428	1.17042	1.6498
1685.45	1.44166	1.17061	1.64564
1683.52	1.43751	1.17027	1.63441
1681.6	1.43129	1.16995	1.62152
1679.67	1.42288	1.16981	1.61031
1677.74	1.41204	1.16963	1.59912
1675.81	1.39689	1.16926	1.58471
1673.88	1.37831	1.16886	1.56664
1671.95	1.35988	1.1687	1.54932
1670.03	1.3375	1.16823	1.52864
1668.1	1.31227	1.16722	1.50509
1666.17	1.29174	1.1665	1.48766
1664.24	1.27303	1.16587	1.47347
1662.31	1.25277	1.16465	1.45792
1660.38	1.23486	1.16327	1.44416
1658.45	1.2213	1.16251	1.43519
1656.53	1.21044	1.16238	1.42976
1654.6	1.20063	1.162	1.42536
1652.67	1.19059	1.1599	1.41847
1650.74	1.18382	1.15842	1.41376
1648.81	1.17893	1.15815	1.4123
1646.88	1.17388	1.15715	1.40995
1644.96	1.16917	1.1554	1.40581
1643.03	1.16486	1.1543	1.40246
1641.1	1.16062	1.15377	1.40026
1639.17	1.15644	1.15352	1.39906
1637.24	1.15274	1.15305	1.39853
1635.31	1.15021	1.15152	1.39701
1633.39	1.14835	1.15	1.39486
1631.46	1.14655	1.14945	1.3943
1629.53	1.14557	1.14916	1.39549
1627.6	1.1461	1.14871	1.39787
1625.67	1.14772	1.14816	1.40082
1623.74	1.15062	1.14744	1.40431
1621.81	1.15409	1.14656	1.40776
1619.89	1.15598	1.14603	1.41043
1617.96	1.15723	1.14561	1.41273
1616.03	1.15858	1.14472	1.41369
1614.1	1.15758	1.14397	1.41209
1612.17	1.15384	1.14371	1.40883
1610.24	1.14824	1.14356	1.40425
1608.32	1.14151	1.14322	1.39868
1606.39	1.13508	1.14267	1.39352
1604.46	1.13037	1.14218	1.39023
1602.53	1.12797	1.1418	1.3891
1600.6	1.12821	1.1414	1.39013
1598.67	1.13119	1.14085	1.39366
1596.74	1.13679	1.14018	1.39986
1594.82	1.14471	1.1396	1.40798
1592.89	1.15406	1.13921	1.41659
1590.96	1.16412	1.13882	1.42518
1589.03	1.17464	1.13837	1.43403
1587.1	1.18541	1.13802	1.44308
1585.17	1.19629	1.13776	1.45195
1583.25	1.20737	1.1375	1.46051
1581.32	1.21829	1.13719	1.469
1579.39	1.22818	1.13699	1.4774
1577.46	1.23934	1.13689	1.48714
1575.53	1.25456	1.13652	1.4988
1573.6	1.26667	1.13617	1.50776
1571.68	1.27446	1.13617	1.51493
1569.75	1.28325	1.13605	1.52352
1567.82	1.29128	1.13556	1.53072
1565.89	1.29548	1.13512	1.53439
1563.96	1.29752	1.13495	1.53648
1562.03	1.29742	1.13511	1.53761
1560.1	1.29494	1.1351	1.53687
1558.18	1.29033	1.13402	1.53021
1556.25	1.28355	1.13319	1.52062
1554.32	1.27343	1.13274	1.51037
1552.39	1.26046	1.13228	1.4984
1550.46	1.24587	1.13189	1.48543
1548.53	1.23081	1.13146	1.4727
1546.61	1.21733	1.13126	1.46277
1544.68	1.20494	1.13138	1.45523
1542.75	1.19386	1.13132	1.44919
1540.82	1.18553	1.1303	1.44365
1538.89	1.18085	1.12872	1.43829
1536.96	1.17908	1.12817	1.43645
1535.03	1.17934	1.12801	1.4379
1533.11	1.18298	1.12738	1.44242
1531.18	1.18833	1.12663	1.44825
1529.25	1.19397	1.12644	1.4547
1527.32	1.20253	1.12654	1.46362
1525.39	1.21421	1.12652	1.47451
1523.46	1.22788	1.12637	1.48617
1521.54	1.24815	1.12582	1.50122
1519.61	1.27212	1.12507	1.51739
1517.68	1.29293	1.12468	1.52992
1515.75	1.3095	1.12412	1.53642
1513.82	1.31314	1.1235	1.53183
1511.89	1.30346	1.12347	1.51875
1509.97	1.29007	1.12404	1.50541
1508.04	1.2778	1.12435	1.49091
1506.11	1.24896	1.12348	1.45036
1504.18	1.1851	1.12292	1.38399
1502.25	1.09938	1.12321	1.30987
1500.32	1.00653	1.12375	1.23527
1498.39	0.93374	1.12408	1.18169
1496.47	0.90537	1.12379	1.16851
1494.54	0.91337	1.12334	1.18544
1492.61	0.9334	1.12322	1.21051
1490.68	0.961	1.12293	1.24127
1488.75	0.99522	1.12196	1.27611
1486.82	1.02358	1.12086	1.30337
1484.9	1.0435	1.12011	1.3224
1482.97	1.05961	1.11959	1.33794
1481.04	1.07397	1.11929	1.35167
1479.11	1.08524	1.11939	1.36263
1477.18	1.0933	1.12003	1.37096
1475.25	1.10027	1.12094	1.37786
1473.32	1.10881	1.12173	1.3842
1471.4	1.1185	1.12238	1.38963
1469.47	1.1253	1.12315	1.3936
1467.54	1.13051	1.12412	1.39785
1465.61	1.13685	1.12489	1.40321
1463.68	1.14347	1.12496	1.40832
1461.75	1.14729	1.12476	1.41186
1459.83	1.14906	1.12472	1.41496
1457.9	1.15247	1.12424	1.41893
1455.97	1.15877	1.12289	1.42243
1454.04	1.16321	1.12209	1.4242
1452.11	1.16596	1.12191	1.42583
1450.18	1.16871	1.122	1.42816
1448.26	1.17177	1.12219	1.43073
1446.33	1.17475	1.12217	1.43261
1444.4	1.17716	1.122	1.43384
1442.47	1.17963	1.12184	1.43525
1440.54	1.18245	1.12168	1.43731
1438.61	1.18614	1.12146	1.44041
1436.68	1.19301	1.12084	1.44535
1434.76	1.201	1.11996	1.45073
1432.83	1.20677	1.11945	1.45558
1430.9	1.21212	1.11919	1.46078
1428.97	1.21706	1.1189	1.46526
1427.04	1.21983	1.11865	1.46788
1425.11	1.2216	1.11843	1.46993
1423.19	1.22425	1.11806	1.4727
1421.26	1.22749	1.11773	1.47611
1419.33	1.23119	1.11713	1.47918
1417.4	1.23297	1.1158	1.47914
1415.47	1.22954	1.11451	1.47517
1413.54	1.22122	1.1136	1.4681
1411.62	1.208	1.11289	1.45716
1409.69	1.19065	1.11234	1.44292
1407.76	1.17223	1.11205	1.42836
1405.83	1.15616	1.11189	1.41641
1403.9	1.14588	1.11153	1.40926
1401.97	1.14294	1.11111	1.40773
1400.04	1.14581	1.11082	1.41058
1398.12	1.15241	1.11055	1.41581
1396.19	1.16042	1.11014	1.42127
1394.26	1.16886	1.10946	1.42623
1392.33	1.17612	1.10876	1.4306
1390.4	1.1815	1.1083	1.43471
1388.47	1.1866	1.10793	1.43883
1386.55	1.1919	1.10752	1.44231
1384.62	1.19623	1.10721	1.44474
1382.69	1.19965	1.10698	1.44675
1380.76	1.20278	1.10661	1.44857
1378.83	1.20544	1.10615	1.45017
1376.9	1.20773	1.10577	1.4519
1374.97	1.21036	1.10532	1.45381
1373.05	1.21321	1.10458	1.45509
1371.12	1.2155	1.10376	1.45562
1369.19	1.21779	1.10297	1.4562
1367.26	1.22048	1.10213	1.45698
1365.33	1.22332	1.10143	1.45796
1363.4	1.2271	1.10081	1.45919
1361.48	1.23192	1.09987	1.46005
1359.55	1.23648	1.09876	1.46042
1357.62	1.24078	1.09784	1.46113
1355.69	1.24559	1.09703	1.46268
1353.76	1.25093	1.09615	1.46468
1351.83	1.25655	1.09527	1.46666
1349.91	1.26238	1.09457	1.46894
1347.98	1.26822	1.09398	1.47183
1346.05	1.274	1.09347	1.4752
1344.12	1.27978	1.09311	1.47886
1342.19	1.28569	1.0929	1.48295
1340.26	1.29218	1.09261	1.48766
1338.33	1.29892	1.09204	1.49238
1336.41	1.30459	1.09139	1.49647
1334.48	1.30899	1.09094	1.50045
1332.55	1.31267	1.09071	1.50453
1330.62	1.3156	1.09053	1.50795
1328.69	1.31714	1.09029	1.50984
1326.76	1.31629	1.09	1.50957
1324.84	1.31248	1.08975	1.50708
1322.91	1.3058	1.08965	1.50274
1320.98	1.29693	1.08962	1.49695
1319.05	1.28757	1.08937	1.49062
1317.12	1.28002	1.08892	1.48533
1315.19	1.27551	1.08849	1.48191
1313.26	1.27296	1.08807	1.47972
1311.34	1.26974	1.08755	1.47682
1309.41	1.26341	1.08706	1.47111
1307.48	1.25338	1.0867	1.46246
1305.55	1.24136	1.08641	1.45291
1303.62	1.22987	1.08636	1.44469
1301.69	1.22073	1.08676	1.43887
1299.77	1.21493	1.08756	1.43554
1297.84	1.2126	1.08846	1.4344
1295.91	1.21275	1.08919	1.43501
1293.98	1.21446	1.08968	1.43681
1292.05	1.2177	1.08976	1.43935
1290.12	1.22255	1.08931	1.44278
1288.2	1.22871	1.08841	1.4471
1286.27	1.23559	1.08727	1.45157
1284.34	1.24263	1.08609	1.45558
1282.41	1.24938	1.08513	1.45915
1280.48	1.25556	1.08444	1.46228
1278.55	1.26085	1.08378	1.46463
1276.62	1.26461	1.08304	1.46577
1274.7	1.26633	1.08226	1.46536
1272.77	1.26568	1.08146	1.46295
1270.84	1.26228	1.08062	1.45809
1268.91	1.25595	1.07966	1.45088
1266.98	1.24713	1.0786	1.44184
1265.05	1.23687	1.07768	1.43188
1263.13	1.22673	1.07701	1.42273
1261.2	1.21818	1.07649	1.41543
1259.27	1.21148	1.07607	1.40949
1257.34	1.20544	1.07564	1.40395
1255.41	1.19836	1.07521	1.3976
1253.48	1.18898	1.07488	1.38913
1251.55	1.17659	1.07457	1.37794
1249.63	1.16097	1.07417	1.36442
1247.7	1.14276	1.07364	1.34961
1245.77	1.12321	1.07304	1.3344
1243.84	1.10361	1.07258	1.31961
1241.91	1.08517	1.07233	1.30606
1239.98	1.06908	1.07215	1.29463
1238.06	1.056	1.0719	1.28588
1236.13	1.04607	1.07157	1.27984
1234.2	1.03912	1.07121	1.2762
1232.27	1.0346	1.07091	1.27442
1230.34	1.0316	1.07062	1.27362
1228.41	1.029	1.07025	1.27269
1226.49	1.02542	1.06982	1.27041
1224.56	1.01943	1.06934	1.26572
1222.63	1.01024	1.06886	1.25812
1220.7	0.99773	1.06851	1.24818
1218.77	0.98297	1.06824	1.23747
1216.84	0.96863	1.06784	1.22837
1214.91	0.95788	1.06735	1.22336
1212.99	0.95276	1.06696	1.2239
1211.06	0.95359	1.06654	1.22968
1209.13	0.95926	1.06593	1.23903
1207.2	0.96786	1.06523	1.25001
1205.27	0.97739	1.06463	1.2609
1203.34	0.98636	1.06413	1.27031
1201.42	0.99393	1.0637	1.27755
1199.49	1.00018	1.06329	1.283
1197.56	1.00598	1.0628	1.28768
1195.63	1.01231	1.06221	1.29248
1193.7	1.01958	1.06167	1.2975
1191.77	1.02754	1.06123	1.30227
1189.84	1.03551	1.06081	1.30634
1187.92	1.04306	1.06034	1.30962
1185.99	1.05026	1.05981	1.31245
1184.06	1.0574	1.05925	1.31546
1182.13	1.06448	1.0587	1.31879
1180.2	1.07112	1.05826	1.32213
1178.27	1.07707	1.05799	1.32549
1176.35	1.08216	1.05773	1.32908
1174.42	1.08587	1.05733	1.33244
1172.49	1.08738	1.05693	1.33451
1170.56	1.08619	1.05648	1.33445
1168.63	1.08319	1.05581	1.33243
1166.7	1.08047	1.05497	1.32963
1164.78	1.07966	1.05412	1.32728
1162.85	1.08094	1.05327	1.3258
1160.92	1.08386	1.0524	1.32506
1158.99	1.08807	1.05159	1.32515
1157.06	1.09323	1.05079	1.32653
1155.13	1.09878	1.04982	1.32933
1153.2	1.10392	1.04879	1.33308
1151.28	1.10807	1.04799	1.33698
1149.35	1.11118	1.04743	1.34037
1147.42	1.11338	1.04682	1.34302
1145.49	1.11488	1.04605	1.34494
1143.56	1.11626	1.04529	1.34613
1141.63	1.11788	1.04468	1.347
1139.71	1.11943	1.04407	1.34814
1137.78	1.12078	1.04347	1.34956
1135.85	1.1223	1.04301	1.351
1133.92	1.12426	1.04275	1.35247
1131.99	1.12689	1.04262	1.3542
1130.06	1.13079	1.04243	1.35677
1128.13	1.13592	1.04199	1.36066
1126.21	1.14122	1.04148	1.36587
1124.28	1.14558	1.04113	1.37164
1122.35	1.14789	1.04081	1.376
1120.42	1.14653	1.04042	1.37682
1118.49	1.14042	1.04001	1.37329
1116.56	1.13033	1.03962	1.36623
1114.64	1.11885	1.03935	1.35778
1112.71	1.10895	1.03918	1.35024
1110.78	1.10225	1.03894	1.34487
1108.85	1.0984	1.0386	1.34159
1106.92	1.09573	1.03836	1.33926
1104.99	1.09251	1.0382	1.33668
1103.07	1.08812	1.03793	1.33317
1101.14	1.08333	1.03744	1.32855
1099.21	1.08004	1.03694	1.32363
1097.28	1.07994	1.03676	1.32008
1095.35	1.08296	1.03672	1.31858
1093.42	1.08759	1.03646	1.31841
1091.49	1.09244	1.03604	1.31903
1089.57	1.09676	1.03571	1.32045
1087.64	1.10041	1.03545	1.32245
1085.71	1.10353	1.03517	1.32463
1083.78	1.10607	1.03487	1.32645
1081.85	1.10805	1.03455	1.32781
1079.92	1.11002	1.03429	1.32915
1078	1.11243	1.03409	1.33067
1076.07	1.11504	1.03376	1.33207
1074.14	1.11733	1.03319	1.33337
1072.21	1.11903	1.03267	1.33496
1070.28	1.12031	1.03239	1.33661
1068.35	1.12149	1.03218	1.33802
1066.42	1.12257	1.0319	1.33948
1064.5	1.12353	1.03156	1.34107
1062.57	1.12445	1.03105	1.34243
1060.64	1.12539	1.03032	1.34344
1058.71	1.12665	1.02958	1.34462
1056.78	1.12818	1.02902	1.34634
1054.85	1.12951	1.02857	1.34823
1052.93	1.13081	1.02801	1.3499
1051	1.1325	1.02729	1.35123
1049.07	1.13437	1.02663	1.35229
1047.14	1.13597	1.0262	1.35342
1045.21	1.13726	1.02598	1.355
1043.28	1.13845	1.0258	1.35666
1041.36	1.13975	1.0255	1.35783
1039.43	1.14131	1.02503	1.35892
1037.5	1.1431	1.02445	1.36048
1035.57	1.14496	1.02393	1.36216
1033.64	1.14689	1.02357	1.36381
1031.71	1.14899	1.02319	1.3656
1029.78	1.15122	1.02263	1.36747
1027.86	1.1533	1.02196	1.369
1025.93	1.15519	1.02128	1.36981
1024	1.15723	1.02067	1.37052
1022.07	1.1598	1.02023	1.37204
1020.14	1.16265	1.01991	1.3744
1018.21	1.16433	1.01947	1.37665
1016.29	1.16269	1.01885	1.3774
1014.36	1.15734	1.01823	1.37571
1012.43	1.15112	1.01773	1.37182
1010.5	1.14737	1.01727	1.3677
1008.57	1.14696	1.01672	1.36548
1006.64	1.14872	1.01614	1.36516
1004.72	1.15138	1.01573	1.36555
1002.79	1.15429	1.0154	1.36623
1000.86	1.1571	1.0149	1.36749
998.93	1.15976	1.01426	1.36906
997.001	1.16238	1.01354	1.37031
995.073	1.16463	1.01281	1.37141
993.144	1.16585	1.01217	1.37255
991.216	1.16559	1.01166	1.37305
989.288	1.1639	1.01118	1.37253
987.359	1.16122	1.01063	1.37107
985.431	1.1584	1.00996	1.36887
983.502	1.15639	1.00926	1.3665
981.574	1.15566	1.00853	1.36459
979.645	1.15594	1.00774	1.36319
977.717	1.15679	1.0069	1.36193
975.789	1.15776	1.006	1.36066
973.86	1.1586	1.00514	1.35968
971.932	1.15951	1.00445	1.35912
970.003	1.16057	1.00383	1.35894
968.075	1.16154	1.00311	1.35903
966.146	1.16243	1.00217	1.35917
964.218	1.16358	1.00104	1.3592
962.289	1.16495	0.99991	1.35909
960.361	1.16625	0.99887	1.35882
958.433	1.16764	0.99789	1.3586
956.504	1.16927	0.99688	1.3587
954.576	1.17094	0.99579	1.359
952.647	1.17257	0.99461	1.35941
950.719	1.17423	0.99343	1.36
948.79	1.17594	0.99224	1.36067
946.862	1.17766	0.99115	1.36121
944.934	1.17931	0.9902	1.36174
943.005	1.18078	0.98918	1.36239
941.077	1.182	0.98806	1.36286
939.148	1.183	0.9871	1.36305
937.22	1.18391	0.98626	1.36332
935.291	1.1849	0.98537	1.36397
933.363	1.18566	0.98446	1.36483
931.434	1.1855	0.98356	1.36527
929.506	1.18406	0.98261	1.3648
927.578	1.18192	0.98159	1.36349
925.649	1.1802	0.98063	1.36184
923.721	1.17973	0.97975	1.36028
921.792	1.18053	0.97879	1.35894
919.864	1.18202	0.97776	1.3581
917.935	1.18374	0.97682	1.35802
916.007	1.18556	0.97598	1.35844
914.079	1.18725	0.97516	1.3591
912.15	1.18842	0.97429	1.36003
910.222	1.18886	0.97333	1.36102
908.293	1.18864	0.97238	1.36167
906.365	1.18776	0.97152	1.36162
904.436	1.18644	0.9707	1.36081
902.508	1.18543	0.96996	1.35985
900.58	1.18552	0.96936	1.35953
898.651	1.18712	0.96882	1.35988
896.723	1.18992	0.96826	1.36053
894.794	1.19331	0.96771	1.36155
892.866	1.1972	0.96718	1.36327
890.937	1.20196	0.96656	1.36582
889.009	1.20774	0.96575	1.36911
887.08	1.21416	0.96478	1.3729
885.152	1.22073	0.96394	1.37662
883.224	1.22654	0.96343	1.3795
881.295	1.22935	0.96308	1.38011
879.367	1.2262	0.96271	1.37672
877.438	1.21509	0.96224	1.36858
875.51	1.19697	0.9617	1.35745
873.581	1.17672	0.9612	1.34736
871.653	1.16034	0.96078	1.34132
869.725	1.15127	0.96047	1.33936
867.796	1.14959	0.96013	1.34022
865.868	1.15312	0.95966	1.34284
863.939	1.15885	0.95921	1.34607
862.011	1.16406	0.95894	1.34867
860.082	1.1666	0.95874	1.34968
858.154	1.16587	0.95842	1.34863
856.225	1.163	0.95785	1.34625
854.297	1.15964	0.95703	1.34432
852.369	1.15758	0.95635	1.34393
850.44	1.15788	0.956	1.34464
848.512	1.16021	0.95561	1.34553
846.583	1.16343	0.955	1.34628
844.655	1.16623	0.95442	1.34669
842.726	1.16751	0.95393	1.3461
840.798	1.16634	0.95331	1.34377
838.87	1.16215	0.95248	1.33969
836.941	1.15506	0.95172	1.33452
835.013	1.14613	0.9513	1.32916
833.084	1.13698	0.95106	1.32446
831.156	1.12881	0.95071	1.321
829.227	1.12274	0.9502	1.31903
827.299	1.11979	0.94953	1.31834
825.371	1.11966	0.94869	1.3187
823.442	1.1211	0.94784	1.32006
821.514	1.12347	0.9472	1.32173
819.585	1.12646	0.94674	1.32308
817.657	1.12955	0.94626	1.32431
815.728	1.13253	0.94564	1.32537
813.8	1.13562	0.94497	1.32608
811.871	1.13891	0.94452	1.32685
809.943	1.14256	0.9442	1.32793
808.015	1.14696	0.94363	1.32892
806.086	1.1516	0.94272	1.32965
804.158	1.15551	0.94191	1.33034
802.229	1.15843	0.94149	1.33058
800.301	1.16041	0.94127	1.33

[truncated: 44 more sheets: Figure S17H, Figure S18A, Figure S18B, Figure S19B, Figure S19C, Figure S20A, Figure S20B, Figure S20C, Figure S21D, Figure S21E, Figure S21F, Figure S21G, Figure S22B, Figure S22C, Figure S26, Figure S27E, Figure S29C, Figure S30C, Figure S31B, Figure S31C …]
